# Supplementary material for: Post-translational modification analysis of Saccharomyces cerevisiae histone methylation enzymes reveals phosphorylation sites of regulatory potential
Source: J Biol Chem. 2020 Dec 20;296:100192. doi: 10.1074/jbc.RA120.015995 (PMC7948420; doi:10.1074/jbc.RA120.015995)
Supplement: JBC_JBC/2020/015995_4 [file mmc2.xlsx]

## Sheet: Set2p
Enzyme	Modification site	Modification	Modifications within peptide	Included in study?	Confidence	Identifying Node	Sequence	Annotated Sequence	ptmRS: Best Site Probabilities	Ions Score	# Protein Groups	# Proteins	Master Protein Accessions	# Missed Cleavages	Charge	Original Precursor Charge	DeltaScore	DeltaCn	Rank	Search Engine Rank	Concatenated Rank	m/z [Da]	MH+ [Da]	Theo. MH+ [Da]	DeltaM [ppm]	Deltam/z [Da]	Ions Matched	Matched Ions	Total Ions	Intensity	Activation Type	MS Order	Isolation Interference [%]	Ion Inject Time [ms]	RT [min]	First Scan	Last Scan	Master Scan(s)	Spectrum File	Peptides Matched	Identity Strict	Expectation Value	Homology Threshold	Protease
Set2p	K116	Acetylation	C2(Carbamidomethyl); K9(Acetyl)		High	Mascot (D17)	DCQNQRFQKKQYAPIAIFKTKHKGYGVRA	[N].DcQNQRFQkKQYAPIAIFKTKHKGYGVRA.[E]	K9(Acetyl): 99.43	36	1	1	P46995	0	5	5		0.027	2	2	2	705.375	3522.85	3522.85	-2.11	-0.00148	19/476	19	476	5.96022e+06	HCD (High Energy Collision Dissociation)	MS2	0	55.5	26.5988	7613	7613	7590	SET2_AspN_0,5ul_HCD.raw	665	26	0.00868544	13	asp-n
Set2p	K117	Acetylation	K2(Acetyl)		High	Mascot (C17)	KKQYAPIAIFKT	[Q].KkQYAPIAIFKT.[K]	K2(Acetyl): 100	21	1	1	P46995	2	3	3	0.0952	0	1	1	1	483.955	1449.85	1449.85	2.94	0.00142	7/152	7	152	3.08622e+06	HCD (High Energy Collision Dissociation)	MS2	50.0813	228.252	30.2655	8918	8918	8897	SET2_lysarg_0,5ul_HCD.raw	76	21	0.028105		lysarginase
Set2p	K126	Acetylation	K9(Acetyl)		High	Mascot (B17)	QYAPIAIFK	[K].QYAPIAIFk.[T]	K9(Acetyl): 100	30	1	1	P46995	0	2	2	1	0	1	1	1	546.808	1092.61	1092.61	0.45	0.00025	8/132	8	132	1.29938e+07	HCD (High Energy Collision Dissociation)	MS2	3.6983	74.825	34.7271	12118	12118	12105	SET2_trypsin_0,5ul_HCD.raw	344	26	0.0183455	13	trypsin
Set2p	K126	Acetylation	K1(Acetyl)		High	Mascot (C17)	KTKHKGYGV	[F].kTKHKGYGV.[R]	K1(Acetyl): 100	39	1	1	P46995	2	2	2	0.0513	0	1	1	1	530.301	1059.6	1059.59	0.67	0.00035	8/118	8	118	1.14732e+07	HCD (High Energy Collision Dissociation)	MS2	10.398	250	17.7472	4680	4680	4668	SET2_lysarg_0,5ul_HCD.raw	364	28	0.00253555	13	lysarginase
Set2p	K128	Acetylation	K2(Acetyl)		High	Mascot (B17)	TKHKGYGVR	[K].TkHKGYGVR.[A]	K2(Acetyl): 100	32	1	1	P46995	2	3	3	0.4062	0	1	1	1	363.205	1087.6	1087.6	-0.02	-1e-05	6/124	6	124	1.80578e+06	HCD (High Energy Collision Dissociation)	MS2	10.1334	235.681	18.0589	4564	4564	4554	SET2_trypsin_0,5ul_HCD.raw	511	28	0.0158267	13	trypsin
Set2p	K128	Acetylation	K2(Acetyl)		High	Mascot (B17)	TKHKGYGVR	[K].TkHKGYGVR.[A]	K2(Acetyl): 100	36	1	1	P46995	2	3	3	0.3889	0	1	1	1	363.205	1087.6	1087.6	0.32	0.00011	5/124	5	124	1.10471e+06	HCD (High Energy Collision Dissociation)	MS2	24.3712	250	17.092	4314	4314	4302	SET2_trypsin_0,5ul_HCD.raw	511	28	0.00622861	13	trypsin
Set2p	K14	Acetylation	K3(Acetyl)		High	Mascot (D17)	DEKEILNNNAEGHKPQRLF	[E].DEkEILNNNAEGHKPQRLF.[D]	K3(Acetyl): 100	40	1	1	P46995	3	4	4	0.025	0	1	1	1	574.294	2294.15	2294.15	0.26	0.00015	11/296	11	296	4.77508e+06	HCD (High Energy Collision Dissociation)	MS2	7.80268	55.5	27.6175	8125	8125	8102	SET2_AspN_0,5ul_HCD.raw	545	25	0.00260835	13	asp-n
Set2p	K14	Acetylation	N-Term(Acetyl); K13(Acetyl)		High	Mascot (C2)	SKNQSVSASEDEKEILNNNAEGHKPQ	[M].sKNQSVSASEDEkEILNNNAEGHKPQ.[R]	K13(Acetyl): 100	40	1	1	P46995	3	3	3		0.0244	2	3	3	979.799	2937.38	2937.38	-0.04	-4e-05	19/636	19	636	3.16073e+07	EThcD (ETD With Supplemental HCD)	MS2	0	27.819	25.6005	5139	5139	5130	SET2_lysarg_0,5ul_EThcD.raw	437	21	0.00220015	13	lysarginase
Set2p	K14	Acetylation	N-Term(Prot)(Acetyl); K13(Acetyl)		High	Mascot (C2)	SKNQSVSASEDEKEILNNNAEGHKPQ	[M].sKNQSVSASEDEkEILNNNAEGHKPQ.[R]	K13(Acetyl): 100	40	1	1	P46995	3	3	3		0.0244	2	2	2	979.799	2937.38	2937.38	-0.04	-4e-05	19/636	19	636	3.16073e+07	EThcD (ETD With Supplemental HCD)	MS2	0	27.819	25.6005	5139	5139	5130	SET2_lysarg_0,5ul_EThcD.raw	437	21	0.00220015	13	lysarginase
Set2p	K14	Acetylation	N-Term(Prot)(Acetyl); K13(Acetyl)		High	Mascot (C17)	SKNQSVSASEDEKEILNNNAEGHKPQ	[M].sKNQSVSASEDEkEILNNNAEGHKPQ.[R]	K13(Acetyl): 100	44	1	1	P46995	3	4	4	0.0682	0	1	1	1	735.099	2937.37	2937.38	-2.85	-0.0021	19/436	19	436	3.39448e+06	HCD (High Energy Collision Dissociation)	MS2	17.9786	73.631	25.7793	7310	7310	7298	SET2_lysarg_0,5ul_HCD.raw	402	28	0.000787401		lysarginase
Set2p	K14	Acetylation	N-Term(Acetyl); K13(Acetyl)		High	Mascot (C17)	SKNQSVSASEDEKEILNNNAEGHKPQ	[M].sKNQSVSASEDEkEILNNNAEGHKPQ.[R]	K13(Acetyl): 100	44	1	1	P46995	3	4	4	0.0682	0	1	2	2	735.099	2937.37	2937.38	-2.85	-0.0021	19/436	19	436	3.39448e+06	HCD (High Energy Collision Dissociation)	MS2	17.9786	73.631	25.7793	7310	7310	7298	SET2_lysarg_0,5ul_HCD.raw	402	28	0.000787401		lysarginase
Set2p	K172	Acetylation	K6(Acetyl); M11(Oxidation); M12(Oxidation)		High	Mascot (D17)	DQRHFKHFYFMMLQNGEFI	[Y].DQRHFkHFYFmmLQNGEFI.[D]	K6(Acetyl): 100	29	1	1	P46995	1	3	3	0.4483	0	1	1	1	854.728	2562.17	2562.17	-0.48	-0.00041	17/308	17	308	1.81865e+06	HCD (High Energy Collision Dissociation)	MS2	7.73737	55.5	33.838	11120	11120	11096	SET2_AspN_0,5ul_HCD.raw	235	22	0.0134288	13	asp-n
Set2p	K172	Acetylation	K6(Acetyl); M11(Oxidation); M12(Oxidation)		High	Mascot (D17)	DQRHFKHFYFMMLQNGEFI	[Y].DQRHFkHFYFmmLQNGEFI.[D]	K6(Acetyl): 100	29	1	1	P46995	1	4	4	0.1379	0	1	1	1	641.299	2562.17	2562.17	1.63	0.00105	12/308	12	308	8.61488e+06	HCD (High Energy Collision Dissociation)	MS2	19.49	87.033	33.8114	11106	11106	11081	SET2_AspN_0,5ul_HCD.raw	274	22	0.0182272	13	asp-n
Set2p	K172	Acetylation	K6(Acetyl); M11(Oxidation); M12(Oxidation)		High	Mascot (D17)	DQRHFKHFYFMMLQNGEFI	[Y].DQRHFkHFYFmmLQNGEFI.[D]	K6(Acetyl): 100	30	1	1	P46995	1	3	3	1	0	1	2	2	854.728	2562.17	2562.17	0.16	0.00014	12/308	12	308	7.789e+06	HCD (High Energy Collision Dissociation)	MS2	10.2876	82.568	34.6422	11468	11468	11448	SET2_AspN_0,5ul_HCD.raw	230	21	0.0127262	13	asp-n
Set2p	K213/K215	Acetylation	K4(Acetyl)		High	Mascot (B17)	WVVKDKLR	[K].WVVkDKLR.[M]	K4(Acetyl): 50; K6(Acetyl): 50	30	1	1	P46995	2	2	2	0.1667	0	1	1	1	543.327	1085.65	1085.65	0.4	0.00021	7/92	7	92	1.15873e+07	HCD (High Energy Collision Dissociation)	MS2	11.5555	55.694	24.3345	7060	7060	7038	SET2_trypsin_0,5ul_HCD.raw	308	26	0.0155067		trypsin
Set2p	K215	Acetylation	K2(Acetyl)		High	Mascot (D2)	DKLRMGIFAQRKILKGEEITF	[K].DkLRMGIFAQRKILKGEEITF.[D]	K2(Acetyl): 100	24	1	1	P46995	2	3	3	1	0	1	1	1	845.81	2535.41	2535.41	1.09	0.00092	15/502	15	502	5.90899e+06	EThcD (ETD With Supplemental HCD)	MS2	8.56494	121.938	32.2292	6788	6788	6780	SET2_AspN_0,5ul_EThcD.raw	199	19	0.038621	13	asp-n
Set2p	K215	Acetylation	K2(Acetyl); M5(Oxidation)		High	Mascot (D2)	DKLRMGIFAQRKILKGEEITF	[K].DkLRmGIFAQRKILKGEEITF.[D]	K2(Acetyl): 100	43	1	1	P46995	2	3	3		0.0444	2	2	2	851.139	2551.4	2551.41	-1.83	-0.00155	16/502	16	502	3.55743e+06	EThcD (ETD With Supplemental HCD)	MS2	9.60255	55.5	32.3163	6805	6805	6793	SET2_AspN_0,5ul_EThcD.raw	282	20	0.000705049	13	asp-n
Set2p	K225	Acetylation	K1(Acetyl)		High	Mascot (B17)	KILKGEEITFDYNVDRYGAQAQK	[R].kILKGEEITFDYNVDRYGAQAQK.[C]	K1(Acetyl): 100	37	1	1	P46995	3	4	4	0.1622	0	1	1	1	682.854	2728.39	2728.39	-0.05	-3e-05	21/360	21	360	5.18306e+07	HCD (High Energy Collision Dissociation)	MS2	4.83204	16.121	31.4994	10512	10512	10499	SET2_trypsin_0,5ul_HCD.raw	706	29	0.00758184	13	trypsin
Set2p	K225	Acetylation	K2(Acetyl)		High	Mascot (C17)	RKILKGEEITFDYNVD	[Q].RkILKGEEITFDYNVD.[R]	K2(Acetyl): 100	39	1	1	P46995	2	3	3	0.3846	0	1	1	1	661.345	1982.02	1982.02	-1.39	-0.00092	10/242	10	242	4.64294e+06	HCD (High Energy Collision Dissociation)	MS2	43.25	250	29.737	8744	8744	8726	SET2_lysarg_0,5ul_HCD.raw	486	29	0.00309461	13	lysarginase
Set2p	K228	Acetylation	K4(Acetyl)		High	Mascot (B17)	KILKGEEITFDYNVDRYGAQAQK	[R].KILkGEEITFDYNVDRYGAQAQK.[C]	K4(Acetyl): 99.62	57	1	1	P46995	3	3	3	0.1053	0	1	1	1	910.139	2728.4	2728.39	2.64	0.0024	14/360	14	360	1.16962e+07	HCD (High Energy Collision Dissociation)	MS2	0	82.873	29.3731	9499	9499	9482	SET2_trypsin_0,5ul_HCD.raw	702	29	7.40128e-05	13	trypsin
Set2p	K3	Acetylation	K2(Acetyl)		High	Mascot (C17)	SKNQSVSASEDEKEILNNNAEGHKPQ	[M].SkNQSVSASEDEKEILNNNAEGHKPQ.[R]	K2(Acetyl): 100	37	1	1	P46995	3	4	4	0.4595	0	1	1	1	724.598	2895.37	2895.37	-0.68	-0.00049	23/436	23	436	3.30151e+06	HCD (High Energy Collision Dissociation)	MS2	0	11.396	24.8461	6948	6948	6930	SET2_lysarg_0,5ul_HCD.raw	482	29	0.00517627	13	lysarginase
Set2p	K3	Acetylation	K2(Acetyl)		High	Mascot (B17)	SKNQSVSASEDEKEILNNNAEGHKPQR	[M].SkNQSVSASEDEKEILNNNAEGHKPQR.[L]	K2(Acetyl): 100	37	1	1	P46995	2	3	3	0.7027	0	1	1	1	1017.82	3051.46	3051.47	-4.03	-0.0041	20/452	20	452	4.56561e+06	HCD (High Energy Collision Dissociation)	MS2	17.4571	89.348	24.6188	7194	7194	7159	SET2_trypsin_0,5ul_HCD.raw	440	27	0.00426995	13	trypsin
Set2p	K3	Acetylation	K2(Acetyl)		High	Mascot (B17)	SKNQSVSASEDEKEILNNNAEGHKPQR	[M].SkNQSVSASEDEKEILNNNAEGHKPQR.[L]	K2(Acetyl): 100	38	1	1	P46995	2	4	4	0.8684	0	1	1	1	763.623	3051.47	3051.47	-0.74	-0.00056	14/452	14	452	2.34524e+06	HCD (High Energy Collision Dissociation)	MS2	3.72995	60.309	24.032	6900	6900	6876	SET2_trypsin_0,5ul_HCD.raw	467	27	0.00405776	13	trypsin
Set2p	K3	Acetylation	K2(Acetyl)		High	Mascot (C17)	SKNQSVSASEDEKEILNNNAEGHKPQ	[M].SkNQSVSASEDEKEILNNNAEGHKPQ.[R]	K2(Acetyl): 100	39	1	1	P46995	3	3	3	0.6923	0	1	1	1	965.795	2895.37	2895.37	-0.44	-0.00043	16/436	16	436	1.46968e+06	HCD (High Energy Collision Dissociation)	MS2	0	55.5	24.8513	6951	6951	6930	SET2_lysarg_0,5ul_HCD.raw	482	29	0.00277343	13	lysarginase
Set2p	K3	Acetylation	K2(Acetyl)		High	Mascot (C17)	SKNQSVSASEDEKEILNNNAEGHKPQ	[M].SkNQSVSASEDEKEILNNNAEGHKPQ.[R]	K2(Acetyl): 100	46	1	1	P46995	3	4	4	0.7174	0	1	1	1	724.6	2895.38	2895.37	1.93	0.0014	26/436	26	436	4.36509e+06	HCD (High Energy Collision Dissociation)	MS2	4.99161	92.371	26.9249	7732	7732	7707	SET2_lysarg_0,5ul_HCD.raw	502	29	0.000640728	13	lysarginase
Set2p	K3	Acetylation	K2(Acetyl)		High	Mascot (C17)	SKNQSVSASEDEKEILNNNAEGHKPQ	[M].SkNQSVSASEDEKEILNNNAEGHKPQ.[R]	K2(Acetyl): 100	51	1	1	P46995	3	3	3	0.6275	0	1	1	1	965.796	2895.37	2895.37	0.95	0.00091	23/436	23	436	1.61542e+07	HCD (High Energy Collision Dissociation)	MS2	0	30.597	25.9139	7360	7360	7343	SET2_lysarg_0,5ul_HCD.raw	506	29	0.000196843	13	lysarginase
Set2p	K3	Acetylation	K2(Acetyl)		High	Mascot (B17)	SKNQSVSASEDEKEILNNNAEGHKPQR	[M].SkNQSVSASEDEKEILNNNAEGHKPQR.[L]	K2(Acetyl): 100	56	1	1	P46995	2	3	3	0.7321	0	1	1	1	1017.83	3051.48	3051.47	2.51	0.00255	28/452	28	452	4.58603e+07	HCD (High Energy Collision Dissociation)	MS2	0	86.766	24.7275	7248	7248	7228	SET2_trypsin_0,5ul_HCD.raw	556	28	7.63915e-05	13	trypsin
Set2p	K3	Acetylation	K2(Acetyl)		High	Mascot (C17)	SKNQSVSASEDEKEILNNNAEGHKPQ	[M].SkNQSVSASEDEKEILNNNAEGHKPQ.[R]	K2(Acetyl): 100	57	1	1	P46995	3	3	3	0.6667	0	1	1	1	965.799	2895.38	2895.37	3.41	0.0033	24/436	24	436	1.76806e+06	HCD (High Energy Collision Dissociation)	MS2	0	250	24.3282	6764	6764	6743	SET2_lysarg_0,5ul_HCD.raw	490	29	5.44711e-05	13	lysarginase
Set2p	K3	Acetylation	K2(Acetyl)		High	Mascot (C17)	SKNQSVSASEDEKEILNNNAEGHKPQ	[M].SkNQSVSASEDEKEILNNNAEGHKPQ.[R]	K2(Acetyl): 100	58	1	1	P46995	3	4	4	0.569	0	1	1	1	724.602	2895.38	2895.37	4.63	0.00335	29/436	29	436	2.27798e+09	HCD (High Energy Collision Dissociation)	MS2	0.911413	0.92	25.7026	7278	7278	7259	SET2_lysarg_0,5ul_HCD.raw	477	29	3.88587e-05	13	lysarginase
Set2p	K3	Acetylation	K2(Acetyl)		High	Mascot (C17)	SKNQSVSASEDEKEILNNNAEGHKPQ	[M].SkNQSVSASEDEKEILNNNAEGHKPQ.[R]	K2(Acetyl): 100	59	1	1	P46995	3	4	4	0.6441	0	1	1	1	724.598	2895.37	2895.37	-0.68	-0.00049	27/436	27	436	1.02525e+07	HCD (High Energy Collision Dissociation)	MS2	0	37.236	26.4622	7564	7564	7550	SET2_lysarg_0,5ul_HCD.raw	482	29	2.72281e-05	13	lysarginase
Set2p	K3	Acetylation	N-Term(Prot)(Acetyl); K2(Acetyl)		High	Mascot (C17)	SKNQSVSASEDEKEILNNNAEGHKPQ	[M].skNQSVSASEDEKEILNNNAEGHKPQ.[R]	K2(Acetyl): 100	59	1	1	P46995	3	3	3	0.7966	0	1	1	1	979.798	2937.38	2937.38	-0.79	-0.00078	22/436	22	436	1.17008e+06	HCD (High Energy Collision Dissociation)	MS2	0	173.102	28.012	8134	8134	8118	SET2_lysarg_0,5ul_HCD.raw	452	29	2.93163e-05		lysarginase
Set2p	K3	Acetylation	N-Term(Acetyl); K2(Acetyl)		High	Mascot (C17)	SKNQSVSASEDEKEILNNNAEGHKPQ	[M].skNQSVSASEDEKEILNNNAEGHKPQ.[R]	K2(Acetyl): 100	59	1	1	P46995	3	3	3	0.7966	0	1	2	2	979.798	2937.38	2937.38	-0.79	-0.00078	22/436	22	436	1.17008e+06	HCD (High Energy Collision Dissociation)	MS2	0	173.102	28.012	8134	8134	8118	SET2_lysarg_0,5ul_HCD.raw	452	29	2.93163e-05		lysarginase
Set2p	K3	Acetylation	K2(Acetyl)		High	Mascot (E17)	SKNQSVSASEDEKEIL	[M].SkNQSVSASEDEKEIL.[N]	K2(Acetyl): 100	63	1	1	P46995	2	2	2	1	0	1	1	1	903.443	1805.88	1805.88	1.25	0.00113	19/256	19	256	5.27411e+06	HCD (High Energy Collision Dissociation)	MS2	0	47.894	28.4726	8947	8947	8934	SET2_chymo_0,5ul_HCD.raw	1152	46	2.80816e-05	13	chymotrypsin
Set2p	K3	Acetylation	K2(Acetyl)		High	Mascot (C17)	SKNQSVSASEDEKEILNNNAEGHKPQ	[M].SkNQSVSASEDEKEILNNNAEGHKPQ.[R]	K2(Acetyl): 100	65	1	1	P46995	3	4	4	0.8154	0	1	1	1	724.599	2895.37	2895.37	0.92	0.00067	15/436	15	436	5.51311e+06	HCD (High Energy Collision Dissociation)	MS2	0	55.5	24.3402	6769	6769	6754	SET2_lysarg_0,5ul_HCD.raw	506	29	8.71205e-06	13	lysarginase
Set2p	K3	Acetylation	K2(Acetyl)		High	Mascot (B2)	SKNQSVSASEDEKEILNNNAEGHKPQR	[M].SkNQSVSASEDEKEILNNNAEGHKPQR.[L]	K2(Acetyl): 100	66	1	1	P46995	2	3	3		0.0149	3	3	3	1017.83	3051.47	3051.47	0.23	0.00023	23/660	23	660	8.07956e+07	EThcD (ETD With Supplemental HCD)	MS2	0.940702	9.374	24.7045	5262	5262	5255	SET2_trypsin_0,5ul_EThcD.raw	502	25	5.91117e-06	13	trypsin
Set2p	K3	Acetylation	K2(Acetyl)		High	Mascot (E17)	SKNQSVSASEDEKEIL	[M].SkNQSVSASEDEKEIL.[N]	K2(Acetyl): 100	69	1	1	P46995	2	2	2	0.0145	0	1	1	1	903.443	1805.88	1805.88	0.91	0.00082	21/256	21	256	8.15295e+07	HCD (High Energy Collision Dissociation)	MS2	1.82071	7.966	28.1235	8781	8781	8768	SET2_chymo_0,5ul_HCD.raw	1130	46	7.17874e-06	13	chymotrypsin
Set2p	K3	Acetylation	K2(Acetyl)		High	Mascot (C2)	SKNQSVSASEDEKEILNNNAEGHKPQ	[M].SkNQSVSASEDEKEILNNNAEGHKPQ.[R]	K2(Acetyl): 100	70	1	1	P46995	3	3	3	0.8286	0	1	1	1	965.793	2895.36	2895.37	-2.85	-0.00275	19/636	19	636	6.37477e+07	EThcD (ETD With Supplemental HCD)	MS2	3.43543	66.857	25.6119	5141	5141	5130	SET2_lysarg_0,5ul_EThcD.raw	456	21	2.16239e-06	13	lysarginase
Set2p	K3	Acetylation	K2(Acetyl)		High	Mascot (C2)	SKNQSVSASEDEKEILNNNAEGHKPQ	[M].SkNQSVSASEDEKEILNNNAEGHKPQ.[R]	K2(Acetyl): 100	72	1	1	P46995	3	3	3	0.7917	0	1	1	1	965.797	2895.38	2895.37	1.26	0.00122	22/636	22	636	5.10414e+06	EThcD (ETD With Supplemental HCD)	MS2	2.75902	55.5	26.2595	5262	5262	5253	SET2_lysarg_0,5ul_EThcD.raw	504	22	1.78402e-06	13	lysarginase
Set2p	K3	Acetylation	K2(Acetyl)		High	Mascot (C17)	SKNQSVSASEDEKEILNNNAEGHKPQ	[M].SkNQSVSASEDEKEILNNNAEGHKPQ.[R]	K2(Acetyl): 100	81	1	1	P46995	3	3	3	0.6049	0	1	1	1	965.792	2895.36	2895.37	-3.86	-0.00372	21/436	21	436	1.72622e+06	HCD (High Energy Collision Dissociation)	MS2	15.4703	124.411	25.5155	7209	7209	7189	SET2_lysarg_0,5ul_HCD.raw	404	28	1.57526e-07	13	lysarginase
Set2p	K3	Acetylation	K2(Acetyl)		High	Mascot (C2)	SKNQSVSASEDEKEILNNNAEGHKPQ	[M].SkNQSVSASEDEKEILNNNAEGHKPQ.[R]	K2(Acetyl): 100	90	1	1	P46995	3	3	3	0.7889	0	1	1	1	965.794	2895.37	2895.37	-1.14	-0.0011	21/636	21	636	3.90732e+08	EThcD (ETD With Supplemental HCD)	MS2	0.684842	3.314	25.636	5146	5146	5138	SET2_lysarg_0,5ul_EThcD.raw	467	22	2.56618e-08	13	lysarginase
Set2p	K3	Acetylation	K2(Acetyl)		High	Mascot (C2)	SKNQSVSASEDEKEILNNNAEGHKPQ	[M].SkNQSVSASEDEKEILNNNAEGHKPQ.[R]	K2(Acetyl): 100	96	1	1	P46995	3	3	3		0.0204	3	3	3	965.796	2895.37	2895.37	0.25	0.00024	21/636	21	636	6.7332e+06	EThcD (ETD With Supplemental HCD)	MS2	0	55.5	24.812	4984	4984	4975	SET2_lysarg_0,5ul_EThcD.raw	464	21	6.07418e-09	13	lysarginase
Set2p	K3	Acetylation	K2(Acetyl)		High	Mascot (C2)	SKNQSVSASEDEKEILNNNAEGH	[M].SkNQSVSASEDEKEILNNNAEGH.[K]	K2(Acetyl): 100	103	1	1	P46995	2	3	3	0.0194	0	1	1	1	848.059	2542.16	2542.17	-0.62	-0.00053	26/556	26	556	1.58316e+07	EThcD (ETD With Supplemental HCD)	MS2	0	55.5	26.5487	5319	5319	5307	SET2_lysarg_0,5ul_EThcD.raw	234	19	5.83695e-10	13	lysarginase
Set2p	K3	Acetylation	K2(Acetyl)		High	Mascot (C17)	SKNQSVSASEDEKEILNNNAEGHKPQ	[M].SkNQSVSASEDEKEILNNNAEGHKPQ.[R]	K2(Acetyl): 100	118	1	1	P46995	3	2	2	0.0254	0	1	1	1	1448.19	2895.38	2895.37	2.58	0.00373	26/436	26	436	6.23762e+06	HCD (High Energy Collision Dissociation)	MS2	0	250	25.7188	7289	7289	7259	SET2_lysarg_0,5ul_HCD.raw	513	29	4.40644e-11	13	lysarginase
Set2p	K3	Acetylation	K2(Acetyl)		High	Mascot (B17)	SKNQSVSASEDEKEILNNNAEGHKPQR	[M].SkNQSVSASEDEKEILNNNAEGHKPQR.[L]	K2(Acetyl): 100	119	1	1	P46995	2	2	2	0.042	0	1	1	1	1526.24	3051.48	3051.47	0.99	0.00151	28/452	28	452	2.15966e+06	HCD (High Energy Collision Dissociation)	MS2	6.9861	250	24.8335	7298	7298	7275	SET2_trypsin_0,5ul_HCD.raw	488	28	3.15058e-11	13	trypsin
Set2p	K3	Acetylation	K2(Acetyl)		High	Mascot (C17)	SKNQSVSASEDEKEILNNNAEGH	[M].SkNQSVSASEDEKEILNNNAEGH.[K]	K2(Acetyl): 100	121	1	1	P46995	2	3	3	0.686	0	1	1	1	848.059	2542.16	2542.17	-0.91	-0.00077	15/380	15	380	2.0403e+07	HCD (High Energy Collision Dissociation)	MS2	0	40.97	26.5667	7603	7603	7588	SET2_lysarg_0,5ul_HCD.raw	236	26	9.26578e-12	13	lysarginase
Set2p	K3+K14	Acetylation	K2(Acetyl); K13(Acetyl)		High	Mascot (C2)	SKNQSVSASEDEKEILNNNAEGHKPQ	[M].SkNQSVSASEDEkEILNNNAEGHKPQ.[R]	K2(Acetyl): 100; K13(Acetyl): 100	41	1	1	P46995	3	3	3	0.0244	0	1	1	1	979.799	2937.38	2937.38	-0.04	-4e-05	19/636	19	636	3.16073e+07	EThcD (ETD With Supplemental HCD)	MS2	0	27.819	25.6005	5139	5139	5130	SET2_lysarg_0,5ul_EThcD.raw	437	21	0.00170786	13	lysarginase
Set2p	K329	Acetylation	K4(Acetyl); M6(Oxidation)		High	Mascot (D17)	DVTKIMSVLLQQ	[V].DVTkImSVLLQQ.[D]	K4(Acetyl): 100	44	1	1	P46995	0	2	2		0.0435	2	2	2	716.888	1432.77	1432.77	-1.41	-0.00101	6/176	6	176	1.30065e+07	HCD (High Energy Collision Dissociation)	MS2	21.8604	40.602	35.8749	11986	11986	11969	SET2_AspN_0,5ul_HCD.raw	302	23	0.00061091	13	asp-n
Set2p	K329	Acetylation	K13(Acetyl)		High	Mascot (E17)	EVQPIDSPVDVTK	[L].EVQPIDSPVDVTk.[I]	K13(Acetyl): 100	55	1	1	P46995	0	2	2	0.9273	0	1	1	1	734.88	1468.75	1468.75	-0.41	-0.0003	10/206	10	206	1.27453e+07	HCD (High Energy Collision Dissociation)	MS2	4.16482	75.637	37.7551	12955	12955	12943	SET2_chymo_0,5ul_HCD.raw	1201	46	0.000212575	15	chymotrypsin
Set2p	K329	Acetylation	K16(Acetyl)		High	Mascot (E17)	QSLEVQPIDSPVDVTK	[L].QSLEVQPIDSPVDVTk.[I]	K16(Acetyl): 100	65	1	1	P46995	1	2	2	1	0	1	1	1	898.967	1796.93	1796.93	-0.26	-0.00023	10/264	10	264	921300	HCD (High Energy Collision Dissociation)	MS2	0	250	39.6373	13554	13554	13541	SET2_chymo_0,5ul_HCD.raw	547	43	8.01599e-06	13	chymotrypsin
Set2p	K340	Acetylation	K3(Acetyl)		High	Mascot (D17)	DNKIIASKLLKRLFTI	[Q].DNkIIASKLLKRLFTI.[D]	K3(Acetyl): 100	24	1	1	P46995	0	4	4	0.0417	0	1	1	1	479.549	1915.17	1915.17	-0.09	-4e-05	8/256	8	256	2.83739e+06	HCD (High Energy Collision Dissociation)	MS2	2.25602	250	39.7054	13319	13319	13305	SET2_AspN_0,5ul_HCD.raw	12	13	0.00579023		asp-n
Set2p	K340	Acetylation	K3(Acetyl)		High	Mascot (D2)	DNKIIASKLLKRLFTID	[Q].DNkIIASKLLKRLFTID.[D]	K3(Acetyl): 100	26	1	1	P46995	1	3	3	0.8462	0	1	2	2	677.405	2030.2	2030.2	-0.15	-0.0001	14/402	14	402	2.32553e+06	EThcD (ETD With Supplemental HCD)	MS2	12.5628	250	39.6519	8195	8195	8188	SET2_AspN_0,5ul_EThcD.raw	38	13	0.00684576	13	asp-n
Set2p	K340	Acetylation	K3(Acetyl)		High	Mascot (D2)	DNKIIASKLLKRLFTI	[Q].DNkIIASKLLKRLFTI.[D]	K3(Acetyl): 100	29	1	1	P46995	0	3	3		0.0333	2	2	2	639.063	1915.18	1915.17	0.75	0.00048	6/376	6	376	3.30175e+06	EThcD (ETD With Supplemental HCD)	MS2	22.7444	250	39.7533	8210	8210	8204	SET2_AspN_0,5ul_EThcD.raw	12	13	0.003202		asp-n
Set2p	K412	Acetylation	K4(Acetyl)		High	Mascot (D2)	ELPKTTRNGIESSQI	[L].ELPkTTRNGIESSQI.[D]	K4(Acetyl): 100	25	1	1	P46995	1	3	3	0.16	0	1	1	1	572.304	1714.9	1714.9	-0.14	-8e-05	21/346	21	346	1.14788e+07	EThcD (ETD With Supplemental HCD)	MS2	14.9543	55.5	25.9398	5493	5493	5482	SET2_AspN_0,5ul_EThcD.raw	481	22	0.0785444	13	asp-n
Set2p	K412	Acetylation	K11(Acetyl)		High	Mascot (B17)	GILDFLLELPKTTR	[K].GILDFLLELPkTTR.[N]	K11(Acetyl): 100	31	1	1	P46995	1	3	3	0.6129	0	1	1	1	553.322	1657.95	1657.95	-0.05	-3e-05	6/180	6	180	2.7199e+06	HCD (High Energy Collision Dissociation)	MS2	16.1469	250	45.1555	15621	15621	15616	SET2_trypsin_0,5ul_HCD.raw	306	26	0.0125514	13	trypsin
Set2p	K412	Acetylation	K4(Acetyl)		High	Mascot (D17)	ELPKTTRNGIESSQI	[L].ELPkTTRNGIESSQI.[D]	K4(Acetyl): 100	44	1	1	P46995	1	2	2	0.1364	0	1	1	1	857.952	1714.9	1714.9	-0.42	-0.00036	15/234	15	234	6.42521e+06	HCD (High Energy Collision Dissociation)	MS2	0	237.677	25.9469	7298	7298	7275	SET2_AspN_0,5ul_HCD.raw	463	24	0.000947438	13	asp-n
Set2p	K412	Acetylation	K4(Acetyl)		High	Mascot (D17)	ELPKTTRNGIESSQI	[L].ELPkTTRNGIESSQI.[D]	K4(Acetyl): 100	45	1	1	P46995	1	2	2		0.0426	2	2	2	857.953	1714.9	1714.9	0.51	0.00044	19/234	19	234	9.81008e+06	HCD (High Energy Collision Dissociation)	MS2	37.7395	55.5	28.352	8476	8476	8460	SET2_AspN_0,5ul_HCD.raw	476	25	0.000715446	13	asp-n
Set2p	K428	Acetylation	K13(Acetyl)		High	Mascot (B17)	NGIESSQIDNVVK	[R].NGIESSQIDNVVk.[T]	K13(Acetyl): 100	38	1	1	P46995	0	2	2	0.8158	0	1	1	1	722.867	1444.73	1444.73	-0.83	-0.0006	8/196	8	196	4.8506e+06	HCD (High Energy Collision Dissociation)	MS2	0	65.287	28.3655	9004	9004	8986	SET2_trypsin_0,5ul_HCD.raw	451	27	0.00327451	13	trypsin
Set2p	K428	Acetylation	K14(Acetyl)		High	Mascot (C17)	RNGIESSQIDNVVKTLPA	[T].RNGIESSQIDNVVkTLPA.[K]	K14(Acetyl): 100	41	1	1	P46995	1	2	2	0.5122	0	1	1	1	992.03	1983.05	1983.05	1.44	0.00142	11/276	11	276	1.83354e+06	HCD (High Energy Collision Dissociation)	MS2	0	89.224	32.7256	9810	9810	9787	SET2_lysarg_0,5ul_HCD.raw	429	28	0.00152907	13	lysarginase
Set2p	K428	Acetylation	K14(Acetyl)		High	Mascot (C17)	RNGIESSQIDNVVKTLPA	[T].RNGIESSQIDNVVkTLPA.[K]	K14(Acetyl): 100	58	1	1	P46995	1	3	3	1	0	1	1	1	661.689	1983.05	1983.05	0.44	0.00029	8/276	8	276	7.92417e+06	HCD (High Energy Collision Dissociation)	MS2	19.563	55.5	32.6342	9776	9776	9761	SET2_lysarg_0,5ul_HCD.raw	385	28	3.21685e-05	13	lysarginase
Set2p	K428	Acetylation	K14(Acetyl)		High	Mascot (C2)	RNGIESSQIDNVVKTLPA	[T].RNGIESSQIDNVVkTLPA.[K]	K14(Acetyl): 100	59	1	1	P46995	1	3	3	1	0	1	1	1	661.686	1983.04	1983.05	-3.06	-0.00203	13/412	13	412	1.54463e+07	EThcD (ETD With Supplemental HCD)	MS2	15.3948	41.248	32.6569	6416	6416	6410	SET2_lysarg_0,5ul_EThcD.raw	464	21	2.65759e-05	13	lysarginase
Set2p	K43	Acetylation	K16(Acetyl)		High	Mascot (C17)	RLFDQEPDLTEEALTKFENLDDCIYANK	[Q].RLFDQEPDLTEEALTkFENLDDCIYANK.[R]	K16(Acetyl): 100	40	1	1	P46995	2	4	4	0.15	0	1	1	1	843.907	3372.61	3372.59	3.87	0.00326	9/462	9	462	388160	HCD (High Energy Collision Dissociation)	MS2	3.41954	242.975	38.4839	11491	11491	11488	SET2_lysarg_0,5ul_HCD.raw	477	29	0.0021453	13	lysarginase
Set2p	K43	Acetylation	K16(Acetyl); C23(Carbamidomethyl)		High	Mascot (C17)	RLFDQEPDLTEEALTKFENLDDCIYANK	[Q].RLFDQEPDLTEEALTkFENLDDcIYANK.[R]	K16(Acetyl): 100	65	1	1	P46995	2	4	4	0.0615	0	1	1	1	858.157	3429.61	3429.62	-2.24	-0.00192	10/462	10	462	675070	HCD (High Energy Collision Dissociation)	MS2	13.0277	250	39.8382	11843	11843	11834	SET2_lysarg_0,5ul_HCD.raw	435	28	7.69944e-06	13	lysarginase
Set2p	K433	Acetylation	K10(Acetyl); C18(Carbamidomethyl)		High	Mascot (D17)	DNVVKTLPAKFPFLKPNC	[I].DNVVKTLPAkFPFLKPNc.[D]	K10(Acetyl): 99.53	30	1	1	P46995	0	3	3	0.1	0	1	1	1	710.718	2130.14	2130.14	-1.33	-0.00095	16/276	16	276	1.6718e+07	HCD (High Energy Collision Dissociation)	MS2	9.68928	21.13	35.5172	11834	11834	11819	SET2_AspN_0,5ul_HCD.raw	444	24	0.0205283	13	asp-n
Set2p	K447	Acetylation	K2(Acetyl)		High	Mascot (D17)	EKWSKF	[L].EkWSKF.[E]	K2(Acetyl): 100	28	1	1	P46995	0	2	2	0.1786	0	1	1	1	433.725	866.442	866.441	1.32	0.00057	5/80	5	80	1.35341e+07	HCD (High Energy Collision Dissociation)	MS2	0	250	28.0604	8335	8335	8317	SET2_AspN_0,5ul_HCD.raw	62	16	0.00546213		asp-n
Set2p	K450	Acetylation	K3(Acetyl)		High	Mascot (B2)	WSKFETYKR	[K].WSkFETYKR.[I]	K3(Acetyl): 100	25	1	1	P46995	2	3	3		0.0385	2	2	2	429.555	1286.65	1286.65	-0.92	-0.00039	5/190	5	190	5.48852e+06	EThcD (ETD With Supplemental HCD)	MS2	28.945	85.417	24.715	5264	5264	5255	SET2_trypsin_0,5ul_EThcD.raw	331	23	0.0536782	13	trypsin
Set2p	K459	Acetylation	K5(Acetyl)		High	Mascot (C17)	KRITKKDINVAAS	[Y].KRITkKDINVAAS.[K]	K5(Acetyl): 99.61	48	1	1	P46995	3	2	2	0.3333	0	1	1	1	743.441	1485.88	1485.87	0.36	0.00027	10/196	10	196	9.97393e+06	HCD (High Energy Collision Dissociation)	MS2	0	213.351	20.604	5467	5467	5449	SET2_lysarg_0,5ul_HCD.raw	176	25	0.000130462	13	lysarginase
Set2p	K459	Acetylation	K3(Acetyl)		High	Mascot (B17)	ITKKDINVAASK	[R].ITkKDINVAASK.[M]	K3(Acetyl): 100	53	1	1	P46995	2	3	3	0.283	0	1	2	2	443.929	1329.77	1329.77	-0.1	-5e-05	9/184	9	184	7.25414e+07	HCD (High Energy Collision Dissociation)	MS2	22.8809	14.51	22.9997	6421	6421	6404	SET2_trypsin_0,5ul_HCD.raw	333	26	8.55883e-05		trypsin
Set2p	K459	Acetylation	K3(Acetyl)		High	Mascot (B17)	ITKKDINVAASK	[R].ITkKDINVAASK.[M]	K3(Acetyl): 100	56	1	1	P46995	2	3	3	0.25	0	1	1	1	443.93	1329.77	1329.77	0.58	0.00026	9/184	9	184	2.14446e+07	HCD (High Energy Collision Dissociation)	MS2	12.816	55.5	23.6381	6720	6720	6714	SET2_trypsin_0,5ul_HCD.raw	311	26	3.54593e-05	14	trypsin
Set2p	K459	Acetylation	K3(Acetyl)		High	Mascot (B17)	ITKKDINVAASK	[R].ITkKDINVAASK.[M]	K3(Acetyl): 99.57	56	1	1	P46995	2	2	2		0.0175	2	2	2	665.39	1329.77	1329.77	-1.04	-0.00069	9/184	9	184	1.03948e+07	HCD (High Energy Collision Dissociation)	MS2	0	250	21.0939	5599	5599	5577	SET2_trypsin_0,5ul_HCD.raw	335	26	4.44646e-05		trypsin
Set2p	K459	Acetylation	K3(Acetyl)		High	Mascot (B17)	ITKKDINVAASK	[R].ITkKDINVAASK.[M]	K3(Acetyl): 99.59	57	1	1	P46995	2	3	3	0.193	0	1	1	1	443.93	1329.78	1329.77	1.48	0.00066	9/184	9	184	1.38175e+07	HCD (High Energy Collision Dissociation)	MS2	52.0621	77.834	21.1082	5603	5603	5590	SET2_trypsin_0,5ul_HCD.raw	313	26	3.46349e-05	13	trypsin
Set2p	K459/K460	Acetylation	K5(Acetyl); M14(Oxidation)		High	Mascot (C2)	RITKKDINVAASKMIDL	[K].RITKkDINVAASKmIDL.[R]	K4(Acetyl): 50; K5(Acetyl): 50	46	1	1	P46995	3	3	3	0.0652	0	1	1	1	658.706	1974.1	1974.11	-0.45	-0.00029	13/398	13	398	5.54465e+06	EThcD (ETD With Supplemental HCD)	MS2	0	55.5	27.1552	5433	5433	5423	SET2_lysarg_0,5ul_EThcD.raw	281	19	0.000318916	13	lysarginase
Set2p	K459/K460	Acetylation	K5(Acetyl)		High	Mascot (C17)	RITKKDINVAAS	[K].RITKkDINVAAS.[K]	K4(Acetyl): 50; K5(Acetyl): 50	51	1	1	P46995	2	2	2	0.3725	0	1	1	1	679.394	1357.78	1357.78	0.84	0.00057	10/182	10	182	2.21499e+07	HCD (High Energy Collision Dissociation)	MS2	12.7708	112.017	21.553	5770	5770	5757	SET2_lysarg_0,5ul_HCD.raw	416	28	0.000155978		lysarginase
Set2p	K459/K460	Acetylation	K4(Acetyl)		High	Mascot (C17)	RITKKDINVAAS	[K].RITkKDINVAAS.[K]	K4(Acetyl): 50; K5(Acetyl): 50	51	1	1	P46995	2	2	2	0.3725	0	1	2	2	679.394	1357.78	1357.78	0.84	0.00057	10/182	10	182	2.21499e+07	HCD (High Energy Collision Dissociation)	MS2	12.7708	112.017	21.553	5770	5770	5757	SET2_lysarg_0,5ul_HCD.raw	416	28	0.000155978		lysarginase
Set2p	K459/K460	Acetylation	K5(Acetyl); M14(Oxidation)		High	Mascot (C17)	RITKKDINVAASKMIDL	[K].RITKkDINVAASKmIDL.[R]	K4(Acetyl): 50; K5(Acetyl): 50	53	1	1	P46995	3	3	3	0.0755	0	1	1	1	658.705	1974.1	1974.11	-3.14	-0.00206	19/270	19	270	7.47318e+06	HCD (High Energy Collision Dissociation)	MS2	19.3924	163.773	27.1129	7807	7807	7783	SET2_lysarg_0,5ul_HCD.raw	280	27	6.8569e-05	13	lysarginase
Set2p	K459/K460	Acetylation	K4(Acetyl); M14(Oxidation)		High	Mascot (C17)	RITKKDINVAASKMIDL	[K].RITkKDINVAASKmIDL.[R]	K4(Acetyl): 50; K5(Acetyl): 50	53	1	1	P46995	3	3	3	0.0755	0	1	2	2	658.705	1974.1	1974.11	-3.14	-0.00206	19/270	19	270	7.47318e+06	HCD (High Energy Collision Dissociation)	MS2	19.3924	163.773	27.1129	7807	7807	7783	SET2_lysarg_0,5ul_HCD.raw	280	27	6.8569e-05	13	lysarginase
Set2p	K500	Acetylation	K2(Acetyl)		High	Mascot (B2)	TKLHYPPSGSSK	[K].TkLHYPPSGSSK.[V]	K2(Acetyl): 100	26	1	1	P46995	1	3	3	0.0385	0	1	1	1	448.571	1343.7	1343.7	1.35	0.00061	5/280	5	280	2.20527e+06	EThcD (ETD With Supplemental HCD)	MS2	32.545	69.602	23.4915	5039	5039	5027	SET2_trypsin_0,5ul_EThcD.raw	527	25	0.072407	13	trypsin
Set2p	K500	Acetylation	K2(Acetyl)		High	Mascot (B17)	TKLHYPPSGSSK	[K].TkLHYPPSGSSK.[V]	K2(Acetyl): 100	28	1	1	P46995	1	3	3	1	0	1	1	1	448.57	1343.7	1343.7	-0.01	0	8/192	8	192	4.13234e+06	HCD (High Energy Collision Dissociation)	MS2	76.4574	143.256	23.4365	6626	6626	6603	SET2_trypsin_0,5ul_HCD.raw	475	28	0.0339362	13	trypsin
Set2p	K500	Acetylation	K2(Acetyl)		High	Mascot (B17)	TKLHYPPSGSSK	[K].TkLHYPPSGSSK.[V]	K2(Acetyl): 100	39	1	1	P46995	1	2	2	0.1026	0	1	1	1	672.351	1343.69	1343.7	-0.39	-0.00026	7/192	7	192	1.00193e+06	HCD (High Energy Collision Dissociation)	MS2	22.9345	250	22.8567	6358	6358	6333	SET2_trypsin_0,5ul_HCD.raw	487	28	0.00343162	13	trypsin
Set2p	K500	Acetylation	K2(Acetyl)		High	Mascot (B17)	TKLHYPPSGSSK	[K].TkLHYPPSGSSK.[V]	K2(Acetyl): 100	42	1	1	P46995	1	2	2	0.0714	0	1	1	1	672.351	1343.7	1343.7	0.07	5e-05	8/192	8	192	1.23146e+06	HCD (High Energy Collision Dissociation)	MS2	26.7123	250	21.2363	5650	5650	5632	SET2_trypsin_0,5ul_HCD.raw	475	28	0.00136039	13	trypsin
Set2p	K510	Acetylation	K12(Acetyl)		High	Mascot (B17)	TKLHYPPSGSSKVFSSR	[K].TKLHYPPSGSSkVFSSR.[S]	K12(Acetyl): 100	67	1	1	P46995	2	3	3	0.9104	0	1	1	1	640.671	1920	1920	0.01	1e-05	12/282	12	282	1.36374e+06	HCD (High Energy Collision Dissociation)	MS2	30.204	95.667	26.7366	8219	8219	8197	SET2_trypsin_0,5ul_HCD.raw	496	28	4.57564e-06	13	trypsin
Set2p	K530	Acetylation	K16(Acetyl)		High	Mascot (C2)	RSNTQVNSPSSSGIPKTPGALDSK	[S].RSNTQVNSPSSSGIPkTPGALDSK.[K]	K16(Acetyl): 100	33	1	1	P46995	2	3	3	0.2727	0	1	1	1	824.091	2470.26	2470.25	1.97	0.00162	17/592	17	592	5.42636e+06	EThcD (ETD With Supplemental HCD)	MS2	7.88702	55.5	25.3193	5084	5084	5073	SET2_lysarg_0,5ul_EThcD.raw	841	24	0.0203126	13	lysarginase
Set2p	K530	Acetylation	K16(Acetyl)		High	Mascot (C17)	RSNTQVNSPSSSGIPKTPGALDSK	[S].RSNTQVNSPSSSGIPkTPGALDSK.[K]	K16(Acetyl): 100	35	1	1	P46995	2	3	3	0.3714	0	1	1	1	824.09	2470.26	2470.25	1.08	0.00089	6/408	6	408	5.03153e+06	HCD (High Energy Collision Dissociation)	MS2	3.79428	55.5	25.3315	7148	7148	7126	SET2_lysarg_0,5ul_HCD.raw	798	31	0.0130609	13	lysarginase
Set2p	K541	Acetylation	K2(Acetyl)		High	Mascot (B17)	HKLSDEEYER	[K].HkLSDEEYER.[K]	K2(Acetyl): 100	30	1	1	P46995	1	2	2	0.1333	0	1	1	1	674.312	1347.62	1347.62	-0.77	-0.00052	7/144	7	144	696830	HCD (High Energy Collision Dissociation)	MS2	68.0542	155.67	20.1976	5247	5247	5225	SET2_trypsin_0,5ul_HCD.raw	134	22	0.00677758	13	trypsin
Set2p	K541	Acetylation	K2(Acetyl)		High	Mascot (B17)	HKLSDEEYER	[K].HkLSDEEYER.[K]	K2(Acetyl): 100	46	1	1	P46995	1	2	2	0.1522	0	1	1	1	674.313	1347.62	1347.62	0.77	0.00052	6/144	6	144	1.96009e+06	HCD (High Energy Collision Dissociation)	MS2	0	81.592	21.9362	5951	5951	5930	SET2_trypsin_0,5ul_HCD.raw	134	22	0.000185812	13	trypsin
Set2p	K55	Acetylation	C3(Carbamidomethyl); K8(Acetyl)		High	Mascot (D17)	DDCIYANKRIGTFKNN	[L].DDcIYANkRIGTFKNN.[D]	K8(Acetyl): 100	39	1	1	P46995	1	2	2	0.3077	0	1	1	1	985.973	1970.94	1970.94	0.13	0.00012	15/238	15	238	9.98697e+06	HCD (High Energy Collision Dissociation)	MS2	0	55.5	26.0414	7348	7348	7338	SET2_AspN_0,5ul_HCD.raw	415	24	0.0028908	13	asp-n
Set2p	K55	Acetylation	C23(Carbamidomethyl); K28(Acetyl)		High	Mascot (C17)	RLFDQEPDLTEEALTKFENLDDCIYANK	[Q].RLFDQEPDLTEEALTKFENLDDcIYANk.[R]	K28(Acetyl): 100	50	1	1	P46995	2	3	3	0.18	0	1	1	1	1143.88	3429.62	3429.62	1.63	0.00186	21/462	21	462	352051	HCD (High Energy Collision Dissociation)	MS2	2.149	250	39.8563	11847	11847	11834	SET2_lysarg_0,5ul_HCD.raw	532	29	0.000288325	13	lysarginase
Set2p	K566	Acetylation	K3(Acetyl)		High	Mascot (C2)	RAKQEELESLKQ	[E].RAkQEELESLKQ.[K]	K3(Acetyl): 100	25	1	1	P46995	2	2	2		0.0385	2	2	2	750.904	1500.8	1500.8	-0.46	-0.00035	6/264	6	264	7.74612e+06	EThcD (ETD With Supplemental HCD)	MS2	0	47.171	22.2274	4508	4508	4498	SET2_lysarg_0,5ul_EThcD.raw	635	23	0.0907285	14	lysarginase
Set2p	K566	Acetylation	K2(Acetyl)		High	Mascot (B17)	AKQEELESLKQK	[R].AkQEELESLKQK.[L]	K2(Acetyl): 100	34	1	1	P46995	2	3	3	1	0	1	1	1	491.605	1472.8	1472.8	2.45	0.0012	8/174	8	174	4.09837e+06	HCD (High Energy Collision Dissociation)	MS2	22.0344	121.107	22.2525	6103	6103	6078	SET2_trypsin_0,5ul_HCD.raw	480	28	0.0098449	13	trypsin
Set2p	K566	Acetylation	K3(Acetyl)		High	Mascot (C17)	RAKQEELESLKQ	[E].RAkQEELESLKQ.[K]	K3(Acetyl): 100	35	1	1	P46995	2	3	3	1	0	1	1	1	500.938	1500.8	1500.8	-0.94	-0.00047	6/176	6	176	8.35122e+07	HCD (High Energy Collision Dissociation)	MS2	5.97044	22.523	22.4944	6109	6109	6091	SET2_lysarg_0,5ul_HCD.raw	639	30	0.0105068	13	lysarginase
Set2p	K566	Acetylation	K2(Acetyl)		High	Mascot (B2)	AKQEELESLKQK	[R].AkQEELESLKQK.[L]	K2(Acetyl): 100	37	1	1	P46995	2	3	3		0.0263	2	2	2	491.603	1472.8	1472.8	0.02	1e-05	10/262	10	262	1.07771e+07	EThcD (ETD With Supplemental HCD)	MS2	21.8864	57.223	22.6804	4892	4892	4884	SET2_trypsin_0,5ul_EThcD.raw	574	25	0.00602396	13	trypsin
Set2p	K566	Acetylation	K3(Acetyl)		High	Mascot (C17)	RAKQEELESLKQ	[E].RAkQEELESLKQ.[K]	K3(Acetyl): 100	38	1	1	P46995	2	2	2	0.1316	0	1	1	1	750.903	1500.8	1500.8	-1.52	-0.00114	7/176	7	176	4.32263e+06	HCD (High Energy Collision Dissociation)	MS2	0	105.805	22.5975	6151	6151	6140	SET2_lysarg_0,5ul_HCD.raw	635	30	0.0050786	13	lysarginase
Set2p	K566	Acetylation	K2(Acetyl)		High	Mascot (B17)	AKQEELESLKQK	[R].AkQEELESLKQK.[L]	K2(Acetyl): 100	42	1	1	P46995	2	2	2	0.119	0	1	1	1	736.901	1472.79	1472.8	-0.36	-0.00026	10/174	10	174	1.6169e+07	HCD (High Energy Collision Dissociation)	MS2	0	77.035	21.8159	5897	5897	5868	SET2_trypsin_0,5ul_HCD.raw	506	28	0.00161853	13	trypsin
Set2p	K566	Acetylation	K3(Acetyl)		High	Mascot (C17)	RAKQEELESLKQ	[E].RAkQEELESLKQ.[K]	K3(Acetyl): 100	42	1	1	P46995	2	2	2	0.2857	0	1	1	1	750.904	1500.8	1500.8	-0.87	-0.00065	10/176	10	176	2.85512e+07	HCD (High Energy Collision Dissociation)	MS2	9.09446	67.195	22.201	5992	5992	5977	SET2_lysarg_0,5ul_HCD.raw	639	30	0.00180082	13	lysarginase
Set2p	K566	Acetylation	K2(Acetyl)		High	Mascot (B2)	AKQEELESLKQK	[R].AkQEELESLKQK.[L]	K2(Acetyl): 100	46	1	1	P46995	2	3	3	0.0217	0	1	1	1	491.604	1472.8	1472.8	1.08	0.00053	9/262	9	262	5.79219e+07	EThcD (ETD With Supplemental HCD)	MS2	0.466436	3.472	23.0741	4963	4963	4955	SET2_trypsin_0,5ul_EThcD.raw	486	25	0.000648047	13	trypsin
Set2p	K566	Acetylation	K2(Acetyl)		High	Mascot (B17)	AKQEELESLKQK	[R].AkQEELESLKQK.[L]	K2(Acetyl): 100	47	1	1	P46995	2	3	3	0.9574	0	1	1	1	491.603	1472.79	1472.8	-0.47	-0.00023	7/174	7	174	9.36389e+06	HCD (High Energy Collision Dissociation)	MS2	13.1605	55.5	21.8121	5894	5894	5868	SET2_trypsin_0,5ul_HCD.raw	506	28	0.000547168	13	trypsin
Set2p	K566	Acetylation	K3(Acetyl)		High	Mascot (C17)	RAKQEELESL	[E].RAkQEELESL.[K]	K3(Acetyl): 100	48	1	1	P46995	1	2	2	0.9583	0	1	1	1	622.828	1244.65	1244.65	-0.28	-0.00018	5/132	5	132	6.35591e+06	HCD (High Energy Collision Dissociation)	MS2	3.82824	55.5	24.9551	7003	7003	6978	SET2_lysarg_0,5ul_HCD.raw	646	30	0.000574384	13	lysarginase
Set2p	K566	Acetylation	K2(Acetyl)		High	Mascot (B17)	AKQEELESLKQK	[R].AkQEELESLKQK.[L]	K2(Acetyl): 100	49	1	1	P46995	2	3	3	1	0	1	1	1	491.603	1472.8	1472.8	-0.1	-5e-05	9/174	9	174	2.75794e+07	HCD (High Energy Collision Dissociation)	MS2	10.3127	61.806	23.4276	6622	6622	6603	SET2_trypsin_0,5ul_HCD.raw	506	28	0.000295203	13	trypsin
Set2p	K566	Acetylation	K2(Acetyl)		High	Mascot (B17)	AKQEELESLKQK	[R].AkQEELESLKQK.[L]	K2(Acetyl): 100	51	1	1	P46995	2	2	2	0.0784	0	1	1	1	736.9	1472.79	1472.8	-1.6	-0.00118	9/174	9	174	4.45271e+06	HCD (High Energy Collision Dissociation)	MS2	0	86.315	22.6236	6263	6263	6242	SET2_trypsin_0,5ul_HCD.raw	502	28	0.000181833	13	trypsin
Set2p	K566	Acetylation	K2(Acetyl)		High	Mascot (B17)	AKQEELESLKQK	[R].AkQEELESLKQK.[L]	K2(Acetyl): 100	55	1	1	P46995	2	2	2	0.0909	0	1	1	1	736.901	1472.8	1472.8	-0.11	-8e-05	10/174	10	174	1.48288e+07	HCD (High Energy Collision Dissociation)	MS2	23.1773	55.5	23.4597	6636	6636	6618	SET2_trypsin_0,5ul_HCD.raw	506	28	8.65208e-05	13	trypsin
Set2p	K566	Acetylation	K2(Acetyl)		High	Mascot (B17)	AKQEELESLKQK	[R].AkQEELESLKQK.[L]	K2(Acetyl): 100	57	1	1	P46995	2	3	3	1	0	1	1	1	491.603	1472.8	1472.8	-0.04	-2e-05	10/174	10	174	7.45995e+07	HCD (High Energy Collision Dissociation)	MS2	2.12591	55.5	23.0363	6439	6439	6420	SET2_trypsin_0,5ul_HCD.raw	506	28	5.50961e-05	13	trypsin
Set2p	K566	Acetylation	K2(Acetyl)		High	Mascot (B2)	AKQEELESLKQK	[R].AkQEELESLKQK.[L]	K2(Acetyl): 100	59	1	1	P46995	2	3	3	0.0169	0	1	1	1	491.603	1472.8	1472.8	-0.04	-2e-05	10/262	10	262	2.71143e+07	EThcD (ETD With Supplemental HCD)	MS2	3.68873	55.5	23.4798	5037	5037	5027	SET2_trypsin_0,5ul_EThcD.raw	506	25	3.3972e-05	13	trypsin
Set2p	K574	Acetylation	K11(Acetyl)		High	Mascot (C17)	RAKQEELESLKQ	[E].RAKQEELESLkQ.[K]	K11(Acetyl): 100	32	1	1	P46995	2	3	3	1	0	1	1	1	500.939	1500.8	1500.8	-0.27	-0.00013	8/176	8	176	1.40685e+06	HCD (High Energy Collision Dissociation)	MS2	40.6433	167.821	22.1251	5963	5963	5940	SET2_lysarg_0,5ul_HCD.raw	635	30	0.0184818	13	lysarginase
Set2p	K574	Acetylation	K10(Acetyl)		High	Mascot (B2)	AKQEELESLKQK	[R].AKQEELESLkQK.[L]	K10(Acetyl): 99.62	58	1	1	P46995	2	3	3	0.1724	0	1	1	1	491.604	1472.8	1472.8	0.52	0.00026	10/262	10	262	1.03317e+07	EThcD (ETD With Supplemental HCD)	MS2	6.72941	55.5	21.8195	4734	4734	4723	SET2_trypsin_0,5ul_EThcD.raw	564	25	4.23886e-05	13	trypsin
Set2p	K578	Acetylation	K2(Acetyl)		High	Mascot (B17)	LKLENERK	[K].LkLENERK.[S]	K2(Acetyl): 100	28	1	1	P46995	2	3	3	0.4643	0	1	1	1	357.877	1071.62	1071.62	1.26	0.00045	4/106	4	106	2.03967e+07	HCD (High Energy Collision Dissociation)	MS2	69.5501	93.488	22.5922	6250	6250	6224	SET2_trypsin_0,5ul_HCD.raw	565	28	0.0445675		trypsin
Set2p	K584	Acetylation	K2(Acetyl)		High	Mascot (C17)	RKSVLEDIIAEANKQ	[E].RkSVLEDIIAEANKQ.[K]	K2(Acetyl): 100	33	1	1	P46995	2	2	2	0.0303	0	1	1	1	878.487	1755.97	1755.96	4.35	0.00382	10/236	10	236	1.81907e+06	HCD (High Energy Collision Dissociation)	MS2	0	91.504	33.7971	10193	10193	10160	SET2_lysarg_0,5ul_HCD.raw	441	29	0.0110004	13	lysarginase
Set2p	K584	Acetylation	K2(Acetyl)		High	Mascot (C17)	RKSVLEDIIAEAN	[E].RkSVLEDIIAEAN.[K]	K2(Acetyl): 100	37	1	1	P46995	1	2	2	0.0811	0	1	1	1	750.406	1499.81	1499.81	-0.46	-0.00034	5/204	5	204	1.12069e+07	HCD (High Energy Collision Dissociation)	MS2	1.26738	122.924	35.6927	10765	10765	10754	SET2_lysarg_0,5ul_HCD.raw	379	28	0.00409835	13	lysarginase
Set2p	K584	Acetylation	K2(Acetyl)		High	Mascot (C17)	RKSVLEDIIAEANKQ	[E].RkSVLEDIIAEANKQ.[K]	K2(Acetyl): 100	39	1	1	P46995	2	3	3	1	0	1	1	1	585.993	1755.96	1755.96	2.22	0.0013	10/236	10	236	3.33594e+06	HCD (High Energy Collision Dissociation)	MS2	0	236.895	35.1875	10627	10627	10614	SET2_lysarg_0,5ul_HCD.raw	411	28	0.00267801	13	lysarginase
Set2p	K584	Acetylation	K2(Acetyl)		High	Mascot (C2)	RKSVLEDIIAEANKQ	[E].RkSVLEDIIAEANKQ.[K]	K2(Acetyl): 100	44	1	1	P46995	2	3	3		0.0222	2	2	2	585.992	1755.96	1755.96	1.39	0.00081	12/348	12	348	4.13088e+06	EThcD (ETD With Supplemental HCD)	MS2	12.0446	250	34.1782	6682	6682	6674	SET2_lysarg_0,5ul_EThcD.raw	399	21	0.00077436	13	lysarginase
Set2p	K584	Acetylation	K2(Acetyl)		High	Mascot (C17)	RKSVLEDIIAEANKQ	[E].RkSVLEDIIAEANKQ.[K]	K2(Acetyl): 100	44	1	1	P46995	2	3	3	0.9091	0	1	1	1	585.991	1755.96	1755.96	-0.07	-4e-05	14/236	14	236	1.23389e+06	HCD (High Energy Collision Dissociation)	MS2	6.09884	250	36.2503	10916	10916	10904	SET2_lysarg_0,5ul_HCD.raw	406	28	0.000896388	13	lysarginase
Set2p	K584	Acetylation	K2(Acetyl)		High	Mascot (C17)	RKSVLEDIIAEANKQ	[E].RkSVLEDIIAEANKQ.[K]	K2(Acetyl): 100	47	1	1	P46995	2	3	3	0.8723	0	1	1	1	585.992	1755.96	1755.96	1.6	0.00093	16/236	16	236	2.12458e+06	HCD (High Energy Collision Dissociation)	MS2	0.272618	55.5	33.7732	10183	10183	10160	SET2_lysarg_0,5ul_HCD.raw	410	28	0.000450561	13	lysarginase
Set2p	K584	Acetylation	K2(Acetyl)		High	Mascot (C17)	RKSVLEDIIAEAN	[E].RkSVLEDIIAEAN.[K]	K2(Acetyl): 100	49	1	1	P46995	1	2	2	0.8571	0	1	1	1	750.407	1499.81	1499.81	-0.29	-0.00022	6/204	6	204	6.20833e+06	HCD (High Energy Collision Dissociation)	MS2	8.27773	51.445	34.4861	10411	10411	10398	SET2_lysarg_0,5ul_HCD.raw	379	28	0.000265833	13	lysarginase
Set2p	K584	Acetylation	K2(Acetyl)		High	Mascot (C17)	RKSVLEDIIAEANKQ	[E].RkSVLEDIIAEANKQ.[K]	K2(Acetyl): 100	53	1	1	P46995	2	3	3	0.9057	0	1	1	1	585.992	1755.96	1755.96	0.24	0.00014	10/236	10	236	4.67989e+06	HCD (High Energy Collision Dissociation)	MS2	30.8163	141.467	34.7867	10509	10509	10494	SET2_lysarg_0,5ul_HCD.raw	419	28	0.000117269	13	lysarginase
Set2p	K584	Acetylation	K2(Acetyl)		High	Mascot (C2)	RKSVLEDIIAEANKQ	[E].RkSVLEDIIAEANKQ.[K]	K2(Acetyl): 100	54	1	1	P46995	2	3	3	0.1667	0	1	1	1	585.992	1755.96	1755.96	0.76	0.00045	12/348	12	348	5.01963e+06	EThcD (ETD With Supplemental HCD)	MS2	0	48.926	33.7781	6614	6614	6606	SET2_lysarg_0,5ul_EThcD.raw	421	21	7.74911e-05	13	lysarginase
Set2p	K598	Acetylation	K2(Acetyl)		High	Mascot (B17)	QKELQKEEAK	[K].QkELQKEEAK.[K]	K2(Acetyl): 100	37	1	1	P46995	2	2	2	0.1081	0	1	1	1	636.844	1272.68	1272.68	0.93	0.00059	8/150	8	150	1.88086e+06	HCD (High Energy Collision Dissociation)	MS2	0	218.14	18.5523	4718	4718	4701	SET2_trypsin_0,5ul_HCD.raw	481	28	0.00486536	13	trypsin
Set2p	K602	Acetylation	K4(Acetyl)		High	Mascot (D2)	ELQKEEAKKLVEAK	[K].ELQkEEAKKLVEAK.[E]	K4(Acetyl): 49.89; K9(Acetyl): 49.89	20	1	1	P46995	3	3	3	0.05	0	1	1	1	562.321	1684.95	1684.95	0.14	8e-05	17/326	17	326	1.06891e+07	EThcD (ETD With Supplemental HCD)	MS2	0	95.39	22.6872	4878	4878	4869	SET2_AspN_0,5ul_EThcD.raw	191	18	0.100231	13	asp-n
Set2p	K607	Acetylation	K2(Acetyl)		High	Mascot (C17)	KKLVEAKEAK	[A].KkLVEAKEAK.[R]	K2(Acetyl): 99.81	40	1	1	P46995	3	3	3	0.15	0	1	1	1	395.912	1185.72	1185.72	0.29	0.00011	7/142	7	142	2.88255e+06	HCD (High Energy Collision Dissociation)	MS2	14.5543	217.616	17.5385	4627	4627	4616	SET2_lysarg_0,5ul_HCD.raw	208	25	0.00110162		lysarginase
Set2p	K620	Acetylation	K2(Acetyl)		High	Mascot (B17)	RKTVSQSQR	[K].RkTVSQSQR.[L]	K2(Acetyl): 100	49	1	1	P46995	2	3	3	0.898	0	1	1	1	377.879	1131.62	1131.62	0.25	9e-05	7/132	7	132	856889	HCD (High Energy Collision Dissociation)	MS2	19.1778	250	16.8402	4250	4250	4233	SET2_trypsin_0,5ul_HCD.raw	572	28	0.000347029	13	trypsin
Set2p	K667	Acetylation	K5(Acetyl)		High	Mascot (C17)	KDIVKILTT	[A].KDIVkILTT.[K]	K5(Acetyl): 100	22	1	1	P46995	1	2	2	0.6818	0	1	1	1	536.834	1072.66	1072.66	0.29	0.00015	11/132	11	132	1.73967e+06	HCD (High Energy Collision Dissociation)	MS2	65.5234	203.23	29.4622	8635	8635	8621	SET2_lysarg_0,5ul_HCD.raw	83	21	0.0282519	13	lysarginase
Set2p	K667	Acetylation	K5(Acetyl)		High	Mascot (C17)	KDIVKILTTKEL	[A].KDIVkILTTKEL.[K]	K5(Acetyl): 100	26	1	1	P46995	2	3	3	0.1923	0	1	1	1	481.633	1442.88	1442.88	0.14	7e-05	13/188	13	188	2.07297e+06	HCD (High Energy Collision Dissociation)	MS2	33.8614	184.104	31.1924	9250	9250	9226	SET2_lysarg_0,5ul_HCD.raw	66	20	0.00915196	13	lysarginase
Set2p	K672	Acetylation	K9(Acetyl)		High	Mascot (D2)	DIVKILTTKELKK	[K].DIVKILTTkELKK.[D]	K9(Acetyl): 99.99	20	1	1	P46995	1	3	3	0.15	0	1	1	1	524.33	1570.98	1570.98	-1.36	-0.00071	8/294	8	294	1.85181e+07	EThcD (ETD With Supplemental HCD)	MS2	12.2869	38.111	29.6652	6257	6257	6246	SET2_AspN_0,5ul_EThcD.raw	8	13	0.0231431		asp-n
Set2p	K672	Acetylation	K9(Acetyl)		High	Mascot (D17)	DIVKILTTK	[K].DIVKILTTk.[E]	K9(Acetyl): 100	28	1	1	P46995	0	2	2	1	0	1	1	1	536.835	1072.66	1072.66	0.63	0.00034	7/130	7	130	1.41987e+06	HCD (High Energy Collision Dissociation)	MS2	24.4134	100.085	36.2592	12150	12150	12123	SET2_AspN_0,5ul_HCD.raw	19	13	0.00223715		asp-n
Set2p	K672	Acetylation	K9(Acetyl)		High	Mascot (D17)	DIVKILTTK	[K].DIVKILTTk.[E]	K9(Acetyl): 100	34	1	1	P46995	0	2	2	0.9706	0	1	1	1	536.833	1072.66	1072.66	-1.53	-0.00082	11/130	11	130	7.34168e+06	HCD (High Energy Collision Dissociation)	MS2	20.4061	55.5	31.3259	9939	9939	9918	SET2_AspN_0,5ul_HCD.raw	29	13	0.000624735		asp-n
Set2p	K675	Acetylation	K12(Acetyl)		High	Mascot (D17)	DIVKILTTKELKK	[K].DIVKILTTKELkK.[D]	K9(Acetyl): 50; K12(Acetyl): 50	13	1	1	P46995	1	3	3	0.4615	0	1	1	1	524.331	1570.98	1570.98	0.97	0.00051	7/198	7	198	1.72548e+07	HCD (High Energy Collision Dissociation)	MS2	3.59961	67.432	29.6544	9134	9134	9117	SET2_AspN_0,5ul_HCD.raw	8	13	0.0700965	13	asp-n
Set2p	K695	Acetylation	K2(Acetyl)		High	Mascot (B2)	VKEFINSYMDKIILK	[K].VkEFINSYMDKIILK.[K]	K2(Acetyl): 100	27	1	1	P46995	2	3	3	0.1111	0	1	1	1	628.348	1883.03	1883.03	-2.45	-0.00154	11/342	11	342	7.53034e+06	EThcD (ETD With Supplemental HCD)	MS2	22.8569	44.63	32.8356	6847	6847	6839	SET2_trypsin_0,5ul_EThcD.raw	394	24	0.0377978	13	trypsin
Set2p	K695	Acetylation	K2(Acetyl)		High	Mascot (B17)	VKEFINSYMDKIILK	[K].VkEFINSYMDKIILK.[K]	K2(Acetyl): 100	31	1	1	P46995	2	3	3	1	0	1	1	1	628.35	1883.04	1883.03	0.27	0.00017	9/230	9	230	583518	HCD (High Energy Collision Dissociation)	MS2	19.0427	250	39.2163	13826	13826	13808	SET2_trypsin_0,5ul_HCD.raw	284	25	0.0123677	13	trypsin
Set2p	K713	Acetylation	K2(Acetyl)		High	Mascot (C17)	KKALALSSAST	[Q].KkALALSSAST.[R]	K2(Acetyl): 99.59	30	1	1	P46995	1	2	2	0.2667	0	1	1	1	559.824	1118.64	1118.64	-1.12	-0.00063	7/138	7	138	5.58308e+06	HCD (High Energy Collision Dissociation)	MS2	3.87712	55.5	22.4967	6110	6110	6091	SET2_lysarg_0,5ul_HCD.raw	328	27	0.0174519	13	lysarginase
Set2p	S10	Phosphorylation	N-Term(Acetyl); S9(Phospho)		High	Mascot (A2)	SKNQSVSASEDEKEILNNNAEGHKPQR	[M].sKNQSVSAsEDEKEILNNNAEGHKPQR.[L]	S9(Phospho): 100	31	1	1	P46995	2	3	3	0.4194	0	1	1	1	1044.48	3131.43	3131.44	-1.52	-0.00159	14/660	14	660	4.46036e+06	EThcD (ETD With Supplemental HCD)	MS2	6.55384	55.5	25.6012	5429	5429	5417	SET2_trypsin_0,5ul_EThcD.raw	1359	30	0.0528676	13	trypsin
Set2p	S10	Phosphorylation	N-Term(Acetyl); S9(Phospho)		High	Mascot (C17)	SKNQSVSASEDEKEILNNNAEGHKPQRLF	[M].sKNQSVSAsEDEKEILNNNAEGHKPQRLF.[D]	S9(Phospho): 99.99	36	1	1	P46995	1	4	4	0.1667	0	1	1	1	848.653	3391.59	3391.59	0.08	7e-05	14/480	14	480	3.09063e+07	HCD (High Energy Collision Dissociation)	MS2	5.74288	55.5	30.6977	9636	9636	9621	SET2_AspN_0,5ul_HCD.raw	364	25	0.0046889	13	Asp-N
Set2p	S10	Phosphorylation	N-Term(Acetyl); S9(Phospho)		High	Mascot (B17)	SKNQSVSASEDEKEILNNNAEGHKPQ	[M].sKNQSVSAsEDEKEILNNNAEGHKPQ.[R]	S9(Phospho): 99.2	44	1	1	P46995	3	3	3	0.0909	0	1	1	1	992.45	2975.33	2975.34	-1.28	-0.00127	22/436	22	436	866868	HCD (High Energy Collision Dissociation)	MS2	0	162.908	28.0228	8138	8138	8118	SET2_lysarg_0,5ul_HCD.raw	1095	33	0.00236801	13	lysarginase
Set2p	S10	Phosphorylation	N-Term(Acetyl); S9(Phospho)		High	Mascot (B17)	SKNQSVSASEDEKEILNNNAEGHKPQ	[M].sKNQSVSAsEDEKEILNNNAEGHKPQ.[R]	S9(Phospho): 99.21	45	1	1	P46995	3	4	4	0.0889	0	1	1	1	744.59	2975.34	2975.34	0.56	0.00042	22/436	22	436	1.49035e+07	HCD (High Energy Collision Dissociation)	MS2	0.672683	9.062	27.4242	7928	7928	7913	SET2_lysarg_0,5ul_HCD.raw	1176	33	0.00174332	13	lysarginase
Set2p	S10	Phosphorylation	N-Term(Acetyl); S9(Phospho)		High	Mascot (A17)	SKNQSVSASEDEKEILNNNAEGHKPQR	[M].sKNQSVSAsEDEKEILNNNAEGHKPQR.[L]	S9(Phospho): 100	45	1	1	P46995	2	3	3	0.2222	0	1	1	1	1044.48	3131.44	3131.44	0.12	0.00012	28/452	28	452	7.11567e+07	HCD (High Energy Collision Dissociation)	MS2	1.90613	55.5	26.156	7945	7945	7928	SET2_trypsin_0,5ul_HCD.raw	1299	33	0.00208727	13	trypsin
Set2p	S10	Phosphorylation	N-Term(Acetyl); S7(Phospho)		High	Mascot (A17)	NQSVSASEDEKEILNNNAEGHKPQR	[K].nQSVSAsEDEKEILNNNAEGHKPQR.[L]	S7(Phospho): 98.2	46	1	1	P46995	1	3	3	0.1957	0	1	1	1	972.778	2916.32	2916.31	2.65	0.00258	19/412	19	412	2.00299e+06	HCD (High Energy Collision Dissociation)	MS2	0	115.73	27.1664	8413	8413	8390	SET2_trypsin_0,5ul_HCD.raw	935	32	0.00109089	13	trypsin
Set2p	S10	Phosphorylation	N-Term(Acetyl); S9(Phospho)		High	Mascot (C2)	SKNQSVSASEDEKEILNNNAEGHKPQRLF	[M].sKNQSVSAsEDEKEILNNNAEGHKPQRLF.[D]	S9(Phospho): 99.99	46	1	1	P46995	1	3	3	0.2174	0	1	1	1	1131.2	3391.6	3391.59	1.44	0.00162	21/704	21	704	6.6832e+06	EThcD (ETD With Supplemental HCD)	MS2	0	35.333	30.7687	6485	6485	6477	SET2_AspN_0,5ul_EThcD.raw	381	23	0.000453832	13	Asp-N
Set2p	S10	Phosphorylation	N-Term(Acetyl); S9(Phospho)		High	Mascot (A17)	SKNQSVSASEDEKEILNNNAEGHKPQR	[M].sKNQSVSAsEDEKEILNNNAEGHKPQR.[L]	S9(Phospho): 99.14	47	1	1	P46995	2	4	4	0.1064	0	1	1	1	783.614	3131.43	3131.44	-1.27	-0.001	26/452	26	452	5.35591e+07	HCD (High Energy Collision Dissociation)	MS2	10.9399	26.623	26.116	7929	7929	7910	SET2_trypsin_0,5ul_HCD.raw	1359	33	0.00134026	13	trypsin
Set2p	S10	Phosphorylation	N-Term(Acetyl); S9(Phospho)		High	Mascot (E17)	SKNQSVSASEDEKEIL	[M].sKNQSVSAsEDEKEIL.[N]	S9(Phospho): 99.66	48	1	1	P46995	2	2	2	0.1458	0	1	1	1	943.424	1885.84	1885.84	-0.95	-0.0009	20/256	20	256	1.85382e+06	HCD (High Energy Collision Dissociation)	MS2	0	58.41	30.9144	10069	10069	10046	SET2_chymo_0,5ul_HCD.raw	1506	43	0.00115291	13	Chymotrypsin
Set2p	S10	Phosphorylation	N-Term(Acetyl); S9(Phospho)		High	Mascot (A17)	SKNQSVSASEDEKEILNNNAEGHKPQR	[M].sKNQSVSAsEDEKEILNNNAEGHKPQR.[L]	S9(Phospho): 99.33	48	1	1	P46995	2	5	5	0.1042	0	1	1	1	627.093	3131.44	3131.44	-0.75	-0.00047	28/452	28	452	9.13022e+06	HCD (High Energy Collision Dissociation)	MS2	4.57222	55.5	26.191	7962	7962	7942	SET2_trypsin_0,5ul_HCD.raw	1373	33	0.00111337	13	trypsin
Set2p	S10	Phosphorylation	S7(Phospho)		High	Mascot (A2)	NQSVSASEDEKEILNNNAEGHKPQR	[K].NQSVSAsEDEKEILNNNAEGHKPQR.[L]	S7(Phospho): 100	50	1	1	P46995	1	3	3	0.08	0	1	1	1	958.772	2874.3	2874.3	-0.32	-0.00031	21/604	21	604	4.43819e+07	EThcD (ETD With Supplemental HCD)	MS2	0	58.066	26.0621	5513	5513	5501	SET2_trypsin_0,5ul_EThcD.raw	973	29	0.000469984	13	trypsin
Set2p	S10	Phosphorylation	N-Term(Acetyl); S9(Phospho)		High	Mascot (E17)	SKNQSVSASEDEKEIL	[M].sKNQSVSAsEDEKEIL.[N]	S9(Phospho): 100	56	1	1	P46995	2	2	2	0.125	0	1	1	1	943.425	1885.84	1885.84	0.02	2e-05	21/256	21	256	2.38081e+07	HCD (High Energy Collision Dissociation)	MS2	0	18.275	30.531	9889	9889	9874	SET2_chymo_0,5ul_HCD.raw	1524	43	0.000182791	13	Chymotrypsin
Set2p	S10	Phosphorylation	S9(Phospho)		High	Mascot (A17)	SKNQSVSASEDEKEILNNNAEGHKPQR	[M].SKNQSVSAsEDEKEILNNNAEGHKPQR.[L]	S9(Phospho): 100	56	1	1	P46995	2	3	3	0.1964	0	1	1	1	1030.48	3089.42	3089.43	-4.17	-0.00429	24/452	24	452	4.33854e+06	HCD (High Energy Collision Dissociation)	MS2	0	55.5	24.8983	7322	7322	7306	SET2_trypsin_0,5ul_HCD.raw	1007	32	0.000124451	13	trypsin
Set2p	S10	Phosphorylation	N-Term(Acetyl); S9(Phospho)		High	Mascot (C17)	SKNQSVSASEDEKEILNNNAEGHKPQRLF	[M].sKNQSVSAsEDEKEILNNNAEGHKPQRLF.[D]	S9(Phospho): 100	56	1	1	P46995	1	3	3	0.125	0	1	1	1	1131.2	3391.59	3391.59	0.57	0.00065	15/480	15	480	1.35922e+07	HCD (High Energy Collision Dissociation)	MS2	0	49.469	30.7638	9662	9662	9649	SET2_AspN_0,5ul_HCD.raw	356	25	4.38955e-05	13	Asp-N
Set2p	S10	Phosphorylation	N-Term(Acetyl); S9(Phospho)		High	Mascot (A2)	SKNQSVSASEDEKEILNNNAEGHKPQR	[M].sKNQSVSAsEDEKEILNNNAEGHKPQR.[L]	S9(Phospho): 100	59	1	1	P46995	2	3	3	0.2373	0	1	1	1	1044.48	3131.44	3131.44	-0.47	-0.00049	22/660	22	660	6.08327e+07	EThcD (ETD With Supplemental HCD)	MS2	3.42827	55.5	26.1823	5536	5536	5527	SET2_trypsin_0,5ul_EThcD.raw	1350	30	9.21094e-05	13	trypsin
Set2p	S10	Phosphorylation	N-Term(Acetyl); S9(Phospho)		High	Mascot (B2)	SKNQSVSASEDEKEILNNNAEGH	[M].sKNQSVSAsEDEKEILNNNAEGH.[K]	S9(Phospho): 100	73	1	1	P46995	2	3	3	0.1507	0	1	1	1	874.715	2622.13	2622.13	0.11	0.0001	21/556	21	556	2.53198e+06	EThcD (ETD With Supplemental HCD)	MS2	0	147.051	28.6226	5696	5696	5688	SET2_lysarg_0,5ul_EThcD.raw	714	24	1.64312e-06	13	lysarginase
Set2p	S10	Phosphorylation	N-Term(Acetyl); S9(Phospho)		High	Mascot (B2)	SKNQSVSASEDEKEILNNNAEGHKPQ	[M].sKNQSVSAsEDEKEILNNNAEGHKPQ.[R]	S9(Phospho): 100	85	1	1	P46995	3	3	3	0.2118	0	1	1	1	992.452	2975.34	2975.34	0.75	0.00074	22/636	22	636	8.94154e+07	EThcD (ETD With Supplemental HCD)	MS2	0.232674	8.454	27.4296	5481	5481	5474	SET2_lysarg_0,5ul_EThcD.raw	1172	26	1.99479e-07	13	lysarginase
Set2p	S10	Phosphorylation	S7(Phospho)		High	Mascot (A17)	NQSVSASEDEKEILNNNAEGHKPQR	[K].NQSVSAsEDEKEILNNNAEGHKPQR.[L]	S7(Phospho): 100	90	1	1	P46995	1	3	3	0.1889	0	1	1	1	958.774	2874.31	2874.3	2.29	0.00219	27/412	27	412	700248	HCD (High Energy Collision Dissociation)	MS2	0	250	24.4412	7110	7110	7086	SET2_trypsin_0,5ul_HCD.raw	846	31	4.70263e-08	13	trypsin
Set2p	S10	Phosphorylation	N-Term(Acetyl); S9(Phospho)		High	Mascot (B17)	SKNQSVSASEDEKEILNNNAEGH	[M].sKNQSVSAsEDEKEILNNNAEGH.[K]	S9(Phospho): 100	98	1	1	P46995	2	3	3	0.0918	0	1	1	1	874.716	2622.13	2622.13	1.3	0.00113	22/380	22	380	2.92594e+06	HCD (High Energy Collision Dissociation)	MS2	0	136.933	28.5167	8323	8323	8309	SET2_lysarg_0,5ul_HCD.raw	720	31	6.11368e-09	13	lysarginase
Set2p	S2/S6+S10	Phosphorylation	N-Term(Acetyl); S5(Phospho); S9(Phospho)		High	Mascot (A17)	SKNQSVSASEDEKEILNNNAEGHKPQR	[M].sKNQsVSAsEDEKEILNNNAEGHKPQR.[L]	S1(Phospho): 50; S5(Phospho): 50; S9(Phospho): 99.98	40	1	1	P46995	2	4	4	0.075	0	1	1	1	803.606	3211.4	3211.41	-0.87	-0.0007	28/452	28	452	3.57991e+06	HCD (High Energy Collision Dissociation)	MS2	32.0148	95.511	26.7295	8215	8215	8197	SET2_trypsin_0,5ul_HCD.raw	1312	33	0.00615041	13	trypsin
Set2p	S2/S8	Phosphorylation	N-Term(Acetyl); S7(Phospho)		High	Mascot (B17)	SKNQSVSASEDEKEILNNNAEGHKPQ	[M].sKNQSVsASEDEKEILNNNAEGHKPQ.[R]	S1(Phospho): 49.77; S7(Phospho): 49.77	46	1	1	P46995	3	3	3	0.0217	0	1	1	1	992.452	2975.34	2975.34	0.75	0.00074	21/436	21	436	1.2057e+06	HCD (High Energy Collision Dissociation)	MS2	0	201.514	26.4185	7548	7548	7528	SET2_lysarg_0,5ul_HCD.raw	1172	33	0.00156278	13	lysarginase
Set2p	S516	Phosphorylation	N-Term(Acetyl); S6(Phospho)		High	Mascot (A2)	VFSSRSNTQVNSPSSSGIPK	[K].vFSSRsNTQVNSPSSSGIPK.[T]	S6(Phospho): 99.38	27	1	1	P46995	1	3	3	0.037	0	1	1	1	734.344	2201.02	2201.02	-2.47	-0.00181	13/462	13	462	2.38079e+06	EThcD (ETD With Supplemental HCD)	MS2	10.1412	55.5	30.5438	6347	6347	6336	SET2_trypsin_0,5ul_EThcD.raw	505	26	0.0533656	13	trypsin
Set2p	S516	Phosphorylation	S1(Phospho)		High	Mascot (A17)	SNTQVNSPSSSGIPK	[R].sNTQVNSPSSSGIPK.[T]	S1(Phospho): 99.11	29	1	1	P46995	0	2	2	0.3448	0	1	1	1	791.859	1582.71	1582.71	-0.54	-0.00042	6/240	6	240	4.57241e+06	HCD (High Energy Collision Dissociation)	MS2	75.6415	55.5	25.8311	7793	7793	7772	SET2_trypsin_0,5ul_HCD.raw	377	28	0.0251948	13	trypsin
Set2p	S516	Phosphorylation	S6(Phospho)		High	Mascot (A17)	VFSSRSNTQVNSPSSSGIPK	[K].VFSSRsNTQVNSPSSSGIPK.[T]	S6(Phospho): 99.61	56	1	1	P46995	1	2	2	0.0357	0	1	1	1	1080.01	2159.02	2159.01	1.87	0.00202	21/310	21	310	2.31517e+07	HCD (High Energy Collision Dissociation)	MS2	2.35149	55.5	26.0506	7895	7895	7876	SET2_trypsin_0,5ul_HCD.raw	507	29	5.70135e-05	13	trypsin
Set2p	S516	Phosphorylation	S4(Phospho)		High	Mascot (E2)	SSRSNTQVNSPSSSGIPK	[F].SSRsNTQVNSPSSSGIPK.[T]	S4(Phospho): 100	57	1	1	P46995	1	3	3	0.1228	0	1	1	1	638.297	1912.88	1912.88	-0.36	-0.00023	22/426	22	426	7.99983e+06	EThcD (ETD With Supplemental HCD)	MS2	5.2835	60.016	23.3588	5003	5003	4993	SET2_chymo_0,5ul_EThcD.raw	1185	31	0.000130523	13	Chymotrypsin
Set2p	S516	Phosphorylation	S7(Phospho)		High	Mascot (B2)	KVFSSRSNTQVNSPSSSGIPKTPGALDSK	[S].KVFSSRsNTQVNSPSSSGIPKTPGALDSK.[K]	S7(Phospho): 99.99	64	1	1	P46995	3	3	3	0.0938	0	1	1	1	1019.51	3056.51	3056.5	1.21	0.00123	23/714	23	714	4.74033e+06	EThcD (ETD With Supplemental HCD)	MS2	0	185.609	26.7006	5347	5347	5338	SET2_lysarg_0,5ul_EThcD.raw	794	25	1.62103e-05	13	lysarginase
Set2p	S516	Phosphorylation	S1(Phospho)		High	Mascot (A17)	SNTQVNSPSSSGIPK	[R].sNTQVNSPSSSGIPK.[T]	S1(Phospho): 100	68	1	1	P46995	0	2	2	0.1618	0	1	1	1	791.858	1582.71	1582.71	-0.92	-0.00073	13/240	13	240	7.83335e+06	HCD (High Energy Collision Dissociation)	MS2	7.67285	55.5	24.862	7308	7308	7291	SET2_trypsin_0,5ul_HCD.raw	360	28	3.15698e-06	13	trypsin
Set2p	S516	Phosphorylation	S4(Phospho)		High	Mascot (E17)	SSRSNTQVNSPSSSGIPK	[F].SSRsNTQVNSPSSSGIPK.[T]	S4(Phospho): 100	84	1	1	P46995	1	2	2	0.0119	0	1	1	1	956.941	1912.87	1912.88	-1.02	-0.00098	12/290	12	290	4.77035e+06	HCD (High Energy Collision Dissociation)	MS2	0	177.703	23.3269	6590	6590	6564	SET2_chymo_0,5ul_HCD.raw	1165	42	2.14929e-07	13	Chymotrypsin
Set2p	S516/T518	Phosphorylation	T8(Phospho)		High	Mascot (A17)	VFSSRSNTQVNSPSSSGIPK	[K].VFSSRSNtQVNSPSSSGIPK.[T]	S6(Phospho): 49.81; T8(Phospho): 49.81	30	1	1	P46995	1	3	3	0.8667	0	1	1	1	720.341	2159.01	2159.01	-2.54	-0.00183	6/310	6	310	3.75394e+06	HCD (High Energy Collision Dissociation)	MS2	44.2222	55.5	26.4583	8088	8088	8069	SET2_trypsin_0,5ul_HCD.raw	532	29	0.0275983	13	trypsin
Set2p	S516/T518	Phosphorylation	S6(Phospho)		High	Mascot (A17)	VFSSRSNTQVNSPSSSGIPK	[K].VFSSRsNTQVNSPSSSGIPK.[T]	S6(Phospho): 49.81; T8(Phospho): 49.81	30	1	1	P46995	1	3	3	0.8667	0	1	2	2	720.341	2159.01	2159.01	-2.54	-0.00183	6/310	6	310	3.75394e+06	HCD (High Energy Collision Dissociation)	MS2	44.2222	55.5	26.4583	8088	8088	8069	SET2_trypsin_0,5ul_HCD.raw	532	29	0.0275983	13	trypsin
Set2p	S522	Phosphorylation	S8(Phospho)		High	Mascot (B2)	RSNTQVNSPSSSGIPKTPGALDSK	[S].RSNTQVNsPSSSGIPKTPGALDSK.[K]	S8(Phospho): 99.11	33	1	1	P46995	2	3	3	0.1515	0	1	1	1	836.742	2508.21	2508.21	0.48	0.0004	17/592	17	592	999812	EThcD (ETD With Supplemental HCD)	MS2	0	168.011	26.603	5329	5329	5320	SET2_lysarg_0,5ul_EThcD.raw	903	25	0.0205901	13	lysarginase
Set2p	S522	Phosphorylation	S8(Phospho)		High	Mascot (B17)	RSNTQVNSPSSSGIPKTPGALDSKKH	[S].RSNTQVNsPSSSGIPKTPGALDSKKH.[K]	S8(Phospho): 99.98	37	1	1	P46995	3	4	4		0.0263	2	2	2	694.094	2773.35	2773.36	-3.76	-0.00261	28/438	28	438	9.62401e+06	HCD (High Energy Collision Dissociation)	MS2	24.6073	55.5	24.3745	6783	6783	6765	SET2_lysarg_0,5ul_HCD.raw	797	31	0.00840288	13	lysarginase
Set2p	S522	Phosphorylation	S7(Phospho)		High	Mascot (A2)	SNTQVNSPSSSGIPKTPGALDSK	[R].SNTQVNsPSSSGIPKTPGALDSK.[K]	S7(Phospho): 100	39	1	1	P46995	1	3	3	0.2051	0	1	1	1	784.707	2352.11	2352.11	-0.72	-0.00057	17/566	17	566	6.05805e+06	EThcD (ETD With Supplemental HCD)	MS2	0	55.5	27.6001	5794	5794	5785	SET2_trypsin_0,5ul_EThcD.raw	689	27	0.00437713	13	trypsin
Set2p	S522	Phosphorylation	S8(Phospho)		High	Mascot (B17)	RSNTQVNSPSSSGIPKTPGALDSKKH	[S].RSNTQVNsPSSSGIPKTPGALDSKKH.[K]	S8(Phospho): 99.26	51	1	1	P46995	3	5	5	0.1569	0	1	1	1	555.477	2773.36	2773.36	-1.76	-0.00098	17/438	17	438	8.32202e+06	HCD (High Energy Collision Dissociation)	MS2	20.0133	94.874	23.964	6637	6637	6616	SET2_lysarg_0,5ul_HCD.raw	760	31	0.000286935	13	lysarginase
Set2p	S522	Phosphorylation	S8(Phospho)		High	Mascot (B17)	RSNTQVNSPSSSGIPKTPGALDS	[S].RSNTQVNsPSSSGIPKTPGALDS.[K]	S8(Phospho): 100	52	1	1	P46995	1	3	3	0.1731	0	1	1	1	794.043	2380.11	2380.11	-0.25	-0.0002	20/378	20	378	3.06017e+06	HCD (High Energy Collision Dissociation)	MS2	0	55.5	28.0421	8145	8145	8129	SET2_lysarg_0,5ul_HCD.raw	937	32	0.000305992	13	lysarginase
Set2p	S522	Phosphorylation	N-Term(Acetyl); S7(Phospho)		High	Mascot (A17)	SNTQVNSPSSSGIPK	[R].sNTQVNsPSSSGIPK.[T]	S7(Phospho): 99.55	54	1	1	P46995	0	2	2	0.2963	0	1	1	1	812.865	1624.72	1624.72	1.09	0.00089	13/240	13	240	4.65979e+06	HCD (High Energy Collision Dissociation)	MS2	14.7749	83.146	25.3525	7547	7547	7527	SET2_trypsin_0,5ul_HCD.raw	329	27	6.68599e-05	13	trypsin
Set2p	S522	Phosphorylation	S8(Phospho)		High	Mascot (B17)	RSNTQVNSPSSSGIPKTPGALDSKKH	[S].RSNTQVNsPSSSGIPKTPGALDSKKH.[K]	S8(Phospho): 100	57	1	1	P46995	3	4	4	0.1404	0	1	1	1	694.096	2773.36	2773.36	-0.5	-0.00035	25/438	25	438	1.00271e+08	HCD (High Energy Collision Dissociation)	MS2	1.0958	11.443	23.9934	6649	6649	6633	SET2_lysarg_0,5ul_HCD.raw	843	31	8.58613e-05	13	lysarginase
Set2p	S522	Phosphorylation	S7(Phospho)		High	Mascot (E2)	SNTQVNSPSSSGIPKTPGAL	[R].SNTQVNsPSSSGIPKTPGAL.[D]	S7(Phospho): 100	57	1	1	P46995	1	3	3	0.2632	0	1	1	1	674.656	2021.95	2021.95	-0.69	-0.00046	20/472	20	472	8.34089e+06	EThcD (ETD With Supplemental HCD)	MS2	36.2628	55.5	31.3287	6475	6475	6464	SET2_chymo_0,5ul_EThcD.raw	887	30	8.37324e-05	13	Chymotrypsin
Set2p	S522	Phosphorylation	S8(Phospho)		High	Mascot (B2)	RSNTQVNSPSSSGIPKTPGALDSKKH	[S].RSNTQVNsPSSSGIPKTPGALDSKKH.[K]	S8(Phospho): 100	60	1	1	P46995	3	3	3	0.15	0	1	1	1	925.126	2773.36	2773.36	0.05	5e-05	29/638	29	638	1.57459e+07	EThcD (ETD With Supplemental HCD)	MS2	11.5843	40.971	23.9963	4834	4834	4826	SET2_lysarg_0,5ul_EThcD.raw	823	25	4.02133e-05	13	lysarginase
Set2p	S522	Phosphorylation	S8(Phospho)		High	Mascot (B17)	RSNTQVNSPSSSGIPKTPGALDSK	[S].RSNTQVNsPSSSGIPKTPGALDSK.[K]	S8(Phospho): 100	62	1	1	P46995	2	3	3	0.1613	0	1	1	1	836.741	2508.21	2508.21	0.33	0.00028	22/408	22	408	4.58464e+07	HCD (High Energy Collision Dissociation)	MS2	1.28354	26.144	26.2254	7472	7472	7457	SET2_lysarg_0,5ul_HCD.raw	909	32	3.02367e-05	13	lysarginase
Set2p	S522	Phosphorylation	S7(Phospho)		High	Mascot (E17)	SNTQVNSPSSSGIPKTPGAL	[R].SNTQVNsPSSSGIPKTPGAL.[D]	S7(Phospho): 100	62	1	1	P46995	1	2	2	0.1613	0	1	1	1	1011.48	2021.96	2021.95	0.83	0.00084	11/320	11	320	908245	HCD (High Energy Collision Dissociation)	MS2	0	77.965	31.7151	10435	10435	10411	SET2_chymo_0,5ul_HCD.raw	871	41	2.78605e-05	13	Chymotrypsin
Set2p	S522	Phosphorylation	S7(Phospho)		High	Mascot (E2)	SNTQVNSPSSSGIPK	[R].SNTQVNsPSSSGIPK.[T]	S7(Phospho): 100	68	1	1	P46995	0	2	2	0.1912	0	1	1	1	791.859	1582.71	1582.71	-0.23	-0.00018	11/352	11	352	1.35085e+07	EThcD (ETD With Supplemental HCD)	MS2	6.50662	36.395	24.3664	5189	5189	5176	SET2_chymo_0,5ul_EThcD.raw	1496	32	1.22152e-05	13	Chymotrypsin
Set2p	S522	Phosphorylation	S7(Phospho)		High	Mascot (E2)	SNTQVNSPSSSGIPKTPGAL	[R].SNTQVNsPSSSGIPKTPGAL.[D]	S7(Phospho): 100	69	1	1	P46995	1	2	2	0.1304	0	1	1	1	1011.48	2021.96	2021.95	1.01	0.00102	15/472	15	472	2.10504e+07	EThcD (ETD With Supplemental HCD)	MS2	0	27.01	31.4149	6489	6489	6478	SET2_chymo_0,5ul_EThcD.raw	828	29	4.73152e-06	13	Chymotrypsin
Set2p	S522	Phosphorylation	S8(Phospho)		High	Mascot (B2)	RSNTQVNSPSSSGIPKTPGALDS	[S].RSNTQVNsPSSSGIPKTPGALDS.[K]	S8(Phospho): 100	73	1	1	P46995	1	3	3	0.2466	0	1	1	1	794.043	2380.11	2380.11	-0.4	-0.00032	22/554	22	554	2.62328e+06	EThcD (ETD With Supplemental HCD)	MS2	0	64.697	28.039	5594	5594	5584	SET2_lysarg_0,5ul_EThcD.raw	920	25	2.06423e-06	13	lysarginase
Set2p	S522	Phosphorylation	S7(Phospho)		High	Mascot (A17)	SNTQVNSPSSSGIPK	[R].SNTQVNsPSSSGIPK.[T]	S7(Phospho): 100	79	1	1	P46995	0	2	2	0.3038	0	1	1	1	791.86	1582.71	1582.71	1.24	0.00098	12/240	12	240	2.93377e+07	HCD (High Energy Collision Dissociation)	MS2	12.8551	55.5	24.2627	7020	7020	6995	SET2_trypsin_0,5ul_HCD.raw	326	27	2.19881e-07	13	trypsin
Set2p	S522	Phosphorylation	S8(Phospho)		High	Mascot (B2)	RSNTQVNSPSSSGIPKTPGALDSK	[S].RSNTQVNsPSSSGIPKTPGALDSK.[K]	S8(Phospho): 100	81	1	1	P46995	2	3	3	0.1975	0	1	1	1	836.741	2508.21	2508.21	-0.47	-0.0004	22/592	22	592	2.42641e+07	EThcD (ETD With Supplemental HCD)	MS2	2.52193	41.877	26.2132	5254	5254	5247	SET2_lysarg_0,5ul_EThcD.raw	902	25	3.69979e-07	13	lysarginase
Set2p	S522	Phosphorylation	S7(Phospho)		High	Mascot (E17)	SNTQVNSPSSSGIPK	[R].SNTQVNsPSSSGIPK.[T]	S7(Phospho): 100	83	1	1	P46995	0	2	2	0.3012	0	1	1	1	791.859	1582.71	1582.71	-0.61	-0.00049	12/240	12	240	2.08683e+07	HCD (High Energy Collision Dissociation)	MS2	14.939	28.305	24.3182	7038	7038	7022	SET2_chymo_0,5ul_HCD.raw	1474	43	3.75377e-07	13	Chymotrypsin
Set2p	S522	Phosphorylation	S7(Phospho)		High	Mascot (E17)	SNTQVNSPSSSGIPKTPGAL	[R].SNTQVNsPSSSGIPKTPGAL.[D]	S7(Phospho): 100	84	1	1	P46995	1	2	2	0.2143	0	1	1	1	1011.48	2021.96	2021.95	1.01	0.00102	16/320	16	320	3.05787e+07	HCD (High Energy Collision Dissociation)	MS2	0	21.365	31.2765	10233	10233	10218	SET2_chymo_0,5ul_HCD.raw	828	41	1.59956e-07	13	Chymotrypsin
Set2p	S524	Phosphorylation	S9(Phospho)		High	Mascot (A17)	SNTQVNSPSSSGIPKTPGALDSK	[R].SNTQVNSPsSSGIPKTPGALDSK.[K]	S9(Phospho): 98.49	31	1	1	P46995	1	3	3	0.0645	0	1	1	1	784.707	2352.11	2352.11	-0.8	-0.00063	16/390	16	390	2.37949e+06	HCD (High Energy Collision Dissociation)	MS2	0	132.836	27.725	8693	8693	8672	SET2_trypsin_0,5ul_HCD.raw	687	30	0.0291023	13	trypsin
Set2p	S543	Phosphorylation	S5(Phospho)		High	Mascot (A17)	KHKLSDEEYER	[K].KHKLsDEEYER.[K]	S5(Phospho): 100	50	1	1	P46995	2	2	2	0.92	0	1	1	1	757.34	1513.67	1513.67	3.55	0.00268	9/162	9	162	1.21631e+06	HCD (High Energy Collision Dissociation)	MS2	0	250	19.9583	5154	5154	5132	SET2_trypsin_0,5ul_HCD.raw	284	26	0.000137179	13	trypsin
Set2p	S543	Phosphorylation	S5(Phospho)		High	Mascot (A17)	KHKLSDEEYER	[K].KHKLsDEEYER.[K]	S5(Phospho): 100	50	1	1	P46995	2	3	3	1	0	1	1	1	505.227	1513.67	1513.67	-0.56	-0.00028	8/162	8	162	2.53865e+06	HCD (High Energy Collision Dissociation)	MS2	5.92191	151.066	19.9783	5161	5161	5145	SET2_trypsin_0,5ul_HCD.raw	284	26	0.000141673	13	trypsin
Set2p	S543	Phosphorylation	S4(Phospho)		High	Mascot (A17)	HKLSDEEYER	[K].HKLsDEEYER.[K]	S4(Phospho): 100	51	1	1	P46995	1	2	2	0.902	0	1	1	1	693.289	1385.57	1385.57	-1.51	-0.00104	9/144	9	144	3.99689e+06	HCD (High Energy Collision Dissociation)	MS2	0	204.315	20.7669	5464	5464	5439	SET2_trypsin_0,5ul_HCD.raw	177	24	6.68257e-05	13	trypsin
Set2p	S543	Phosphorylation	S13(Phospho)		High	Mascot (A2)	TPGALDSKKHKLSDEEYER	[K].TPGALDSKKHKLsDEEYER.[K]	S13(Phospho): 100	54	1	1	P46995	3	3	3	0.5926	0	1	1	1	761.692	2283.06	2283.07	-1.1	-0.00083	16/438	16	438	2.59148e+06	EThcD (ETD With Supplemental HCD)	MS2	0	84.02	22.5227	4863	4863	4853	SET2_trypsin_0,5ul_EThcD.raw	710	28	0.000134038	13	trypsin
Set2p	S6	Phosphorylation	N-Term(Acetyl); S5(Phospho)		High	Mascot (B2)	SKNQSVSASEDEKEILNNNAEGHKPQ	[M].sKNQsVSASEDEKEILNNNAEGHKPQ.[R]	S5(Phospho): 100	56	1	1	P46995	3	3	3	0.1964	0	1	1	1	992.451	2975.34	2975.34	0.01	1e-05	14/636	14	636	2.87761e+06	EThcD (ETD With Supplemental HCD)	MS2	3.93824	43.962	26.6208	5332	5332	5326	SET2_lysarg_0,5ul_EThcD.raw	1151	26	0.000136473	13	lysarginase
Set2p	S6/S8	Phosphorylation	N-Term(Acetyl); S5(Phospho)		High	Mascot (B17)	SKNQSVSASEDEKEILNNNAEGHKPQ	[M].sKNQsVSASEDEKEILNNNAEGHKPQ.[R]	S5(Phospho): 50; S7(Phospho): 50	42	1	1	P46995	3	4	4		0.0455	2	2	2	744.591	2975.34	2975.34	0.81	0.0006	28/436	28	436	2.99404e+06	HCD (High Energy Collision Dissociation)	MS2	9.23418	59.937	26.6778	7643	7643	7629	SET2_lysarg_0,5ul_HCD.raw	1166	33	0.00353727	13	lysarginase
Set2p	S6/S8	Phosphorylation	N-Term(Acetyl); S7(Phospho)		High	Mascot (B17)	SKNQSVSASEDEKEILNNNAEGHKPQ	[M].sKNQSVsASEDEKEILNNNAEGHKPQ.[R]	S5(Phospho): 50; S7(Phospho): 50	44	1	1	P46995	3	4	4	0.0455	0	1	1	1	744.591	2975.34	2975.34	0.81	0.0006	28/436	28	436	2.99404e+06	HCD (High Energy Collision Dissociation)	MS2	9.23418	59.937	26.6778	7643	7643	7629	SET2_lysarg_0,5ul_HCD.raw	1166	33	0.00207811	13	lysarginase
Set2p	S6+S10	Phosphorylation	N-Term(Acetyl); S5(Phospho); S9(Phospho)		High	Mascot (A17)	SKNQSVSASEDEKEILNNNAEGHKPQR	[M].sKNQsVSAsEDEKEILNNNAEGHKPQR.[L]	S5(Phospho): 99.11; S9(Phospho): 100	50	1	1	P46995	2	3	3	0.12	0	1	1	1	1071.14	3211.41	3211.41	1.44	0.00154	23/452	23	452	1.63669e+06	HCD (High Energy Collision Dissociation)	MS2	0	250	26.7464	8223	8223	8197	SET2_trypsin_0,5ul_HCD.raw	987	32	0.000542359	13	trypsin
Set2p	S718	Phosphorylation	S6(Phospho)		High	Mascot (A17)	KALALSSASTR	[K].KALALsSASTR.[M]	S6(Phospho): 99.72	50	1	1	P46995	1	2	2	0.1	0	1	1	1	592.803	1184.6	1184.6	-3.54	-0.00209	10/158	10	158	5.06648e+06	HCD (High Energy Collision Dissociation)	MS2	67.04	76.717	24.5201	7141	7141	7114	SET2_trypsin_0,5ul_HCD.raw	208	25	0.000108901	13	trypsin
Set2p	S718	Phosphorylation	S5(Phospho)		High	Mascot (A17)	ALALSSASTR	[K].ALALsSASTR.[M]	S5(Phospho): 99.76	60	1	1	P46995	0	2	2	0.2	0	1	1	1	528.758	1056.51	1056.51	0.53	0.00028	9/108	9	108	8.71184e+06	HCD (High Energy Collision Dissociation)	MS2	17.5582	72.131	26.7927	8243	8243	8226	SET2_trypsin_0,5ul_HCD.raw	192	25	8.7553e-06	13	trypsin
Set2p	S719	Phosphorylation	S7(Phospho)		High	Mascot (B17)	KKALALSSAST	[Q].KKALALsSAST.[R]	S7(Phospho): 99.69	59	1	1	P46995	1	2	2	0.1695	0	1	1	1	578.801	1156.6	1156.6	-1.47	-0.00085	10/138	10	138	2.20554e+06	HCD (High Energy Collision Dissociation)	MS2	0	195.805	24.585	6856	6856	6838	SET2_lysarg_0,5ul_HCD.raw	208	25	1.39006e-05	13	lysarginase
Set2p	S8	Phosphorylation	N-Term(Acetyl); S7(Phospho)		High	Mascot (C2)	SKNQSVSASE	[M].sKNQSVsASE.[D]	S7(Phospho): 100	35	1	1	P46995	0	2	2	0.0286	0	1	1	1	579.737	1158.47	1158.47	-0.2	-0.00011	13/218	13	218	3.78417e+06	EThcD (ETD With Supplemental HCD)	MS2	3.98728	119.348	20.7792	4571	4571	4560	SET2_AspN_0,5ul_EThcD.raw	57	15	0.000981397	13	Asp-N
Set2p	S8	Phosphorylation	N-Term(Acetyl); S7(Phospho)		High	Mascot (B17)	SKNQSVSASEDEKEILNNNAEGHKPQ	[M].sKNQSVsASEDEKEILNNNAEGHKPQ.[R]	S7(Phospho): 99.35	47	1	1	P46995	3	4	4	0.1064	0	1	1	1	744.591	2975.34	2975.34	0.89	0.00066	27/436	27	436	3.85898e+06	HCD (High Energy Collision Dissociation)	MS2	9.09853	36.57	27.0509	7784	7784	7769	SET2_lysarg_0,5ul_HCD.raw	1164	33	0.00113481	13	lysarginase
Set2p	S8	Phosphorylation	N-Term(Acetyl); S7(Phospho)		High	Mascot (E17)	SKNQSVSASEDEKEIL	[M].sKNQSVsASEDEKEIL.[N]	S7(Phospho): 99.7	48	1	1	P46995	2	2	2	0.0833	0	1	1	1	943.425	1885.84	1885.84	-0.3	-0.00029	20/256	20	256	1.43091e+07	HCD (High Energy Collision Dissociation)	MS2	8.27636	25.483	30.1477	9730	9730	9715	SET2_chymo_0,5ul_HCD.raw	1563	43	0.0012104	13	Chymotrypsin
Set2p	S8	Phosphorylation	N-Term(Acetyl); S7(Phospho)		High	Mascot (B2)	SKNQSVSASEDEKEILNNNAEGHKPQ	[M].sKNQSVsASEDEKEILNNNAEGHKPQ.[R]	S7(Phospho): 100	48	1	1	P46995	3	3	3	0.0208	0	1	1	1	992.451	2975.34	2975.34	0.57	0.00056	18/636	18	636	6.21258e+06	EThcD (ETD With Supplemental HCD)	MS2	0	30.293	27.006	5406	5406	5398	SET2_lysarg_0,5ul_EThcD.raw	1176	26	0.000960235	13	lysarginase
Set2p	S8	Phosphorylation	N-Term(Acetyl); S7(Phospho)		High	Mascot (C17)	SKNQSVSASE	[M].sKNQSVsASE.[D]	S7(Phospho): 99.58	50	1	1	P46995	0	2	2		0.0385	3	3	3	579.737	1158.47	1158.47	-0.2	-0.00011	13/146	13	146	5.32595e+06	HCD (High Energy Collision Dissociation)	MS2	0	58.811	21.115	5473	5473	5464	SET2_AspN_0,5ul_HCD.raw	57	17	2.69678e-05	13	Asp-N
Set2p	S8	Phosphorylation	N-Term(Acetyl); S7(Phospho)		High	Mascot (A17)	SKNQSVSASEDEKEILNNNAEGHKPQR	[M].sKNQSVsASEDEKEILNNNAEGHKPQR.[L]	S7(Phospho): 99.99	51	1	1	P46995	2	4	4	0.1765	0	1	1	1	783.614	3131.43	3131.44	-1.74	-0.00136	31/452	31	452	1.61782e+08	HCD (High Energy Collision Dissociation)	MS2	2.20502	7.909	25.6843	7718	7718	7697	SET2_trypsin_0,5ul_HCD.raw	1383	33	0.00056078	13	trypsin
Set2p	S8	Phosphorylation	N-Term(Acetyl); S7(Phospho)		High	Mascot (A17)	SKNQSVSASEDEKEILNNNAEGHKPQR	[M].sKNQSVsASEDEKEILNNNAEGHKPQR.[L]	S7(Phospho): 100	52	1	1	P46995	2	3	3	0.0962	0	1	1	1	1044.48	3131.44	3131.44	-0.12	-0.00012	27/452	27	452	4.29615e+07	HCD (High Energy Collision Dissociation)	MS2	0	55.5	25.6866	7719	7719	7697	SET2_trypsin_0,5ul_HCD.raw	1369	33	0.000484589	13	trypsin
Set2p	S8	Phosphorylation	S5(Phospho)		High	Mascot (E17)	NQSVSASEDEKEIL	[K].NQSVsASEDEKEIL.[N]	S3(Phospho): 50; S5(Phospho): 50	55	1	1	P46995	1	2	2	0.2545	0	1	1	1	814.86	1628.71	1628.71	4.14	0.00337	10/216	10	216	3.98923e+06	HCD (High Energy Collision Dissociation)	MS2	0	60.088	30.0271	9682	9682	9663	SET2_chymo_0,5ul_HCD.raw	1437	43	0.000202968	13	Chymotrypsin
Set2p	S8	Phosphorylation	S7(Phospho)		High	Mascot (E17)	SKNQSVSASEDEKEIL	[M].SKNQSVsASEDEKEIL.[N]	S7(Phospho): 100	59	1	1	P46995	2	2	2	0.1695	0	1	1	1	922.423	1843.84	1843.83	3.57	0.00329	17/256	17	256	1.14483e+06	HCD (High Energy Collision Dissociation)	MS2	0	71.813	27.5455	8488	8488	8459	SET2_chymo_0,5ul_HCD.raw	1424	43	8.77971e-05	13	Chymotrypsin
Set2p	S8	Phosphorylation	N-Term(Acetyl); S7(Phospho)		High	Mascot (B2)	SKNQSVSASEDEKEILNNNAEGH	[M].sKNQSVsASEDEKEILNNNAEGH.[K]	S7(Phospho): 100	59	1	1	P46995	2	3	3	0.2034	0	1	1	1	874.715	2622.13	2622.13	0.11	0.0001	20/556	20	556	2.73686e+06	EThcD (ETD With Supplemental HCD)	MS2	0	112.602	28.085	5602	5602	5591	SET2_lysarg_0,5ul_EThcD.raw	714	24	4.74972e-05	13	lysarginase
Set2p	S8	Phosphorylation	N-Term(Acetyl); S7(Phospho)		High	Mascot (E2)	SKNQSVSASEDEKEIL	[M].sKNQSVsASEDEKEIL.[N]	S7(Phospho): 100	66	1	1	P46995	2	2	2	0.303	0	1	1	1	943.425	1885.84	1885.84	0.47	0.00045	14/376	14	376	1.67821e+07	EThcD (ETD With Supplemental HCD)	MS2	0	55.5	30.2267	6269	6269	6258	SET2_chymo_0,5ul_EThcD.raw	1521	32	1.79928e-05	13	Chymotrypsin
Set2p	S8	Phosphorylation	S5(Phospho)		High	Mascot (E2)	NQSVSASEDEKEIL	[K].NQSVsASEDEKEIL.[N]	S5(Phospho): 100	76	1	1	P46995	1	2	2	0.3026	0	1	1	1	814.856	1628.71	1628.71	0.09	7e-05	13/320	13	320	4.17953e+06	EThcD (ETD With Supplemental HCD)	MS2	0	68.752	30.1555	6256	6256	6245	SET2_chymo_0,5ul_EThcD.raw	1344	31	1.661e-06	13	Chymotrypsin
Set2p	S8/S10	Phosphorylation	N-Term(Acetyl); S9(Phospho)		High	Mascot (C17)	SKNQSVSASE	[M].sKNQSVSAsE.[D]	S7(Phospho): 50; S9(Phospho): 50	38	1	1	P46995	0	2	2	0.1053	0	1	1	1	579.737	1158.47	1158.47	-0.83	-0.00048	7/146	7	146	1.1664e+06	HCD (High Energy Collision Dissociation)	MS2	29.4403	200.916	20.3617	5248	5248	5231	SET2_AspN_0,5ul_HCD.raw	53	16	0.000466924	13	Asp-N
Set2p	S8/S10	Phosphorylation	N-Term(Acetyl); S9(Phospho)		High	Mascot (B17)	SKNQSVSASEDEKEILNNNAEGHKPQ	[M].sKNQSVSAsEDEKEILNNNAEGHKPQ.[R]	S7(Phospho): 50; S9(Phospho): 50	38	1	1	P46995	3	4	4	0.2105	0	1	1	1	744.59	2975.34	2975.34	-0.01	-1e-05	14/436	14	436	1.80098e+06	HCD (High Energy Collision Dissociation)	MS2	0	101.717	27.8501	8073	8073	8055	SET2_lysarg_0,5ul_HCD.raw	1155	33	0.00971744	13	lysarginase
Set2p	S8/S10	Phosphorylation	N-Term(Acetyl); S7(Phospho)		High	Mascot (B17)	SKNQSVSASEDEKEILNNNAEGHKPQ	[M].sKNQSVsASEDEKEILNNNAEGHKPQ.[R]	S7(Phospho): 50; S9(Phospho): 50	38	1	1	P46995	3	4	4	0.2105	0	1	2	2	744.59	2975.34	2975.34	-0.01	-1e-05	14/436	14	436	1.80098e+06	HCD (High Energy Collision Dissociation)	MS2	0	101.717	27.8501	8073	8073	8055	SET2_lysarg_0,5ul_HCD.raw	1155	33	0.00971744	13	lysarginase
Set2p	S8/S10	Phosphorylation	N-Term(Acetyl); S9(Phospho)		High	Mascot (C17)	SKNQSVSASE	[M].sKNQSVSAsE.[D]	S7(Phospho): 50; S9(Phospho): 50	47	1	1	P46995	0	2	2		0.0208	2	2	2	579.737	1158.47	1158.47	-0.62	-0.00036	8/146	8	146	2.65732e+06	HCD (High Energy Collision Dissociation)	MS2	4.40457	132.155	21.485	5575	5575	5567	SET2_AspN_0,5ul_HCD.raw	55	16	4.96973e-05	13	Asp-N
Set2p	S8/S10	Phosphorylation	N-Term(Acetyl); S7(Phospho)		High	Mascot (C17)	SKNQSVSASE	[M].sKNQSVsASE.[D]	S7(Phospho): 50; S9(Phospho): 50	48	1	1	P46995	0	2	2	0.0208	0	1	1	1	579.737	1158.47	1158.47	-0.62	-0.00036	12/146	12	146	2.65732e+06	HCD (High Energy Collision Dissociation)	MS2	4.40457	132.155	21.485	5575	5575	5567	SET2_AspN_0,5ul_HCD.raw	55	16	4.8566e-05	13	Asp-N
Set2p	S8/S10	Phosphorylation	N-Term(Acetyl); S9(Phospho)		High	Mascot (B17)	SKNQSVSASEDEKEILNNNAEGHKPQ	[M].sKNQSVSAsEDEKEILNNNAEGHKPQ.[R]	S7(Phospho): 49.83; S9(Phospho): 49.83	53	1	1	P46995	3	3	3		0.0185	3	3	3	992.452	2975.34	2975.34	1	0.00099	20/436	20	436	3.61083e+06	HCD (High Energy Collision Dissociation)	MS2	8.57231	55.5	27.2237	7851	7851	7837	SET2_lysarg_0,5ul_HCD.raw	1133	33	0.000300054	13	lysarginase
Set2p	S8/S10	Phosphorylation	N-Term(Acetyl); S7(Phospho)		High	Mascot (B17)	SKNQSVSASEDEKEILNNNAEGHKPQ	[M].sKNQSVsASEDEKEILNNNAEGHKPQ.[R]	S7(Phospho): 49.83; S9(Phospho): 49.83	54	1	1	P46995	3	3	3	0.0185	0	1	2	2	992.452	2975.34	2975.34	1	0.00099	20/436	20	436	3.61083e+06	HCD (High Energy Collision Dissociation)	MS2	8.57231	55.5	27.2237	7851	7851	7837	SET2_lysarg_0,5ul_HCD.raw	1133	33	0.000227614	13	lysarginase
Set2p	S8/S10	Phosphorylation	S7(Phospho)		High	Mascot (A17)	NQSVSASEDEKEILNNNAEGHKPQR	[K].NQSVSAsEDEKEILNNNAEGHKPQR.[L]	S5(Phospho): 49.85; S7(Phospho): 49.85	55	1	1	P46995	1	3	3	0.1273	0	1	1	1	958.772	2874.3	2874.3	0.12	0.00012	24/412	24	412	3.57192e+06	HCD (High Energy Collision Dissociation)	MS2	0	110.025	25.9351	7840	7840	7816	SET2_trypsin_0,5ul_HCD.raw	967	32	0.000150105	13	trypsin
Set2p	S8/S10	Phosphorylation	N-Term(Acetyl); S9(Phospho)		High	Mascot (B17)	SKNQSVSASEDEKEILNNNAEGHKPQ	[M].sKNQSVSAsEDEKEILNNNAEGHKPQ.[R]	S7(Phospho): 49.83; S9(Phospho): 49.83	59	1	1	P46995	3	3	3		0.0167	2	2	2	992.45	2975.34	2975.34	-0.66	-0.00066	25/436	25	436	2.92422e+06	HCD (High Energy Collision Dissociation)	MS2	0	181.111	26.8228	7689	7689	7673	SET2_lysarg_0,5ul_HCD.raw	1092	33	6.22576e-05	13	lysarginase
Set2p	S8/S10	Phosphorylation	N-Term(Acetyl); S7(Phospho)		High	Mascot (B17)	SKNQSVSASEDEKEILNNNAEGHKPQ	[M].sKNQSVsASEDEKEILNNNAEGHKPQ.[R]	S7(Phospho): 49.83; S9(Phospho): 49.83	60	1	1	P46995	3	3	3	0.0167	0	1	1	1	992.45	2975.34	2975.34	-0.66	-0.00066	25/436	25	436	2.92422e+06	HCD (High Energy Collision Dissociation)	MS2	0	181.111	26.8228	7689	7689	7673	SET2_lysarg_0,5ul_HCD.raw	1092	33	5.03724e-05	13	lysarginase
Set2p	S8/S10	Phosphorylation	N-Term(Acetyl); S9(Phospho)		High	Mascot (C17)	SKNQSVSASE	[M].sKNQSVSAsE.[D]	S7(Phospho): 50; S9(Phospho): 50	61	1	1	P46995	0	2	2	0.0984	0	1	1	1	579.737	1158.47	1158.47	-0.2	-0.00011	8/146	8	146	4.9163e+06	HCD (High Energy Collision Dissociation)	MS2	0	92.053	20.7427	5362	5362	5351	SET2_AspN_0,5ul_HCD.raw	57	17	2.52839e-06	13	Asp-N
Set2p	S8/S10	Phosphorylation	N-Term(Acetyl); S9(Phospho)		High	Mascot (B17)	SKNQSVSASEDEKEILNNNAEGHKPQ	[M].sKNQSVSAsEDEKEILNNNAEGHKPQ.[R]	S7(Phospho): 50; S9(Phospho): 50	65	1	1	P46995	3	3	3		0.0152	2	2	2	992.45	2975.33	2975.34	-1.16	-0.00115	20/436	20	436	4.77255e+06	HCD (High Energy Collision Dissociation)	MS2	2.28048	45.96	27.5921	7986	7986	7973	SET2_lysarg_0,5ul_HCD.raw	1085	33	1.89845e-05	13	lysarginase
Set2p	S8/S10	Phosphorylation	N-Term(Acetyl); S7(Phospho)		High	Mascot (B17)	SKNQSVSASEDEKEILNNNAEGHKPQ	[M].sKNQSVsASEDEKEILNNNAEGHKPQ.[R]	S7(Phospho): 50; S9(Phospho): 50	66	1	1	P46995	3	3	3	0.0152	0	1	1	1	992.45	2975.33	2975.34	-1.16	-0.00115	20/436	20	436	4.77255e+06	HCD (High Energy Collision Dissociation)	MS2	2.28048	45.96	27.5921	7986	7986	7973	SET2_lysarg_0,5ul_HCD.raw	1085	33	1.36899e-05	13	lysarginase
Set2p	S8/S10	Phosphorylation	N-Term(Acetyl); S7(Phospho)		High	Mascot (B17)	SKNQSVSASEDEKEILNNNAEGH	[M].sKNQSVsASEDEKEILNNNAEGH.[K]	S7(Phospho): 49.88; S9(Phospho): 49.88	82	1	1	P46995	2	3	3	0.1585	0	1	2	2	874.716	2622.13	2622.13	1.16	0.00101	12/380	12	380	2.98028e+06	HCD (High Energy Collision Dissociation)	MS2	0	209.803	28.0667	8153	8153	8129	SET2_lysarg_0,5ul_HCD.raw	732	31	2.25674e-07	13	lysarginase
Set2p	T37	Phosphorylation	T9(Phospho)		High	Mascot (A17)	LFDQEPDLTEEALTKFENLDDCIYANKR	[R].LFDQEPDLtEEALTKFENLDDCIYANKR.[I]	T9(Phospho): 100	33	1	1	P46995	2	3	3	0.303	0	1	1	1	1137.52	3410.54	3410.55	-2.12	-0.00241	13/452	13	452	1.69424e+07	HCD (High Energy Collision Dissociation)	MS2	0	55.5	41.2807	14430	14430	14416	SET2_trypsin_0,5ul_HCD.raw	1100	32	0.0302944	13	trypsin
Set2p	T429	Phosphorylation	T6(Phospho)		High	Mascot (C17)	DNVVKTLPAKFPFLKPNC	[I].DNVVKtLPAKFPFLKPNC.[D]	T6(Phospho): 100	23	1	1	P46995	0	3	3	1	0	1	1	1	704.36	2111.07	2111.08	-4.72	-0.00332	17/276	17	276	6.14363e+06	HCD (High Energy Collision Dissociation)	MS2	0	79.485	37.5398	12668	12668	12654	SET2_AspN_0,5ul_HCD.raw	99	19	0.024866	13	Asp-N
Set2p	T531	Phosphorylation	T16(Phospho)		High	Mascot (A17)	SNTQVNSPSSSGIPKTPGALDSK	[R].SNTQVNSPSSSGIPKtPGALDSK.[K]	T16(Phospho): 100	37	1	1	P46995	1	3	3	0.2432	0	1	1	1	784.71	2352.11	2352.11	2.94	0.0023	11/390	11	390	3.68801e+06	HCD (High Energy Collision Dissociation)	MS2	0	55.5	27.2966	8482	8482	8457	SET2_trypsin_0,5ul_HCD.raw	695	30	0.00629441	13	trypsin
Set2p	T531	Phosphorylation	T16(Phospho)		High	Mascot (E17)	SNTQVNSPSSSGIPKTPGAL	[R].SNTQVNSPSSSGIPKtPGAL.[D]	T16(Phospho): 100	51	1	1	P46995	1	2	2	0.5882	0	1	1	1	1011.48	2021.96	2021.95	0.83	0.00084	11/320	11	320	4.26247e+06	HCD (High Energy Collision Dissociation)	MS2	0	101.093	30.3166	9801	9801	9786	SET2_chymo_0,5ul_HCD.raw	871	41	0.000348328	13	Chymotrypsin
Set2p	T531	Phosphorylation	T16(Phospho)		High	Mascot (A2)	SNTQVNSPSSSGIPKTPGALDSKK	[R].SNTQVNSPSSSGIPKtPGALDSKK.[H]	T16(Phospho): 100	56	1	1	P46995	2	3	3	0.2321	0	1	1	1	827.407	2480.21	2480.2	1.88	0.00155	19/590	19	590	5.43756e+06	EThcD (ETD With Supplemental HCD)	MS2	29.6228	55.5	25.8957	5483	5483	5474	SET2_trypsin_0,5ul_EThcD.raw	626	27	7.63035e-05	13	trypsin
Set2p	K150	Acetylation	K16(Acetyl); M23(Oxidation)		High	Mascot (C17)	RAEQDIEANQFIYEYKGEVIEEMEFRD	[V].RAEQDIEANQFIYEYkGEVIEEmEFRD.[R]	K16(Acetyl): 100	38	1	1	P46995	2	4	4	0.5526	0	1	1	1	853.148	3409.57	3409.55	4.72	0.00402	10/458	10	458	1.18036e+06	HCD (High Energy Collision Dissociation)	MS2	55.3899	201.61	33.5554	10090	10090	10071	SET2_lysarg_0,5ul_HCD.raw	246	26	0.00184037	13	lysarginase
Set2p	K247	Acetylation	N-Term(Acetyl); K9(Acetyl); C10(Carbamidomethyl); C17(Carbamidomethyl)		High	Mascot (D17)	DRYGAQAQKCYCEEPNCIGFLGGKTQT	[V].dRYGAQAQkcYCEEPNcIGFLGGKTQT.[D]	K9(Acetyl): 100	26	1	1	P46995	2	3	3		0.037	2	2	2	1060.14	3178.4	3178.4	-0.61	-0.00065	9/462	9	462	1.5902e+06	HCD (High Energy Collision Dissociation)	MS2	0	83.354	31.0116	9790	9790	9764	SET2_AspN_0,5ul_HCD.raw	82	17	0.0106361	13	asp-n
Set2p	K247	Acetylation	N-Term(Acetyl); K9(Acetyl); C12(Carbamidomethyl); C17(Carbamidomethyl)		High	Mascot (D17)	DRYGAQAQKCYCEEPNCIGFLGGKTQT	[V].dRYGAQAQkCYcEEPNcIGFLGGKTQT.[D]	K9(Acetyl): 100	27	1	1	P46995	2	3	3	0.037	0	1	1	1	1060.14	3178.4	3178.4	-0.61	-0.00065	9/462	9	462	1.5902e+06	HCD (High Energy Collision Dissociation)	MS2	0	83.354	31.0116	9790	9790	9764	SET2_AspN_0,5ul_HCD.raw	82	17	0.0077052	13	asp-n
Set2p	K262	Acetylation	K1(Acetyl); M24(Oxidation)		High	Mascot (C2)	KTQTDAASLLPQNIADALGVTVSME	[G].kTQTDAASLLPQNIADALGVTVSmE.[K]	K1(Acetyl): 100	39	1	1	P46995	0	3	3	0.0256	0	1	1	1	877.775	2631.31	2631.32	-3.33	-0.00292	17/596	17	596	331784	EThcD (ETD With Supplemental HCD)	MS2	0	147.045	43.0839	8027	8027	8018	SET2_lysarg_0,5ul_EThcD.raw	583	22	0.00381627	13	lysarginase
Set2p	K3	Acetylation	N-Term(Acetyl); K13(Acetyl)		High	Mascot (C17)	SKNQSVSASEDEKEILNNNAEGHKPQ	[M].sKNQSVSASEDEkEILNNNAEGHKPQ.[R]	K2(Acetyl): 99.49	52	1	1	P46995	3	3	3	0.0962	0	1	2	2	979.799	2937.38	2937.38	0.58	0.00057	20/436	20	436	2.80217e+07	HCD (High Energy Collision Dissociation)	MS2	0.433312	17.045	25.7049	7279	7279	7259	SET2_lysarg_0,5ul_HCD.raw	457	29	0.000134241		lysarginase
Set2p	K3	Acetylation	N-Term(Prot)(Acetyl); K13(Acetyl)		High	Mascot (C17)	SKNQSVSASEDEKEILNNNAEGHKPQ	[M].sKNQSVSASEDEkEILNNNAEGHKPQ.[R]	K2(Acetyl): 99.49	52	1	1	P46995	3	3	3	0.0962	0	1	1	1	979.799	2937.38	2937.38	0.58	0.00057	20/436	20	436	2.80217e+07	HCD (High Energy Collision Dissociation)	MS2	0.433312	17.045	25.7049	7279	7279	7259	SET2_lysarg_0,5ul_HCD.raw	457	29	0.000134241		lysarginase
Set2p	K302	Acetylation	K9(Acetyl)		High	Mascot (B17)	KLSGEPIIKNENENINIEFLQSLEVQPIDSPVDVTK	[K].KLSGEPIIkNENENINIEFLQSLEVQPIDSPVDVTK.[I]	K9(Acetyl): 98.73	27	1	1	P46995	2	4	4	1	0	1	1	1	1023.79	4092.15	4092.14	3.43	0.00351	6/620	6	620	225963	HCD (High Energy Collision Dissociation)	MS2	0	250	39.9344	14038	14038	14023	SET2_trypsin_0,5ul_HCD.raw	376	27	0.0340532	13	trypsin
Set2p	K302	Acetylation	K1(Acetyl)		High	Mascot (B17)	KLSGEPIIKNENENINIEFLQSLEVQPIDSPVDVTK	[K].kLSGEPIIKNENENINIEFLQSLEVQPIDSPVDVTK.[I]	K9(Acetyl): 98.73	27	1	1	P46995	2	4	4	1	0	1	2	2	1023.79	4092.15	4092.14	3.43	0.00351	6/620	6	620	225963	HCD (High Energy Collision Dissociation)	MS2	0	250	39.9344	14038	14038	14023	SET2_trypsin_0,5ul_HCD.raw	376	27	0.0349267	13	trypsin
Set2p	K302	Acetylation	K8(Acetyl)		High	Mascot (B17)	LSGEPIIKNENENINIEFLQSLEVQPIDSPVDVTK	[K].LSGEPIIkNENENINIEFLQSLEVQPIDSPVDVTK.[I]	K8(Acetyl): 100	39	1	1	P46995	1	3	3	1	0	1	1	1	1322.02	3964.04	3964.04	-1.49	-0.00197	8/578	8	578	85410.9	HCD (High Energy Collision Dissociation)	MS2	0	80.171	44.9137	15545	15545	15538	SET2_trypsin_0,5ul_HCD.raw	630	29	0.00392926	13	trypsin
Set2p	K302	Acetylation	K8(Acetyl)		High	Mascot (B2)	LSGEPIIKNENENINIEFLQSLEVQPIDSPVDVTK	[K].LSGEPIIkNENENINIEFLQSLEVQPIDSPVDVTK.[I]	K8(Acetyl): 100	58	1	1	P46995	1	3	3		0.0169	2	2	2	1322.01	3964.03	3964.04	-4.26	-0.00563	10/850	10	850	6.48955e+06	EThcD (ETD With Supplemental HCD)	MS2	0	64.382	43.2151	8744	8744	8734	SET2_trypsin_0,5ul_EThcD.raw	672	26	5.69298e-05	13	trypsin
Set2p	K428	Acetylation	K10(Acetyl); C18(Carbamidomethyl)		High	Mascot (D17)	DNVVKTLPAKFPFLKPNC	[I].DNVVKTLPAkFPFLKPNc.[D]	K5(Acetyl): 100	32	1	1	P46995	0	4	4	0.1562	0	1	1	1	533.29	2130.14	2130.14	-1.54	-0.00082	14/276	14	276	1.37238e+07	HCD (High Energy Collision Dissociation)	MS2	6.3062	57.041	35.5575	11855	11855	11833	SET2_AspN_0,5ul_HCD.raw	444	24	0.0152881	13	asp-n
Set2p	K459	Acetylation	K8(Acetyl)		High	Mascot (D17)	ETYKRITKK	[F].ETYKRITkK.[D]	K8(Acetyl): 100	26	1	1	P46995	0	2	2	0.2308	0	1	1	1	604.853	1208.7	1208.7	-1.61	-0.00097	5/128	5	128	1.97036e+07	HCD (High Energy Collision Dissociation)	MS2	0	55.5	17.754	4512	4512	4494	SET2_AspN_0,5ul_HCD.raw	40	14	0.00497771	13	asp-n
Set2p	K459	Acetylation	K6(Acetyl)		High	Mascot (C17)	KRITKKDINVAAS	[Y].KRITKkDINVAAS.[K]	K5(Acetyl): 99.61	48	1	1	P46995	3	2	2	0.3333	0	1	2	2	743.441	1485.88	1485.87	0.36	0.00027	10/196	10	196	9.97393e+06	HCD (High Energy Collision Dissociation)	MS2	0	213.351	20.604	5467	5467	5449	SET2_lysarg_0,5ul_HCD.raw	176	25	0.000151176	13	lysarginase
Set2p	K530	Acetylation	K24(Acetyl)		High	Mascot (C17)	RSNTQVNSPSSSGIPKTPGALDSKKH	[S].RSNTQVNSPSSSGIPKTPGALDSkKH.[K]	K16(Acetyl): 100	31	1	1	P46995	3	4	4	0.0323	0	1	1	1	684.608	2735.41	2735.41	0.46	0.00031	9/438	9	438	3.32156e+07	HCD (High Energy Collision Dissociation)	MS2	1.7971	53.976	23.4875	6441	6441	6420	SET2_lysarg_0,5ul_HCD.raw	742	31	0.0289317	13	lysarginase
Set2p	K538	Acetylation	K24(Acetyl)		High	Mascot (C2)	RSNTQVNSPSSSGIPKTPGALDSKKH	[S].RSNTQVNSPSSSGIPKTPGALDSkKH.[K]	K24(Acetyl): 100	52	1	1	P46995	3	3	3	0.2308	0	1	1	1	912.474	2735.41	2735.41	-0.07	-7e-05	25/638	25	638	2.50874e+07	EThcD (ETD With Supplemental HCD)	MS2	4.1582	91.501	23.3795	4714	4714	4705	SET2_lysarg_0,5ul_EThcD.raw	747	24	0.00023458	13	lysarginase
Set2p	K538	Acetylation	K25(Acetyl)		High	Mascot (C2)	RSNTQVNSPSSSGIPKTPGALDSKKH	[S].RSNTQVNSPSSSGIPKTPGALDSKkH.[K]	K24(Acetyl): 100	52	1	1	P46995	3	3	3	0.2308	0	1	2	2	912.474	2735.41	2735.41	-0.07	-7e-05	9/638	9	638	2.50874e+07	EThcD (ETD With Supplemental HCD)	MS2	4.1582	91.501	23.3795	4714	4714	4705	SET2_lysarg_0,5ul_EThcD.raw	747	24	0.000244507	13	lysarginase
Set2p	K538/K539	Acetylation	K9(Acetyl)		High	Mascot (B17)	TPGALDSKKHK	[K].TPGALDSKkHK.[L]	K8(Acetyl): 50; K9(Acetyl): 50	27	1	1	P46995	2	2	2	0.7037	0	1	1	1	612.34	1223.67	1223.67	-0.81	-0.0005	5/144	5	144	1.87425e+06	HCD (High Energy Collision Dissociation)	MS2	0	210.098	17.2816	4364	4364	4353	SET2_trypsin_0,5ul_HCD.raw	238	25	0.0250927	13	trypsin
Set2p	K538/K539	Acetylation	K8(Acetyl)		High	Mascot (B17)	TPGALDSKKHK	[K].TPGALDSkKHK.[L]	K8(Acetyl): 50; K9(Acetyl): 50	27	1	1	P46995	2	2	2	0.7037	0	1	2	2	612.34	1223.67	1223.67	-0.81	-0.0005	5/144	5	144	1.87425e+06	HCD (High Energy Collision Dissociation)	MS2	0	210.098	17.2816	4364	4364	4353	SET2_trypsin_0,5ul_HCD.raw	238	25	0.0250927	13	trypsin
Set2p	K576	Acetylation	K3(Acetyl)		High	Mascot (C2)	KQKLKLENE	[L].KQkLKLENE.[R]	K3(Acetyl): 100	22	1	1	P46995	2	2	2	0.0909	0	1	1	1	586.338	1171.67	1171.67	-0.19	-0.00011	5/182	5	182	9.87319e+06	EThcD (ETD With Supplemental HCD)	MS2	0	63.222	20.2086	4167	4167	4159	SET2_lysarg_0,5ul_EThcD.raw	431	21	0.146706	13	lysarginase
Set2p	K584	Acetylation	K2(Acetyl)		High	Mascot (C17)	RKSVLEDIIAEAN	[E].RkSVLEDIIAEAN.[K]	K2(Acetyl): 100	47	1	1	P46995	1	2	2	0.0638	0	1	1	1	750.409	1499.81	1499.81	3.12	0.00234	6/204	6	204	385886	HCD (High Energy Collision Dissociation)	MS2	13.4107	250	35.2765	10650	10650	10633	SET2_lysarg_0,5ul_HCD.raw	625	30	0.000630739	13	lysarginase
Set2p	K598	Acetylation	K3(Acetyl)		High	Mascot (C17)	KQKELQKEEAK	[N].KQkELQKEEAK.[K]	K3(Acetyl): 99.68	34	1	1	P46995	3	3	3	0.2059	0	1	1	1	467.597	1400.78	1400.77	0.73	0.00034	7/164	7	164	4.68993e+06	HCD (High Energy Collision Dissociation)	MS2	27.8768	250	17.2328	4551	4551	4539	SET2_lysarg_0,5ul_HCD.raw	569	30	0.0102821	13	lysarginase
Set2p	K598	Acetylation	K3(Acetyl)		High	Mascot (C17)	KQKELQKEEAK	[N].KQkELQKEEAK.[K]	K3(Acetyl): 100	39	1	1	P46995	3	3	3	0.4359	0	1	1	1	467.596	1400.77	1400.77	0.01	1e-05	7/164	7	164	4.47249e+06	HCD (High Energy Collision Dissociation)	MS2	10.903	168.994	16.7779	4435	4435	4423	SET2_lysarg_0,5ul_HCD.raw	550	30	0.00347003	13	lysarginase
Set2p	K602/607	Acetylation	K8(Acetyl)		High	Mascot (D2)	ELQKEEAKKLVEAK	[K].ELQKEEAkKLVEAK.[E]	K4(Acetyl): 49.89; K9(Acetyl): 49.89	19	1	1	P46995	3	3	3		0.05	2	2	2	562.321	1684.95	1684.95	0.14	8e-05	16/326	16	326	1.06891e+07	EThcD (ETD With Supplemental HCD)	MS2	0	95.39	22.6872	4878	4878	4869	SET2_AspN_0,5ul_EThcD.raw	191	18	0.125604	13	asp-n
Set2p	K606	Acetylation	K4(Acetyl)		High	Mascot (D17)	EEAKKLVEAK	[K].EEAkKLVEAK.[E]	K4(Acetyl): 99.66	28	1	1	P46995	2	2	2	0.2857	0	1	2	2	593.837	1186.67	1186.67	-0.73	-0.00043	5/146	5	146	5.83135e+06	HCD (High Energy Collision Dissociation)	MS2	42.1403	171.635	19.6904	5052	5052	5040	SET2_AspN_0,5ul_HCD.raw	220	21	0.0176357	13	asp-n
Set2p	K61	Acetylation	K5(Acetyl); M10(Oxidation); C14(Carbamidomethyl); C26(Carbamidomethyl); C32(Carbamidomethyl)		High	Mascot (B17)	IGTFKNNDFMECDCYEEFSDGVNHACDEDSDCINR	[R].IGTFkNNDFmECDcYEEFSDGVNHAcDEDSDcINR.[L]	K5(Acetyl): 100	29	1	1	P46995	1	4	4	0.069	0	1	1	1	1066.91	4264.62	4264.62	-0.18	-0.00019	21/580	21	580	1.3435e+06	HCD (High Energy Collision Dissociation)	MS2	0	56.587	32.6412	11094	11094	11073	SET2_trypsin_0,5ul_HCD.raw	4	13	0.00101632		trypsin
Set2p	K615	Acetylation	K3(Acetyl)		High	Mascot (D2)	EAKRLKRKTVSQSQRL	[K].EAkRLKRKTVSQSQRL.[E]	K3(Acetyl): 100	17	1	1	P46995	0	3	3	0.5294	0	1	1	1	657.39	1970.15	1970.16	-3.46	-0.00228	11/374	11	374	3.57492e+06	EThcD (ETD With Supplemental HCD)	MS2	14.6117	144.575	19.4491	4360	4360	4352	SET2_AspN_0,5ul_EThcD.raw	48	13	0.0440983	13	asp-n
Set2p	K634	Acetylation	K1(Acetyl)		High	Mascot (C2)	KFFASFVPNLIKKNPQS	[N].kFFASFVPNLIKKNPQS.[K]	K1(Acetyl): 100	39	1	1	P46995	2	3	3		0.025	2	2	2	669.708	2007.11	2007.11	2.26	0.00151	18/398	18	398	1.46993e+06	EThcD (ETD With Supplemental HCD)	MS2	22.5867	250	37.9965	7277	7277	7272	SET2_lysarg_0,5ul_EThcD.raw	284	19	0.00191994	13	lysarginase
Set2p	K688	Acetylation	K9(Acetyl)		High	Mascot (C2)	RAPPDDLTKGK	[S].RAPPDDLTkGK.[R]	K9(Acetyl): 99.53	28	1	1	P46995	2	2	2	0.3571	0	1	1	1	620.338	1239.67	1239.67	-0.15	-9e-05	5/238	5	238	4.97195e+06	EThcD (ETD With Supplemental HCD)	MS2	0	56.237	20.081	4148	4148	4138	SET2_lysarg_0,5ul_EThcD.raw	292	19	0.0213478	13	lysarginase
Set2p	K688	Acetylation	K9(Acetyl)		High	Mascot (C17)	RAPPDDLTKGK	[S].RAPPDDLTkGK.[R]	K9(Acetyl): 99.59	35	1	1	P46995	2	3	3	0.3429	0	1	1	1	413.894	1239.67	1239.67	-1.07	-0.00044	6/158	6	158	6.0929e+06	HCD (High Energy Collision Dissociation)	MS2	2.61712	138.569	19.9761	5285	5285	5268	SET2_lysarg_0,5ul_HCD.raw	431	28	0.00610165	13	lysarginase
Set2p	K688	Acetylation	K9(Acetyl)		High	Mascot (C17)	RAPPDDLTKGKRH	[S].RAPPDDLTkGKRH.[K]	K9(Acetyl): 99.74	49	1	1	P46995	3	2	2	0.2653	0	1	1	1	766.919	1532.83	1532.83	0.68	0.00052	9/188	9	188	2.73541e+06	HCD (High Energy Collision Dissociation)	MS2	0	250	18.8083	4959	4959	4945	SET2_lysarg_0,5ul_HCD.raw	463	29	0.00026641	13	lysarginase
Set2p	K688/K690	Acetylation	K9(Acetyl)		High	Mascot (C17)	RAPPDDLTKGKRH	[S].RAPPDDLTkGKRH.[K]	K9(Acetyl): 50; K11(Acetyl): 50	53	1	1	P46995	3	3	3	0.2264	0	1	1	1	511.615	1532.83	1532.83	0.02	1e-05	7/188	7	188	1.75024e+07	HCD (High Energy Collision Dissociation)	MS2	2.37137	91.772	18.7791	4951	4951	4936	SET2_lysarg_0,5ul_HCD.raw	512	29	0.000130991	13	lysarginase
Set2p	K690	Acetylation	K11(Acetyl)		High	Mascot (C17)	RAPPDDLTKGK	[S].RAPPDDLTKGk.[R]	K11(Acetyl): 99.7	48	1	1	P46995	2	2	2		0.0204	2	2	2	620.338	1239.67	1239.67	-1.13	-0.0007	9/158	9	158	9.31444e+06	HCD (High Energy Collision Dissociation)	MS2	0	250	19.9439	5276	5276	5258	SET2_lysarg_0,5ul_HCD.raw	431	28	0.000347094	13	lysarginase
Set2p	K690	Acetylation	K9(Acetyl)		High	Mascot (C17)	RAPPDDLTKGK	[S].RAPPDDLTkGK.[R]	K11(Acetyl): 99.7	49	1	1	P46995	2	2	2	0.0204	0	1	1	1	620.338	1239.67	1239.67	-1.13	-0.0007	9/158	9	158	9.31444e+06	HCD (High Energy Collision Dissociation)	MS2	0	250	19.9439	5276	5276	5258	SET2_lysarg_0,5ul_HCD.raw	431	28	0.000283431	13	lysarginase
Set2p	K14me1	K methylation	N-Term(Acetyl); K13(Methyl); E14(Methyl)		High	Mascot (B2)	SKNQSVSASEDEKEILNNNAEGHKPQ	[M].sKNQSVSASEDEkeILNNNAEGHKPQ.[R]	K13(Methyl): 100	28	1	1	P46995	3	3	3	0.0714	0	1	1	1	975.136	2923.39	2923.4	-3.65	-0.00356	15/636	15	636	1.39548e+06	EThcD (ETD With Supplemental HCD)	MS2	5.60191	86.036	27.1609	5434	5434	5423	SET2_lysarg_0,5ul_EThcD.raw	3830	26	0.311293	13	Lysarginase
Set2p	K14me1	K methylation	N-Term(Acetyl); E12(Methyl); K13(Methyl)		High	Mascot (B17)	SKNQSVSASEDEKEILNNNAEGHKPQ	[M].sKNQSVSASEDekEILNNNAEGHKPQ.[R]	K13(Methyl): 100	47	1	1	P46995	3	4	4	0.0638	0	1	2	2	731.607	2923.4	2923.4	0.48	0.00035	19/436	19	436	8.7567e+06	HCD (High Energy Collision Dissociation)	MS2	1.0222	55.5	29.6353	8692	8692	8672	SET2_lysarg_0,5ul_HCD.raw	4078	35	0.00395747	21	Lysarginase
Set2p	K14me1	K methylation	N-Term(Acetyl); E12(Methyl); K13(Methyl)		High	Mascot (B17)	SKNQSVSASEDEKEILNNNAEGHKPQ	[M].sKNQSVSASEDekEILNNNAEGHKPQ.[R]	K13(Methyl): 100	51	1	1	P46995	3	3	3	0.0588	0	1	4	4	975.138	2923.4	2923.4	-1.08	-0.00106	22/436	22	436	2.22648e+06	HCD (High Energy Collision Dissociation)	MS2	0	250	27.0995	7803	7803	7783	SET2_lysarg_0,5ul_HCD.raw	4001	35	0.00144923	18	Lysarginase
Set2p	K14me1	K methylation	N-Term(Acetyl); K13(Methyl); E14(Methyl)		High	Mascot (B17)	SKNQSVSASEDEKEILNNNAEGHKPQ	[M].sKNQSVSASEDEkeILNNNAEGHKPQ.[R]	K13(Methyl): 100	51	1	1	P46995	3	3	3	0.0588	0	1	1	1	975.138	2923.4	2923.4	-1.08	-0.00106	22/436	22	436	2.22648e+06	HCD (High Energy Collision Dissociation)	MS2	0	250	27.0995	7803	7803	7783	SET2_lysarg_0,5ul_HCD.raw	4001	35	0.00144923	18	Lysarginase
Set2p	K14me2	K methylation	N-Term(Acetyl); K13(Dimethyl)		High	Mascot (B17)	SKNQSVSASEDEKEILNNNAEGHKPQ	[M].sKNQSVSASEDEkEILNNNAEGHKPQ.[R]	K13(2xMethyl): 100	47	1	1	P46995	3	4	4	0.0638	0	1	1	1	731.607	2923.4	2923.4	0.48	0.00035	19/436	19	436	8.7567e+06	HCD (High Energy Collision Dissociation)	MS2	1.0222	55.5	29.6353	8692	8692	8672	SET2_lysarg_0,5ul_HCD.raw	4078	35	0.00395747	21	Lysarginase
Set2p	K14me2	K methylation	N-Term(Acetyl); K13(Dimethyl)		High	Mascot (B17)	SKNQSVSASEDEKEILNNNAEGHKPQ	[M].sKNQSVSASEDEkEILNNNAEGHKPQ.[R]	K13(2xMethyl): 100	51	1	1	P46995	3	3	3	0.0588	0	1	2	2	975.138	2923.4	2923.4	-1.08	-0.00106	22/436	22	436	2.22648e+06	HCD (High Energy Collision Dissociation)	MS2	0	250	27.0995	7803	7803	7783	SET2_lysarg_0,5ul_HCD.raw	4001	35	0.00144923	18	Lysarginase
Set2p	K150me1	K methylation	E13(Methyl); K15(Methyl)		High	Mascot (A17)	AEQDIEANQFIYEYK	[R].AEQDIEANQFIYeYk.[G]	K15(Methyl): 100	52	1	1	P46995	0	2	2	0.8462	0	1	2	2	944.951	1888.9	1888.9	-0.48	-0.00045	8/236	8	236	2.29051e+06	HCD (High Energy Collision Dissociation)	MS2	0	99.081	35.5577	12485	12485	12466	SET2_trypsin_0,5ul_HCD.raw	1601	29	0.00053996	13	Trypsin
Set2p	K150me1	K methylation	K1(Methyl); E3(Methyl); M8(Oxidation)		High	Mascot (D17)	KGEVIEEMEF	[Y].kGeVIEEmEF.[R]	K1(Methyl): 100	54	1	1	P46995	1	2	2	0	0	1	1	1	627.8	1254.59	1254.59	0.76	0.00048	6/134	6	134	6.52524e+06	HCD (High Energy Collision Dissociation)	MS2	13.932	64.22	31.6286	10401	10401	10387	SET2_chymo_0,5ul_HCD.raw	2546	49	0.000500989	17	Chymotrypsin
Set2p	K150me2	K methylation	K15(Dimethyl)		High	Mascot (A17)	AEQDIEANQFIYEYK	[R].AEQDIEANQFIYEYk.[G]	K15(2xMethyl): 100	52	1	1	P46995	0	2	2	0.8462	0	1	1	1	944.951	1888.9	1888.9	-0.48	-0.00045	8/236	8	236	2.29051e+06	HCD (High Energy Collision Dissociation)	MS2	0	99.081	35.5577	12485	12485	12466	SET2_trypsin_0,5ul_HCD.raw	1601	29	0.00053996	13	Trypsin
Set2p	K150me2	K methylation	K1(Dimethyl); M8(Oxidation)		High	Mascot (D17)	KGEVIEEMEF	[Y].kGEVIEEmEF.[R]	K1(2xMethyl): 100	54	1	1	P46995	1	2	2	0	0	1	2	2	627.8	1254.59	1254.59	0.76	0.00048	6/134	6	134	6.52524e+06	HCD (High Energy Collision Dissociation)	MS2	13.932	64.22	31.6286	10401	10401	10387	SET2_chymo_0,5ul_HCD.raw	2546	49	0.000500989	17	Chymotrypsin
Set2p	K247me1	K methylation	K9(Methyl); C10(Carbamidomethyl); C12(Carbamidomethyl)		High	Mascot (C17)	DRYGAQAQKCYC	[V].DRYGAQAQkcYc.[E]	K9(Methyl): 100	32	1	1	P46995	0	2	2	1	0	1	1	1	767.332	1533.66	1533.66	-0.98	-0.00075	9/166	9	166	2.50305e+06	HCD (High Energy Collision Dissociation)	MS2	0	250	21.5996	5620	5620	5599	SET2_AspN_0,5ul_HCD.raw	432	21	0.0142054	13	Asp-n
Set2p	K247me1	K methylation	K9(Methyl); C10(Carbamidomethyl); C12(Carbamidomethyl); C17(Carbamidomethyl)		High	Mascot (C17)	DRYGAQAQKCYCEEPNCIGFLGGKTQT	[V].DRYGAQAQkcYcEEPNcIGFLGGKTQT.[D]	K9(Methyl): 100	34	1	1	P46995	2	3	3	0.1176	0	1	1	1	1055.81	3165.4	3165.42	-4.55	-0.0048	15/462	15	462	844775	HCD (High Energy Collision Dissociation)	MS2	42.6625	250	31.6428	10101	10101	10081	SET2_AspN_0,5ul_HCD.raw	380	21	0.00712449	13	Asp-n
Set2p	K247me1	K methylation	K1(Methyl); C2(Carbamidomethyl); C4(Carbamidomethyl); C9(Carbamidomethyl)		High	Mascot (B17)	KCYCEEPNCIGFLGG	[Q].kcYcEEPNcIGFLGG.[K]	K1(Methyl): 100	39	1	1	P46995	0	2	2	1	0	1	3	3	909.386	1817.76	1817.77	-0.33	-0.0003	6/204	6	204	1.36974e+06	HCD (High Energy Collision Dissociation)	MS2	0	114.058	33.3482	10022	10022	10013	SET2_lysarg_0,5ul_HCD.raw	108	19	0.000635907	13	Lysarginase
Set2p	K247me1	K methylation	K9(Methyl); C10(Carbamidomethyl); C12(Carbamidomethyl); C17(Carbamidomethyl)		High	Mascot (C17)	DRYGAQAQKCYCEEPNCIGFLGGKTQT	[V].DRYGAQAQkcYcEEPNcIGFLGGKTQT.[D]	K9(Methyl): 100	42	1	1	P46995	2	4	4	0.1667	0	1	1	1	792.109	3165.41	3165.42	-1.72	-0.00136	30/462	30	462	5.16639e+07	HCD (High Energy Collision Dissociation)	MS2	0	9.037	30.2637	9439	9439	9422	SET2_AspN_0,5ul_HCD.raw	456	21	0.00154502	13	Asp-n
Set2p	K25me1	K methylation	N-Term(Acetyl); E21(Methyl); K24(Methyl)		High	Mascot (B17)	SKNQSVSASEDEKEILNNNAEGHKPQ	[M].sKNQSVSASEDEKEILNNNAeGHkPQ.[R]	K24(Methyl): 100	45	1	1	P46995	3	4	4	0.2444	0	1	2	2	731.606	2923.4	2923.4	0.14	0.00011	19/436	19	436	9.39779e+06	HCD (High Energy Collision Dissociation)	MS2	1.11273	65.025	27.6273	7999	7999	7985	SET2_lysarg_0,5ul_HCD.raw	4013	35	0.00698939	17	Lysarginase
Set2p	K25me1	K methylation	N-Term(Acetyl); E21(Methyl); K24(Methyl)		High	Mascot (B17)	SKNQSVSASEDEKEILNNNAEGHKPQ	[M].sKNQSVSASEDEKEILNNNAeGHkPQ.[R]	K24(Methyl): 100	55	1	1	P46995	3	3	3	0.3636	0	1	2	2	975.142	2923.41	2923.4	3.18	0.0031	19/436	19	436	2.01769e+06	HCD (High Energy Collision Dissociation)	MS2	26.6312	107.358	27.6373	8004	8004	7985	SET2_lysarg_0,5ul_HCD.raw	4614	36	0.000722849	20	Lysarginase
Set2p	K25me2	K methylation	N-Term(Acetyl); K24(Dimethyl)		High	Mascot (B17)	SKNQSVSASEDEKEILNNNAEGHKPQ	[M].sKNQSVSASEDEKEILNNNAEGHkPQ.[R]	K24(2xMethyl): 100	45	1	1	P46995	3	4	4	0.2444	0	1	1	1	731.606	2923.4	2923.4	0.14	0.00011	19/436	19	436	9.39779e+06	HCD (High Energy Collision Dissociation)	MS2	1.11273	65.025	27.6273	7999	7999	7985	SET2_lysarg_0,5ul_HCD.raw	4013	35	0.00698939	17	Lysarginase
Set2p	K25me2	K methylation	N-Term(Acetyl); K24(Dimethyl)		High	Mascot (B17)	SKNQSVSASEDEKEILNNNAEGHKPQ	[M].sKNQSVSASEDEKEILNNNAEGHkPQ.[R]	K24(2xMethyl): 100	55	1	1	P46995	3	3	3	0.3636	0	1	1	1	975.142	2923.41	2923.4	3.18	0.0031	19/436	19	436	2.01769e+06	HCD (High Energy Collision Dissociation)	MS2	26.6312	107.358	27.6373	8004	8004	7985	SET2_lysarg_0,5ul_HCD.raw	4614	36	0.000722849	20	Lysarginase
Set2p	K294me1/K302me1	K methylation	K1(Methyl); E5(Methyl)		High	Mascot (A17)	KLSGEPIIKNENENINIEFLQSLEVQPIDSPVDVTK	[K].kLSGePIIKNENENINIEFLQSLEVQPIDSPVDVTK.[I]	K1(Methyl): 50; K9(Methyl): 50	39	1	1	P46995	2	4	4	0.0513	0	1	1	1	1020.3	4078.18	4078.16	4.58	0.00467	23/620	23	620	1.36021e+06	HCD (High Energy Collision Dissociation)	MS2	0.982877	250	40.3809	14163	14163	14148	SET2_trypsin_0,5ul_HCD.raw	10352	37	0.0620861		Trypsin
Set2p	K294me2/K302me2	K methylation	K1(Dimethyl)		High	Mascot (A17)	KLSGEPIIKNENENINIEFLQSLEVQPIDSPVDVTK	[K].kLSGEPIIKNENENINIEFLQSLEVQPIDSPVDVTK.[I]	K1(2xMethyl): 49.78; K9(2xMethyl): 49.78	39	1	1	P46995	2	4	4	0.0513	0	1	2	2	1020.3	4078.18	4078.16	4.58	0.00467	23/620	23	620	1.36021e+06	HCD (High Energy Collision Dissociation)	MS2	0.982877	250	40.3809	14163	14163	14148	SET2_trypsin_0,5ul_HCD.raw	10352	37	0.0620861		Trypsin
Set2p	K302me1	K methylation	E4(Methyl); K8(Methyl); E10(Methyl)		High	Mascot (A17)	LSGEPIIKNENENINIEFLQSLEVQPIDSPVDVTK	[K].LSGePIIkNeNENINIEFLQSLEVQPIDSPVDVTK.[I]	K8(Methyl): 100	43	1	1	P46995	1	4	4	0.1163	0	1	2	2	991.771	3964.06	3964.08	-4.16	-0.00412	19/578	19	578	1.74514e+07	HCD (High Energy Collision Dissociation)	MS2	1.46806	250	43.23	15016	15016	14995	SET2_trypsin_0,5ul_HCD.raw	12892	38	0.0312098	13	Trypsin
Set2p	K302me1	K methylation	K8(Methyl); E10(Methyl); E12(Methyl)		High	Mascot (A17)	LSGEPIIKNENENINIEFLQSLEVQPIDSPVDVTK	[K].LSGEPIIkNeNeNINIEFLQSLEVQPIDSPVDVTK.[I]	K8(Methyl): 100	51	1	1	P46995	1	3	3	1	0	1	3	3	1322.04	3964.09	3964.08	3.28	0.00433	12/578	12	578	2.56237e+06	HCD (High Energy Collision Dissociation)	MS2	0	250	43.104	14973	14973	14966	SET2_trypsin_0,5ul_HCD.raw	11541	38	0.00491149	13	Trypsin
Set2p	K302me1	K methylation	K8(Methyl); E12(Methyl); E17(Methyl)		High	Mascot (A17)	LSGEPIIKNENENINIEFLQSLEVQPIDSPVDVTK	[K].LSGEPIIkNENeNINIeFLQSLEVQPIDSPVDVTK.[I]	K8(Methyl): 100	51	1	1	P46995	1	3	3	1	0	1	2	2	1322.04	3964.09	3964.08	3.28	0.00433	12/578	12	578	2.56237e+06	HCD (High Energy Collision Dissociation)	MS2	0	250	43.104	14973	14973	14966	SET2_trypsin_0,5ul_HCD.raw	11541	38	0.00491149	13	Trypsin
Set2p	K302me1	K methylation	K7(Methyl)		High	Mascot (D17)	SGEPIIKNENENINIEFL	[L].SGEPIIkNENENINIEFL.[Q]	K7(Methyl): 100	57	1	1	P46995	2	2	2	0.1228	0	1	1	1	1044.04	2087.06	2087.07	-0.61	-0.00063	14/270	14	270	1.56876e+06	HCD (High Energy Collision Dissociation)	MS2	0	186.856	37.9758	13032	13032	13018	SET2_chymo_0,5ul_HCD.raw	5394	52	0.000509191	13	Chymotrypsin
Set2p	K302me2	K methylation	E4(Methyl); K8(Dimethyl)		High	Mascot (A17)	LSGEPIIKNENENINIEFLQSLEVQPIDSPVDVTK	[K].LSGePIIkNENENINIEFLQSLEVQPIDSPVDVTK.[I]	K8(2xMethyl): 100	43	1	1	P46995	1	4	4	0.1163	0	1	3	3	991.771	3964.06	3964.08	-4.16	-0.00412	19/578	19	578	1.74514e+07	HCD (High Energy Collision Dissociation)	MS2	1.46806	250	43.23	15016	15016	14995	SET2_trypsin_0,5ul_HCD.raw	12892	38	0.0312098	13	Trypsin
Set2p	K302me2	K methylation	K8(Dimethyl); E12(Methyl)		High	Mascot (A17)	LSGEPIIKNENENINIEFLQSLEVQPIDSPVDVTK	[K].LSGEPIIkNENeNINIEFLQSLEVQPIDSPVDVTK.[I]	K8(2xMethyl): 100	51	1	1	P46995	1	3	3	1	0	1	5	5	1322.04	3964.09	3964.08	3.28	0.00433	12/578	12	578	2.56237e+06	HCD (High Energy Collision Dissociation)	MS2	0	250	43.104	14973	14973	14966	SET2_trypsin_0,5ul_HCD.raw	11541	38	0.00491149	13	Trypsin
Set2p	K302me2	K methylation	K8(Dimethyl); E17(Methyl)		High	Mascot (A17)	LSGEPIIKNENENINIEFLQSLEVQPIDSPVDVTK	[K].LSGEPIIkNENENINIeFLQSLEVQPIDSPVDVTK.[I]	K8(2xMethyl): 100	51	1	1	P46995	1	3	3	1	0	1	4	4	1322.04	3964.09	3964.08	3.28	0.00433	12/578	12	578	2.56237e+06	HCD (High Energy Collision Dissociation)	MS2	0	250	43.104	14973	14973	14966	SET2_trypsin_0,5ul_HCD.raw	11541	38	0.00491149	13	Trypsin
Set2p	K388me2	K methylation	K10(Dimethyl)		High	Mascot (D2)	ITEQPQVDGKGNETEEDDIKF	[F].ITEQPQVDGkGNETEEDDIKF.[I]	K10(2xMethyl): 100	40	1	1	P46995	2	3	3	0.225	0	1	1	1	807.386	2420.14	2420.15	-1.14	-0.00092	21/496	21	496	6.20504e+06	EThcD (ETD With Supplemental HCD)	MS2	0	63.257	31.6837	6539	6539	6529	SET2_chymo_0,5ul_EThcD.raw	3463	39	0.0181728		Chymotrypsin
Set2p	K438me1	K methylation	K6(Methyl); C9(Carbamidomethyl)		High	Mascot (B2)	KFPFLKPNCDELLE	[A].KFPFLkPNcDELLE.[K]	K6(Methyl): 100	31	1	1	P46995	1	3	3	0.0323	0	1	1	1	588.639	1763.9	1763.9	-1.25	-0.00074	16/290	16	290	7.30019e+06	EThcD (ETD With Supplemental HCD)	MS2	4.27216	49.863	35.0164	6827	6827	6821	SET2_lysarg_0,5ul_EThcD.raw	3194	25	0.123113	13	Lysarginase
Set2p	K438me1	K methylation	K15(Methyl); C18(Carbamidomethyl)		High	Mascot (C17)	DNVVKTLPAKFPFLKPNC	[I].DNVVKTLPAKFPFLkPNc.[D]	K15(Methyl): 100	38	1	1	P46995	0	2	2	0.3684	0	1	1	1	1051.57	2102.14	2102.15	-1.93	-0.00203	17/276	17	276	7.23167e+06	HCD (High Energy Collision Dissociation)	MS2	0	250	35.6217	11880	11880	11865	SET2_AspN_0,5ul_HCD.raw	5682	32	0.0435985	13	Asp-n
Set2p	K438me1	K methylation	K15(Methyl); C18(Carbamidomethyl)		High	Mascot (C17)	DNVVKTLPAKFPFLKPNC	[I].DNVVKTLPAKFPFLkPNc.[D]	K15(Methyl): 100	44	1	1	P46995	0	3	3	0.8182	0	1	1	1	701.386	2102.14	2102.15	-1.22	-0.00085	17/276	17	276	1.41999e+08	HCD (High Energy Collision Dissociation)	MS2	0	3.192	35.5853	11866	11866	11850	SET2_AspN_0,5ul_HCD.raw	6202	33	0.0122603	13	Asp-n
Set2p	K43me1	K methylation	K1(Methyl); E3(Methyl); C8(Carbamidomethyl)		High	Mascot (B2)	KFENLDDCIYANK	[T].kFeNLDDcIYANK.[R]	K1(Methyl): 100	24	1	1	P46995	1	3	3	0.75	0	1	1	1	553.268	1657.79	1657.79	-0.29	-0.00016	10/292	10	292	905592	EThcD (ETD With Supplemental HCD)	MS2	16.6965	94.223	31.1259	6131	6131	6120	SET2_lysarg_0,5ul_EThcD.raw	1118	21	0.244012	13	Lysarginase
Set2p	K43me1	K methylation	K9(Methyl); E11(Methyl)		High	Mascot (C17)	DLTEEALTKFENL	[P].DLTEEALTkFeNL.[D]	K9(Methyl): 100	56	1	1	P46995	3	2	2	0.8214	0	1	1	1	775.902	1550.8	1550.79	1.59	0.00123	8/178	8	178	8.19653e+06	HCD (High Energy Collision Dissociation)	MS2	12.5846	80.855	44.5764	14640	14640	14631	SET2_AspN_0,5ul_HCD.raw	2402	29	0.000281542	13	Asp-n
Set2p	K43me1	K methylation	E11(Methyl); K15(Methyl)		High	Mascot (A17)	LFDQEPDLTEEALTK	[R].LFDQEPDLTEeALTk.[F]	K15(Methyl): 100	57	1	1	P46995	0	2	2		0.0172	2	3	3	888.951	1776.89	1776.89	2.54	0.00226	9/230	9	230	2.46146e+06	HCD (High Energy Collision Dissociation)	MS2	4.43611	89.176	36.4969	12866	12866	12856	SET2_trypsin_0,5ul_HCD.raw	2983	32	0.000331607	13	Trypsin
Set2p	K43me1	K methylation	E12(Methyl); K16(Methyl); C23(Carbamidomethyl)		High	Mascot (B17)	RLFDQEPDLTEEALTKFENLDDCIYANK	[Q].RLFDQEPDLTEeALTkFENLDDcIYANK.[R]	K16(Methyl): 100	61	1	1	P46995	2	4	4		0.0161	2	2	2	854.665	3415.64	3415.64	0.04	4e-05	19/462	19	462	323029	HCD (High Energy Collision Dissociation)	MS2	5.43201	250	41.0831	12180	12180	12175	SET2_lysarg_0,5ul_HCD.raw	5794	37	0.000231179		Lysarginase
Set2p	K43me1	K methylation	K9(Methyl); E11(Methyl)		High	Mascot (C2)	DLTEEALTKFENL	[P].DLTEEALTkFeNL.[D]	K9(Methyl): 100	62	1	1	P46995	3	2	2	0.8226	0	1	1	1	775.901	1550.79	1550.79	0.01	1e-05	16/274	16	274	2.27103e+06	EThcD (ETD With Supplemental HCD)	MS2	1.36972	250	44.6308	8920	8920	8913	SET2_AspN_0,5ul_EThcD.raw	2712	27	7.98472e-05	13	Asp-n
Set2p	K43me2	K methylation	K1(Dimethyl); C8(Carbamidomethyl)		High	Mascot (B2)	KFENLDDCIYANK	[T].kFENLDDcIYANK.[R]	K1(2xMethyl): 100	24	1	1	P46995	1	3	3	0.75	0	1	2	2	553.268	1657.79	1657.79	-0.29	-0.00016	10/292	10	292	905592	EThcD (ETD With Supplemental HCD)	MS2	16.6965	94.223	31.1259	6131	6131	6120	SET2_lysarg_0,5ul_EThcD.raw	1118	21	0.244012	13	Lysarginase
Set2p	K43me2	K methylation	K9(Dimethyl)		High	Mascot (C17)	DLTEEALTKFENL	[P].DLTEEALTkFENL.[D]	K9(2xMethyl): 100	56	1	1	P46995	3	2	2	0.8214	0	1	2	2	775.902	1550.8	1550.79	1.59	0.00123	8/178	8	178	8.19653e+06	HCD (High Energy Collision Dissociation)	MS2	12.5846	80.855	44.5764	14640	14640	14631	SET2_AspN_0,5ul_HCD.raw	2402	29	0.000281542	13	Asp-n
Set2p	K43me2	K methylation	K15(Dimethyl)		High	Mascot (A17)	LFDQEPDLTEEALTK	[R].LFDQEPDLTEEALTk.[F]	K15(2xMethyl): 100	57	1	1	P46995	0	2	2		0.0172	2	2	2	888.951	1776.89	1776.89	2.54	0.00226	9/230	9	230	2.46146e+06	HCD (High Energy Collision Dissociation)	MS2	4.43611	89.176	36.4969	12866	12866	12856	SET2_trypsin_0,5ul_HCD.raw	2983	32	0.000331607	13	Trypsin
Set2p	K43me2	K methylation	K9(Dimethyl)		High	Mascot (C2)	DLTEEALTKFENL	[P].DLTEEALTkFENL.[D]	K9(2xMethyl): 100	62	1	1	P46995	3	2	2	0.8226	0	1	2	2	775.901	1550.79	1550.79	0.01	1e-05	16/274	16	274	2.27103e+06	EThcD (ETD With Supplemental HCD)	MS2	1.36972	250	44.6308	8920	8920	8913	SET2_AspN_0,5ul_EThcD.raw	2712	27	7.98472e-05	13	Asp-n
Set2p	K43me2	K methylation	K16(Dimethyl); C23(Carbamidomethyl)		High	Mascot (B17)	RLFDQEPDLTEEALTKFENLDDCIYANK	[Q].RLFDQEPDLTEEALTkFENLDDcIYANK.[R]	K16(2xMethyl): 100	62	1	1	P46995	2	4	4	0.0161	0	1	1	1	854.665	3415.64	3415.64	0.04	4e-05	19/462	19	462	323029	HCD (High Energy Collision Dissociation)	MS2	5.43201	250	41.0831	12180	12180	12175	SET2_lysarg_0,5ul_HCD.raw	5794	37	0.000169414		Lysarginase
Set2p	K566me1	K methylation	K1(Methyl); E3(Methyl)		High	Mascot (B17)	KQEELESL	[A].kQeELESL.[K]	K1(Methyl): 100	50	1	1	P46995	0	2	2		0	3	3	3	502.269	1003.53	1003.53	0.13	7e-05	5/104	5	104	5.73957e+06	HCD (High Energy Collision Dissociation)	MS2	2.11044	62.923	30.5481	9034	9034	9017	SET2_lysarg_0,5ul_HCD.raw	2723	33	0.00128238		Lysarginase
Set2p	K566me2	K methylation	K1(Dimethyl)		High	Mascot (B17)	KQEELESL	[A].kQEELESL.[K]	K1(2xMethyl): 100	50	1	1	P46995	0	2	2		0	3	4	4	502.269	1003.53	1003.53	0.13	7e-05	5/104	5	104	5.73957e+06	HCD (High Energy Collision Dissociation)	MS2	2.11044	62.923	30.5481	9034	9034	9017	SET2_lysarg_0,5ul_HCD.raw	2723	33	0.00128238		Lysarginase
Set2p	K584me3	K methylation	K1(Trimethyl)		High	Mascot (A17)	KSVLEDIIAEANKQK	[R].kSVLEDIIAEANKQK.[E]	K1(3xMethyl): 100	53	1	1	P46995	2	3	3	0.3962	0	1	1	1	576.667	1727.99	1727.99	-1.54	-0.00088	11/238	11	238	3.36428e+07	HCD (High Energy Collision Dissociation)	MS2	8.17203	97.242	36.4463	12843	12843	12828	SET2_trypsin_0,5ul_HCD.raw	4283	33	0.0010537		Trypsin
Set2p	K596me1	K methylation	E9(Methyl); K12(Methyl)		High	Mascot (A17)	SVLEDIIAEANK	[K].SVLEDIIAeANk.[Q]	K12(Methyl): 100	63	1	1	P46995	0	2	2	0.7143	0	1	2	2	665.366	1329.73	1329.73	-0.57	-0.00038	7/152	7	152	968734	HCD (High Energy Collision Dissociation)	MS2	3.15962	63.828	42.0532	14677	14677	14673	SET2_trypsin_0,5ul_HCD.raw	2944	32	6.60553e-05	17	Trypsin
Set2p	K596me2	K methylation	K12(Dimethyl)		High	Mascot (A17)	SVLEDIIAEANK	[K].SVLEDIIAEANk.[Q]	K12(2xMethyl): 100	63	1	1	P46995	0	2	2	0.7143	0	1	1	1	665.366	1329.73	1329.73	-0.57	-0.00038	7/152	7	152	968734	HCD (High Energy Collision Dissociation)	MS2	3.15962	63.828	42.0532	14677	14677	14673	SET2_trypsin_0,5ul_HCD.raw	2944	32	6.60553e-05	17	Trypsin
Set2p	K602me1	K methylation	K14(Methyl); E15(Methyl)		High	Mascot (C2)	DIIAEANKQKELQKE	[E].DIIAEANKQKELQke.[E]	K14(Methyl): 100	30	1	1	P46995	3	3	3	0.5667	0	1	1	1	595.662	1784.97	1784.98	-2.05	-0.00122	5/338	5	338	1.41226e+07	EThcD (ETD With Supplemental HCD)	MS2	17.7806	14.803	27.6442	5854	5854	5846	SET2_AspN_0,5ul_EThcD.raw	4057	29	0.182463	13	Asp-n
Set2p	K602me2	K methylation	K14(Dimethyl)		High	Mascot (C2)	DIIAEANKQKELQKE	[E].DIIAEANKQKELQkE.[E]	K14(2xMethyl): 100	30	1	1	P46995	3	3	3	0.5667	0	1	2	2	595.662	1784.97	1784.98	-2.05	-0.00122	5/338	5	338	1.41226e+07	EThcD (ETD With Supplemental HCD)	MS2	17.7806	14.803	27.6442	5854	5854	5846	SET2_AspN_0,5ul_EThcD.raw	4057	29	0.182463	13	Asp-n
Set2p	K61me1	K methylation	N-Term(Acetyl); K5(Methyl); C26(Carbamidomethyl); C32(Carbamidomethyl)		High	Mascot (A17)	IGTFKNNDFMECDCYEEFSDGVNHACDEDSDCINR	[R].iGTFkNNDFMECDCYEEFSDGVNHAcDEDSDcINR.[L]	K5(Methyl): 100	17	1	1	P46995	1	4	4	0.2941	0	1	3	3	1052.16	4205.6	4205.62	-3.96	-0.00416	11/580	11	580	5.91908e+06	HCD (High Energy Collision Dissociation)	MS2	0	55.5	30.3908	10000	10000	9989	SET2_trypsin_0,5ul_HCD.raw	12	13	0.0361406		Trypsin
Set2p	K634me1	K methylation	E2(Methyl); K7(Methyl)		High	Mascot (A17)	LEHNWNKFFASFVPNLIK	[R].LeHNWNkFFASFVPNLIK.[K]	K7(Methyl): 100	37	1	1	P46995	1	3	3	1	0	1	2	2	744.735	2232.19	2232.2	-2.12	-0.00158	9/276	9	276	6.31925e+06	HCD (High Energy Collision Dissociation)	MS2	0	9.228	41.2456	14408	14408	14396	SET2_trypsin_0,5ul_HCD.raw	7346	36	0.0693459	13	Trypsin
Set2p	K634me2	K methylation	K7(Dimethyl)		High	Mascot (A17)	LEHNWNKFFASFVPNLIK	[R].LEHNWNkFFASFVPNLIK.[K]	K7(2xMethyl): 100	37	1	1	P46995	1	3	3	1	0	1	1	1	744.735	2232.19	2232.2	-2.12	-0.00158	9/276	9	276	6.31925e+06	HCD (High Energy Collision Dissociation)	MS2	0	9.228	41.2456	14408	14408	14396	SET2_trypsin_0,5ul_HCD.raw	7346	36	0.0693459	13	Trypsin
Set2p	K659me1/K663me1	K methylation	K6(Methyl); C8(Carbamidomethyl)		High	Mascot (C17)	DHENIKQCAK	[F].DHENIkQcAK.[D]	K6(Methyl): 50; K10(Methyl): 50	42	1	1	P46995	1	2	2	0.3095	0	1	1	1	628.807	1256.61	1256.61	0.45	0.00028	5/136	5	136	907935	HCD (High Energy Collision Dissociation)	MS2	27.2047	250	17.9857	4578	4578	4564	SET2_AspN_0,5ul_HCD.raw	1480	27	0.00424846	13	Asp-n
Set2p	K672me1/K675me1	K methylation	K9(Methyl); E10(Methyl)		High	Mascot (C2)	DIVKILTTKELKK	[K].DIVKILTTkeLKK.[D]	K9(Methyl): 100	24	1	1	P46995	1	3	3	0.0417	0	1	1	1	519.672	1557	1557	1.26	0.00066	8/294	8	294	1.78531e+06	EThcD (ETD With Supplemental HCD)	MS2	20.0676	63.115	33.5749	7057	7057	7048	SET2_AspN_0,5ul_EThcD.raw	326	18	0.0608398	13	Asp-n
Set2p	K672me1/K675me1	K methylation	K9(Methyl); E10(Methyl)		High	Mascot (C17)	DIVKILTTKELKK	[K].DIVKILTTkeLKK.[D]	K9(Methyl): 100	28	1	1	P46995	1	3	3	0.0357	0	1	1	1	519.672	1557	1557	0.91	0.00047	14/198	14	198	7.39845e+06	HCD (High Energy Collision Dissociation)	MS2	15.2572	79.891	33.5687	10994	10994	10980	SET2_AspN_0,5ul_HCD.raw	326	20	0.0285883		Asp-n
Set2p	K672me1/K675me1	K methylation	E10(Methyl); K12(Methyl)		High	Mascot (C17)	DIVKILTTKELKK	[K].DIVKILTTKeLkK.[D]	K9(Methyl): 49.95; K12(Methyl): 49.95	39	1	1	P46995	1	4	4	0.2308	0	1	5	5	390.005	1557	1557	0.78	0.00031	11/198	11	198	3.04672e+06	HCD (High Energy Collision Dissociation)	MS2	0	159.34	33.5741	10997	10997	10980	SET2_AspN_0,5ul_HCD.raw	367	21	0.00258604	13	Asp-n
Set2p	K672me1/K675me1	K methylation	E10(Methyl); K13(Methyl)		High	Mascot (C17)	DIVKILTTKELKK	[K].DIVKILTTKeLKk.[D]	K9(Methyl): 49.95; K12(Methyl): 49.95	39	1	1	P46995	1	4	4	0.2308	0	1	4	4	390.005	1557	1557	0.78	0.00031	11/198	11	198	3.04672e+06	HCD (High Energy Collision Dissociation)	MS2	0	159.34	33.5741	10997	10997	10980	SET2_AspN_0,5ul_HCD.raw	367	21	0.00258604	13	Asp-n
Set2p	K672me1/K675me1	K methylation	K12(Dimethyl)		High	Mascot (C17)	DIVKILTTKELKK	[K].DIVKILTTKELkK.[D]	K9(2xMethyl): 49.85; K12(2xMethyl): 49.85	39	1	1	P46995	1	4	4	0.2308	0	1	3	3	390.005	1557	1557	0.78	0.00031	11/198	11	198	3.04672e+06	HCD (High Energy Collision Dissociation)	MS2	0	159.34	33.5741	10997	10997	10980	SET2_AspN_0,5ul_HCD.raw	367	21	0.00258604	13	Asp-n
Set2p	K672me1/K675me1	K methylation	K12(Methyl); K13(Methyl)		High	Mascot (C17)	DIVKILTTKELKK	[K].DIVKILTTKELkk.[D]	K9(2xMethyl): 49.85; K12(2xMethyl): 49.85	39	1	1	P46995	1	4	4	0.2308	0	1	2	2	390.005	1557	1557	0.78	0.00031	11/198	11	198	3.04672e+06	HCD (High Energy Collision Dissociation)	MS2	0	159.34	33.5741	10997	10997	10980	SET2_AspN_0,5ul_HCD.raw	367	21	0.00258604	13	Asp-n
Set2p	K672me1/K675me1	K methylation	K13(Dimethyl)		High	Mascot (C17)	DIVKILTTKELKK	[K].DIVKILTTKELKk.[D]	K9(2xMethyl): 49.85; K12(2xMethyl): 49.85	39	1	1	P46995	1	4	4	0.2308	0	1	1	1	390.005	1557	1557	0.78	0.00031	11/198	11	198	3.04672e+06	HCD (High Energy Collision Dissociation)	MS2	0	159.34	33.5741	10997	10997	10980	SET2_AspN_0,5ul_HCD.raw	367	21	0.00258604	13	Asp-n
Set2p	K672me2	K methylation	K9(Dimethyl)		High	Mascot (C2)	DIVKILTTKELKK	[K].DIVKILTTkELKK.[D]	K9(2xMethyl): 100	23	1	1	P46995	1	3	3		0.0417	2	2	2	519.672	1557	1557	1.26	0.00066	8/294	8	294	1.78531e+06	EThcD (ETD With Supplemental HCD)	MS2	20.0676	63.115	33.5749	7057	7057	7048	SET2_AspN_0,5ul_EThcD.raw	326	18	0.0741631	13	Asp-n
Set2p	K672me2	K methylation	K9(Dimethyl)		High	Mascot (C17)	DIVKILTTKELKK	[K].DIVKILTTkELKK.[D]	K9(2xMethyl): 100	27	1	1	P46995	1	3	3		0.0357	2	2	2	519.672	1557	1557	0.91	0.00047	14/198	14	198	7.39845e+06	HCD (High Energy Collision Dissociation)	MS2	15.2572	79.891	33.5687	10994	10994	10980	SET2_AspN_0,5ul_HCD.raw	326	20	0.0360734		Asp-n
Set2p	not localised	K methylation	M23(Oxidation); E24(Methyl); K26(Dimethyl)		High	Mascot (A2)	TQTDAASLLPQNIADALGVTVSMEKK	[K].TQTDAASLLPQNIADALGVTVSmeKk.[W]	K25(min 1xMethyl): 66.67; K25(2xMethyl): 33.33; K26(min 1xMethyl): 66.67; K26(2xMethyl): 33.33	47	1	1	P46995	1	3	3		0.0408	3	5	5	920.485	2759.44	2759.45	-3.44	-0.00317	26/642	26	642	6.22646e+06	EThcD (ETD With Supplemental HCD)	MS2	19.9568	250	42.0614	8553	8553	8547	SET2_trypsin_0,5ul_EThcD.raw	9611	31	0.00896889	13	Trypsin
Set2p	not localised	K methylation	M23(Oxidation); K25(Dimethyl); K26(Methyl)		High	Mascot (A2)	TQTDAASLLPQNIADALGVTVSMEKK	[K].TQTDAASLLPQNIADALGVTVSmEkk.[W]	K25(min 1xMethyl): 75; K25(min 2xMethyl): 50; K25(3xMethyl): 25; K26(min 1xMethyl): 75; K26(min 2xMethyl): 50; K26(3xMethyl): 25	47	1	1	P46995	1	3	3		0.0408	3	4	4	920.485	2759.44	2759.45	-3.44	-0.00317	26/642	26	642	6.22646e+06	EThcD (ETD With Supplemental HCD)	MS2	19.9568	250	42.0614	8553	8553	8547	SET2_trypsin_0,5ul_EThcD.raw	9611	31	0.00896889	13	Trypsin
Set2p	not localised	K methylation	M23(Oxidation); K25(Methyl); K26(Dimethyl)		High	Mascot (A2)	TQTDAASLLPQNIADALGVTVSMEKK	[K].TQTDAASLLPQNIADALGVTVSmEkk.[W]	K25(min 1xMethyl): 75; K25(min 2xMethyl): 50; K25(3xMethyl): 25; K26(min 1xMethyl): 75; K26(min 2xMethyl): 50; K26(3xMethyl): 25	47	1	1	P46995	1	3	3		0.0408	3	3	3	920.485	2759.44	2759.45	-3.44	-0.00317	26/642	26	642	6.22646e+06	EThcD (ETD With Supplemental HCD)	MS2	19.9568	250	42.0614	8553	8553	8547	SET2_trypsin_0,5ul_EThcD.raw	9611	31	0.00896889	13	Trypsin
Set2p	not localised	K methylation	M23(Oxidation); K25(Trimethyl)		High	Mascot (A2)	TQTDAASLLPQNIADALGVTVSMEKK	[K].TQTDAASLLPQNIADALGVTVSmEkK.[W]	K25(min 1xMethyl): 75; K25(min 2xMethyl): 50; K25(3xMethyl): 25; K26(min 1xMethyl): 75; K26(min 2xMethyl): 50; K26(3xMethyl): 25	49	1	1	P46995	1	3	3	0.0408	0	1	2	2	920.485	2759.44	2759.45	-3.44	-0.00317	26/642	26	642	6.22646e+06	EThcD (ETD With Supplemental HCD)	MS2	19.9568	250	42.0614	8553	8553	8547	SET2_trypsin_0,5ul_EThcD.raw	9611	31	0.00593935	13	Trypsin
Set2p	not localised	K methylation	M23(Oxidation); K26(Trimethyl)		High	Mascot (A2)	TQTDAASLLPQNIADALGVTVSMEKK	[K].TQTDAASLLPQNIADALGVTVSmEKk.[W]	K25(min 1xMethyl): 75; K25(min 2xMethyl): 50; K25(3xMethyl): 25; K26(min 1xMethyl): 75; K26(min 2xMethyl): 50; K26(3xMethyl): 25	49	1	1	P46995	1	3	3	0.0408	0	1	1	1	920.485	2759.44	2759.45	-3.44	-0.00317	26/642	26	642	6.22646e+06	EThcD (ETD With Supplemental HCD)	MS2	19.9568	250	42.0614	8553	8553	8547	SET2_trypsin_0,5ul_EThcD.raw	9611	31	0.00593935	13	Trypsin
Set2p	R583me1/K584me1	K methylation	K2(Methyl); E6(Methyl)		High	Mascot (B17)	RKSVLEDIIAEAN	[E].RkSVLeDIIAEAN.[K]	R1(Methyl): 50; K2(Methyl): 50	64	1	1	P46995	1	2	2	0.25	0	1	1	1	743.416	1485.83	1485.83	-1.27	-0.00095	7/204	7	204	1.11153e+06	HCD (High Energy Collision Dissociation)	MS2	12.555	250	35.8028	10799	10799	10784	SET2_lysarg_0,5ul_HCD.raw	3050	34	6.07113e-05	13	Lysarginase
Set2p	R583me2	K methylation	K2(Dimethyl)		High	Mascot (B17)	RKSVLEDIIAEAN	[E].RkSVLEDIIAEAN.[K]	R1(2xMethyl): 99.68	64	1	1	P46995	1	2	2	0.25	0	1	2	2	743.416	1485.83	1485.83	-1.27	-0.00095	7/204	7	204	1.11153e+06	HCD (High Energy Collision Dissociation)	MS2	12.555	250	35.8028	10799	10799	10784	SET2_lysarg_0,5ul_HCD.raw	3050	34	6.07113e-05	13	Lysarginase
Set2p	S2/S8	Phosphorylation	N-Term(Acetyl); S5(Phospho)		High	Mascot (B17)	SKNQSVSASEDEKEILNNNAEGHKPQ	[M].sKNQsVSASEDEKEILNNNAEGHKPQ.[R]	S1(Phospho): 49.77; S7(Phospho): 49.77	45	1	1	P46995	3	3	3		0.0217	2	2	2	992.452	2975.34	2975.34	0.75	0.00074	21/436	21	436	1.2057e+06	HCD (High Energy Collision Dissociation)	MS2	0	201.514	26.4185	7548	7548	7528	SET2_lysarg_0,5ul_HCD.raw	1172	33	0.00183188	13	lysarginase
Set2p	S513/S514	Phosphorylation	S3(Phospho)		High	Mascot (A2)	VFSSRSNTQVNSPSSSGIPK	[K].VFsSRSNTQVNSPSSSGIPK.[T]	S3(Phospho): 49.84; S4(Phospho): 49.84	29	1	1	P46995	1	3	3	0.1034	0	1	2	2	720.343	2159.01	2159.01	0.17	0.00012	11/462	11	462	1.4401e+06	EThcD (ETD With Supplemental HCD)	MS2	6.34211	55.5	27.2476	5731	5731	5722	SET2_trypsin_0,5ul_EThcD.raw	495	26	0.0347997	13	trypsin
Set2p	S513/S514	Phosphorylation	S4(Phospho)		High	Mascot (A2)	VFSSRSNTQVNSPSSSGIPK	[K].VFSsRSNTQVNSPSSSGIPK.[T]	S3(Phospho): 49.84; S4(Phospho): 49.84	29	1	1	P46995	1	3	3	0.1034	0	1	1	1	720.343	2159.01	2159.01	0.17	0.00012	11/462	11	462	1.4401e+06	EThcD (ETD With Supplemental HCD)	MS2	6.34211	55.5	27.2476	5731	5731	5722	SET2_trypsin_0,5ul_EThcD.raw	495	26	0.0347997	13	trypsin
Set2p	S513/S514	Phosphorylation	N-Term(Acetyl); S6(Phospho)		High	Mascot (A17)	VFSSRSNTQVNSPSSSGIPK	[K].vFSSRsNTQVNSPSSSGIPK.[T]	S3(Phospho): 49.63; S4(Phospho): 49.63	38	1	1	P46995	1	3	3	0.8421	0	1	2	2	734.345	2201.02	2201.02	-1.06	-0.00078	7/310	7	310	3.08263e+06	HCD (High Energy Collision Dissociation)	MS2	0	62.43	30.2516	9933	9933	9920	SET2_trypsin_0,5ul_HCD.raw	550	29	0.00403026	13	trypsin
Set2p	S513/S514	Phosphorylation	N-Term(Acetyl); S3(Phospho)		High	Mascot (A17)	VFSSRSNTQVNSPSSSGIPK	[K].vFsSRSNTQVNSPSSSGIPK.[T]	S3(Phospho): 49.63; S4(Phospho): 49.63	38	1	1	P46995	1	3	3	0.8421	0	1	4	4	734.345	2201.02	2201.02	-1.06	-0.00078	7/310	7	310	3.08263e+06	HCD (High Energy Collision Dissociation)	MS2	0	62.43	30.2516	9933	9933	9920	SET2_trypsin_0,5ul_HCD.raw	550	29	0.00403026	13	trypsin
Set2p	S513/S514	Phosphorylation	N-Term(Acetyl); S4(Phospho)		High	Mascot (A17)	VFSSRSNTQVNSPSSSGIPK	[K].vFSsRSNTQVNSPSSSGIPK.[T]	S3(Phospho): 49.63; S4(Phospho): 49.63	38	1	1	P46995	1	3	3	0.8421	0	1	3	3	734.345	2201.02	2201.02	-1.06	-0.00078	7/310	7	310	3.08263e+06	HCD (High Energy Collision Dissociation)	MS2	0	62.43	30.2516	9933	9933	9920	SET2_trypsin_0,5ul_HCD.raw	550	29	0.00403026	13	trypsin
Set2p	S513/S514	Phosphorylation	N-Term(Acetyl); T8(Phospho)		High	Mascot (A17)	VFSSRSNTQVNSPSSSGIPK	[K].vFSSRSNtQVNSPSSSGIPK.[T]	S3(Phospho): 49.63; S4(Phospho): 49.63	38	1	1	P46995	1	3	3	0.8421	0	1	1	1	734.345	2201.02	2201.02	-1.06	-0.00078	7/310	7	310	3.08263e+06	HCD (High Energy Collision Dissociation)	MS2	0	62.43	30.2516	9933	9933	9920	SET2_trypsin_0,5ul_HCD.raw	550	29	0.00403026	13	trypsin
Set2p	S513/S514	Phosphorylation	S4(Phospho)		High	Mascot (E17)	SSRSNTQVNSPSSSGIPKTPGAL	[F].SSRsNTQVNSPSSSGIPKTPGAL.[D]	S1(Phospho): 49.69; S2(Phospho): 49.69	45	1	1	P46995	2	3	3	0.4222	0	1	2	2	784.71	2352.11	2352.12	-1.92	-0.0015	13/370	13	370	2.16752e+07	HCD (High Energy Collision Dissociation)	MS2	5.93364	36.771	29.2819	9326	9326	9309	SET2_chymo_0,5ul_HCD.raw	583	39	0.00101307	13	Chymotrypsin
Set2p	S513/S514	Phosphorylation	T6(Phospho)		High	Mascot (E17)	SSRSNTQVNSPSSSGIPKTPGAL	[F].SSRSNtQVNSPSSSGIPKTPGAL.[D]	S1(Phospho): 49.69; S2(Phospho): 49.69	45	1	1	P46995	2	3	3	0.4222	0	1	1	1	784.71	2352.11	2352.12	-1.92	-0.0015	13/370	13	370	2.16752e+07	HCD (High Energy Collision Dissociation)	MS2	5.93364	36.771	29.2819	9326	9326	9309	SET2_chymo_0,5ul_HCD.raw	583	39	0.00101307	13	Chymotrypsin
Set2p	S513/S514	Phosphorylation	S1(Phospho)		High	Mascot (E17)	SSRSNTQVNSPSSSGIPKTPGAL	[F].sSRSNTQVNSPSSSGIPKTPGAL.[D]	S1(Phospho): 49.69; S2(Phospho): 49.69	45	1	1	P46995	2	3	3	0.4222	0	1	4	4	784.71	2352.11	2352.12	-1.92	-0.0015	13/370	13	370	2.16752e+07	HCD (High Energy Collision Dissociation)	MS2	5.93364	36.771	29.2819	9326	9326	9309	SET2_chymo_0,5ul_HCD.raw	583	39	0.00101307	13	Chymotrypsin
Set2p	S513/S514	Phosphorylation	S2(Phospho)		High	Mascot (E17)	SSRSNTQVNSPSSSGIPKTPGAL	[F].SsRSNTQVNSPSSSGIPKTPGAL.[D]	S1(Phospho): 49.69; S2(Phospho): 49.69	45	1	1	P46995	2	3	3	0.4222	0	1	3	3	784.71	2352.11	2352.12	-1.92	-0.0015	13/370	13	370	2.16752e+07	HCD (High Energy Collision Dissociation)	MS2	5.93364	36.771	29.2819	9326	9326	9309	SET2_chymo_0,5ul_HCD.raw	583	39	0.00101307	13	Chymotrypsin
Set2p	S513/S514/S516	Phosphorylation	S4(Phospho)		High	Mascot (A17)	VFSSRSNTQVNSPSSSGIPK	[K].VFSsRSNTQVNSPSSSGIPK.[T]	S3(Phospho): 33.29; S4(Phospho): 33.29; S6(Phospho): 33.29	37	1	1	P46995	1	3	3	0.8649	0	1	3	3	720.341	2159.01	2159.01	-1.44	-0.00104	6/310	6	310	6.1366e+07	HCD (High Energy Collision Dissociation)	MS2	26.4715	2.008	26.0801	7911	7911	7892	SET2_trypsin_0,5ul_HCD.raw	559	29	0.00592082	13	trypsin
Set2p	S513/S514/S516	Phosphorylation	T8(Phospho)		High	Mascot (A17)	VFSSRSNTQVNSPSSSGIPK	[K].VFSSRSNtQVNSPSSSGIPK.[T]	S3(Phospho): 33.29; S4(Phospho): 33.29; S6(Phospho): 33.29	37	1	1	P46995	1	3	3	0.8649	0	1	1	1	720.341	2159.01	2159.01	-1.44	-0.00104	6/310	6	310	6.1366e+07	HCD (High Energy Collision Dissociation)	MS2	26.4715	2.008	26.0801	7911	7911	7892	SET2_trypsin_0,5ul_HCD.raw	559	29	0.00592082	13	trypsin
Set2p	S513/S514/S516	Phosphorylation	S6(Phospho)		High	Mascot (A17)	VFSSRSNTQVNSPSSSGIPK	[K].VFSSRsNTQVNSPSSSGIPK.[T]	S3(Phospho): 33.29; S4(Phospho): 33.29; S6(Phospho): 33.29	37	1	1	P46995	1	3	3	0.8649	0	1	2	2	720.341	2159.01	2159.01	-1.44	-0.00104	6/310	6	310	6.1366e+07	HCD (High Energy Collision Dissociation)	MS2	26.4715	2.008	26.0801	7911	7911	7892	SET2_trypsin_0,5ul_HCD.raw	559	29	0.00592082	13	trypsin
Set2p	S513/S514/S516	Phosphorylation	S3(Phospho)		High	Mascot (A17)	VFSSRSNTQVNSPSSSGIPK	[K].VFsSRSNTQVNSPSSSGIPK.[T]	S3(Phospho): 33.29; S4(Phospho): 33.29; S6(Phospho): 33.29	37	1	1	P46995	1	3	3	0.8649	0	1	4	4	720.341	2159.01	2159.01	-1.44	-0.00104	6/310	6	310	6.1366e+07	HCD (High Energy Collision Dissociation)	MS2	26.4715	2.008	26.0801	7911	7911	7892	SET2_trypsin_0,5ul_HCD.raw	559	29	0.00592082	13	trypsin
Set2p	S513/S514/S516	Phosphorylation	S2(Phospho)		High	Mascot (E17)	SSRSNTQVNSPSSSGIPK	[F].SsRSNTQVNSPSSSGIPK.[T]	S1(Phospho): 33.29; S2(Phospho): 33.29; S4(Phospho): 33.29	42	1	1	P46995	1	3	3	0.8333	0	1	3	3	638.296	1912.87	1912.88	-0.65	-0.00041	8/290	8	290	1.10063e+07	HCD (High Energy Collision Dissociation)	MS2	19.5682	70.25	23.3067	6582	6582	6564	SET2_chymo_0,5ul_HCD.raw	1169	42	0.00357096	13	Chymotrypsin
Set2p	S513/S514/S516	Phosphorylation	S1(Phospho)		High	Mascot (E17)	SSRSNTQVNSPSSSGIPK	[F].sSRSNTQVNSPSSSGIPK.[T]	S1(Phospho): 33.29; S2(Phospho): 33.29; S4(Phospho): 33.29	42	1	1	P46995	1	3	3	0.8333	0	1	4	4	638.296	1912.87	1912.88	-0.65	-0.00041	8/290	8	290	1.10063e+07	HCD (High Energy Collision Dissociation)	MS2	19.5682	70.25	23.3067	6582	6582	6564	SET2_chymo_0,5ul_HCD.raw	1169	42	0.00357096	13	Chymotrypsin
Set2p	S513/S514/S516	Phosphorylation	S4(Phospho)		High	Mascot (E17)	SSRSNTQVNSPSSSGIPK	[F].SSRsNTQVNSPSSSGIPK.[T]	S1(Phospho): 33.29; S2(Phospho): 33.29; S4(Phospho): 33.29	42	1	1	P46995	1	3	3	0.8333	0	1	2	2	638.296	1912.87	1912.88	-0.65	-0.00041	8/290	8	290	1.10063e+07	HCD (High Energy Collision Dissociation)	MS2	19.5682	70.25	23.3067	6582	6582	6564	SET2_chymo_0,5ul_HCD.raw	1169	42	0.00357096	13	Chymotrypsin
Set2p	S513/S514/S516	Phosphorylation	T8(Phospho)		High	Mascot (A17)	VFSSRSNTQVNSPSSSGIPK	[K].VFSSRSNtQVNSPSSSGIPK.[T]	S3(Phospho): 33.28; S4(Phospho): 33.28; S6(Phospho): 33.28	52	1	1	P46995	1	3	3	0.8654	0	1	1	1	720.342	2159.01	2159.01	-0.76	-0.00055	6/310	6	310	3.7696e+06	HCD (High Energy Collision Dissociation)	MS2	17.8933	55.5	27.2231	8443	8443	8422	SET2_trypsin_0,5ul_HCD.raw	558	29	0.000183487	13	trypsin
Set2p	S513/S514/S516	Phosphorylation	S6(Phospho)		High	Mascot (A17)	VFSSRSNTQVNSPSSSGIPK	[K].VFSSRsNTQVNSPSSSGIPK.[T]	S3(Phospho): 33.28; S4(Phospho): 33.28; S6(Phospho): 33.28	52	1	1	P46995	1	3	3	0.8654	0	1	2	2	720.342	2159.01	2159.01	-0.76	-0.00055	6/310	6	310	3.7696e+06	HCD (High Energy Collision Dissociation)	MS2	17.8933	55.5	27.2231	8443	8443	8422	SET2_trypsin_0,5ul_HCD.raw	558	29	0.000183487	13	trypsin
Set2p	S513/S514/S516	Phosphorylation	S4(Phospho)		High	Mascot (A17)	VFSSRSNTQVNSPSSSGIPK	[K].VFSsRSNTQVNSPSSSGIPK.[T]	S3(Phospho): 33.28; S4(Phospho): 33.28; S6(Phospho): 33.28	52	1	1	P46995	1	3	3	0.8654	0	1	3	3	720.342	2159.01	2159.01	-0.76	-0.00055	6/310	6	310	3.7696e+06	HCD (High Energy Collision Dissociation)	MS2	17.8933	55.5	27.2231	8443	8443	8422	SET2_trypsin_0,5ul_HCD.raw	558	29	0.000183487	13	trypsin
Set2p	S513/S514/S516	Phosphorylation	S3(Phospho)		High	Mascot (A17)	VFSSRSNTQVNSPSSSGIPK	[K].VFsSRSNTQVNSPSSSGIPK.[T]	S3(Phospho): 33.28; S4(Phospho): 33.28; S6(Phospho): 33.28	52	1	1	P46995	1	3	3	0.8654	0	1	4	4	720.342	2159.01	2159.01	-0.76	-0.00055	6/310	6	310	3.7696e+06	HCD (High Energy Collision Dissociation)	MS2	17.8933	55.5	27.2231	8443	8443	8422	SET2_trypsin_0,5ul_HCD.raw	558	29	0.000183487	13	trypsin
Set2p	S513/S514/S516/T518	Phosphorylation	S5(Phospho)		High	Mascot (B17)	KVFSSRSNTQVNSPSSSGIPKTPGALDSK	[S].KVFSsRSNTQVNSPSSSGIPKTPGALDSK.[K]	S4(Phospho): 25; S5(Phospho): 25; S7(Phospho): 25; T9(Phospho): 25	34	1	1	P46995	3	4	4		0.0286	3	3	3	764.882	3056.51	3056.5	0.06	5e-05	17/490	17	490	1.25648e+07	HCD (High Energy Collision Dissociation)	MS2	0	24.068	26.7761	7674	7674	7661	SET2_lysarg_0,5ul_HCD.raw	783	31	0.0145122	13	lysarginase
Set2p	S513/S514/S516/T518	Phosphorylation	T9(Phospho)		High	Mascot (B17)	KVFSSRSNTQVNSPSSSGIPKTPGALDSK	[S].KVFSSRSNtQVNSPSSSGIPKTPGALDSK.[K]	S4(Phospho): 25; S5(Phospho): 25; S7(Phospho): 25; T9(Phospho): 25	35	1	1	P46995	3	4	4	0.0286	0	1	1	1	764.882	3056.51	3056.5	0.06	5e-05	17/490	17	490	1.25648e+07	HCD (High Energy Collision Dissociation)	MS2	0	24.068	26.7761	7674	7674	7661	SET2_lysarg_0,5ul_HCD.raw	783	31	0.0120707	13	lysarginase
Set2p	S513/S514/S516/T518	Phosphorylation	S7(Phospho)		High	Mascot (B17)	KVFSSRSNTQVNSPSSSGIPKTPGALDSK	[S].KVFSSRsNTQVNSPSSSGIPKTPGALDSK.[K]	S4(Phospho): 25; S5(Phospho): 25; S7(Phospho): 25; T9(Phospho): 25	35	1	1	P46995	3	4	4	0.0286	0	1	2	2	764.882	3056.51	3056.5	0.06	5e-05	17/490	17	490	1.25648e+07	HCD (High Energy Collision Dissociation)	MS2	0	24.068	26.7761	7674	7674	7661	SET2_lysarg_0,5ul_HCD.raw	783	31	0.0120707	13	lysarginase
Set2p	S514/S516/T518	Phosphorylation	S5(Phospho)		High	Mascot (B17)	KVFSSRSNTQVNSPSSSGIPKTPGALDSK	[S].KVFSsRSNTQVNSPSSSGIPKTPGALDSK.[K]	S5(Phospho): 33.27; S7(Phospho): 33.27; T9(Phospho): 33.27	55	1	1	P46995	3	3	3		0.0351	3	3	3	1019.51	3056.51	3056.5	2.28	0.00233	22/490	22	490	5.42369e+06	HCD (High Energy Collision Dissociation)	MS2	0	148.55	26.7557	7667	7667	7651	SET2_lysarg_0,5ul_HCD.raw	811	31	0.000117758	13	lysarginase
Set2p	S514/S516/T518	Phosphorylation	S4(Phospho)		High	Mascot (B17)	KVFSSRSNTQVNSPSSSGIPKTPGALDSK	[S].KVFsSRSNTQVNSPSSSGIPKTPGALDSK.[K]	S5(Phospho): 33.27; S7(Phospho): 33.27; T9(Phospho): 33.27	55	1	1	P46995	3	3	3		0.0351	3	4	4	1019.51	3056.51	3056.5	2.28	0.00233	13/490	13	490	5.42369e+06	HCD (High Energy Collision Dissociation)	MS2	0	148.55	26.7557	7667	7667	7651	SET2_lysarg_0,5ul_HCD.raw	811	31	0.000129417	13	lysarginase
Set2p	S514/S516/T518	Phosphorylation	T9(Phospho)		High	Mascot (B17)	KVFSSRSNTQVNSPSSSGIPKTPGALDSK	[S].KVFSSRSNtQVNSPSSSGIPKTPGALDSK.[K]	S5(Phospho): 33.27; S7(Phospho): 33.27; T9(Phospho): 33.27	57	1	1	P46995	3	3	3	0.0351	0	1	1	1	1019.51	3056.51	3056.5	2.28	0.00233	24/490	24	490	5.42369e+06	HCD (High Energy Collision Dissociation)	MS2	0	148.55	26.7557	7667	7667	7651	SET2_lysarg_0,5ul_HCD.raw	811	31	8.14687e-05	13	lysarginase
Set2p	S514/S516/T518	Phosphorylation	S7(Phospho)		High	Mascot (B17)	KVFSSRSNTQVNSPSSSGIPKTPGALDSK	[S].KVFSSRsNTQVNSPSSSGIPKTPGALDSK.[K]	S5(Phospho): 33.27; S7(Phospho): 33.27; T9(Phospho): 33.27	57	1	1	P46995	3	3	3	0.0351	0	1	2	2	1019.51	3056.51	3056.5	2.28	0.00233	24/490	24	490	5.42369e+06	HCD (High Energy Collision Dissociation)	MS2	0	148.55	26.7557	7667	7667	7651	SET2_lysarg_0,5ul_HCD.raw	811	31	8.14687e-05	13	lysarginase
Set2p	S514+S522	Phosphorylation	S3(Phospho); S16(Phospho)		High	Mascot (A2)	VFSSRSNTQVNSPSSSGIPK	[K].VFsSRSNTQVNSPSSsGIPK.[T]	S4(Phospho): 100; S12(Phospho): 100	28	1	1	P46995	1	3	3	0.1429	0	1	1	1	746.996	2238.97	2238.98	-2.6	-0.00194	11/462	11	462	5.62935e+06	EThcD (ETD With Supplemental HCD)	MS2	20.2691	55.5	26.9582	5679	5679	5670	SET2_trypsin_0,5ul_EThcD.raw	537	26	0.0437466	13	trypsin
Set2p	S516	Phosphorylation	S4(Phospho)		High	Mascot (A17)	VFSSRSNTQVNSPSSSGIPK	[K].VFSsRSNTQVNSPSSSGIPK.[T]	S6(Phospho): 99.61	54	1	1	P46995	1	2	2		0.0357	2	2	2	1080.01	2159.02	2159.01	1.87	0.00202	11/310	11	310	2.31517e+07	HCD (High Energy Collision Dissociation)	MS2	2.35149	55.5	26.0506	7895	7895	7876	SET2_trypsin_0,5ul_HCD.raw	507	29	9.77188e-05	13	trypsin
Set2p	S516	Phosphorylation	S3(Phospho)		High	Mascot (A17)	VFSSRSNTQVNSPSSSGIPK	[K].VFsSRSNTQVNSPSSSGIPK.[T]	S6(Phospho): 99.61	54	1	1	P46995	1	2	2		0.0357	2	3	3	1080.01	2159.02	2159.01	1.87	0.00202	11/310	11	310	2.31517e+07	HCD (High Energy Collision Dissociation)	MS2	2.35149	55.5	26.0506	7895	7895	7876	SET2_trypsin_0,5ul_HCD.raw	507	29	9.77188e-05	13	trypsin
Set2p	S516	Phosphorylation	S1(Phospho)		High	Mascot (E17)	SSRSNTQVNSPSSSGIPK	[F].sSRSNTQVNSPSSSGIPK.[T]	S4(Phospho): 100	83	1	1	P46995	1	2	2		0.0119	2	3	3	956.941	1912.87	1912.88	-1.02	-0.00098	12/290	12	290	4.77035e+06	HCD (High Energy Collision Dissociation)	MS2	0	177.703	23.3269	6590	6590	6564	SET2_chymo_0,5ul_HCD.raw	1165	42	3.00121e-07	13	Chymotrypsin
Set2p	S516	Phosphorylation	S2(Phospho)		High	Mascot (E17)	SSRSNTQVNSPSSSGIPK	[F].SsRSNTQVNSPSSSGIPK.[T]	S4(Phospho): 100	83	1	1	P46995	1	2	2		0.0119	2	2	2	956.941	1912.87	1912.88	-1.02	-0.00098	12/290	12	290	4.77035e+06	HCD (High Energy Collision Dissociation)	MS2	0	177.703	23.3269	6590	6590	6564	SET2_chymo_0,5ul_HCD.raw	1165	42	3.00121e-07	13	Chymotrypsin
Set2p	S516/T518	Phosphorylation	S4(Phospho)		High	Mascot (A17)	VFSSRSNTQVNSPSSSGIPK	[K].VFSsRSNTQVNSPSSSGIPK.[T]	S6(Phospho): 49.81; T8(Phospho): 49.81	30	1	1	P46995	1	3	3	0.8667	0	1	3	3	720.341	2159.01	2159.01	-2.54	-0.00183	6/310	6	310	3.75394e+06	HCD (High Energy Collision Dissociation)	MS2	44.2222	55.5	26.4583	8088	8088	8069	SET2_trypsin_0,5ul_HCD.raw	532	29	0.0275983	13	trypsin
Set2p	S516/T518	Phosphorylation	S3(Phospho)		High	Mascot (A17)	VFSSRSNTQVNSPSSSGIPK	[K].VFsSRSNTQVNSPSSSGIPK.[T]	S6(Phospho): 49.81; T8(Phospho): 49.81	30	1	1	P46995	1	3	3	0.8667	0	1	4	4	720.341	2159.01	2159.01	-2.54	-0.00183	6/310	6	310	3.75394e+06	HCD (High Energy Collision Dissociation)	MS2	44.2222	55.5	26.4583	8088	8088	8069	SET2_trypsin_0,5ul_HCD.raw	532	29	0.0275983	13	trypsin
Set2p	S522	Phosphorylation	S10(Phospho)		High	Mascot (B17)	RSNTQVNSPSSSGIPKTPGALDSKKH	[S].RSNTQVNSPsSSGIPKTPGALDSKKH.[K]	S8(Phospho): 99.98	38	1	1	P46995	3	4	4	0.0263	0	1	1	1	694.094	2773.35	2773.36	-3.76	-0.00261	26/438	26	438	9.62401e+06	HCD (High Energy Collision Dissociation)	MS2	24.6073	55.5	24.3745	6783	6783	6765	SET2_lysarg_0,5ul_HCD.raw	797	31	0.00702147	13	lysarginase
Set2p	S522	Phosphorylation	S10(Phospho)		High	Mascot (B17)	RSNTQVNSPSSSGIP	[S].RSNTQVNSPsSSGIP.[K]	S8(Phospho): 99.55	55	1	1	P46995	0	2	2	0.0909	0	1	1	1	805.863	1610.72	1610.72	1.64	0.00132	10/226	10	226	1.10933e+06	HCD (High Energy Collision Dissociation)	MS2	0	81.304	26.2459	7485	7485	7457	SET2_lysarg_0,5ul_HCD.raw	311	27	5.07844e-05	13	lysarginase
Set2p	S8	Phosphorylation	N-Term(Acetyl); S9(Phospho)		High	Mascot (C2)	SKNQSVSASE	[M].sKNQSVSAsE.[D]	S7(Phospho): 100	34	1	1	P46995	0	2	2		0.0286	2	2	2	579.737	1158.47	1158.47	-0.2	-0.00011	8/218	8	218	3.78417e+06	EThcD (ETD With Supplemental HCD)	MS2	3.98728	119.348	20.7792	4571	4571	4560	SET2_AspN_0,5ul_EThcD.raw	57	15	0.00108854	13	Asp-N
Set2p	S8	Phosphorylation	N-Term(Acetyl); S9(Phospho)		High	Mascot (B2)	SKNQSVSASEDEKEILNNNAEGHKPQ	[M].sKNQSVSAsEDEKEILNNNAEGHKPQ.[R]	S7(Phospho): 100	47	1	1	P46995	3	3	3		0.0208	2	2	2	992.451	2975.34	2975.34	0.57	0.00056	18/636	18	636	6.21258e+06	EThcD (ETD With Supplemental HCD)	MS2	0	30.293	27.006	5406	5406	5398	SET2_lysarg_0,5ul_EThcD.raw	1176	26	0.00125135	13	lysarginase
Set2p	S8	Phosphorylation	N-Term(Acetyl); S9(Phospho)		High	Mascot (C17)	SKNQSVSASE	[M].sKNQSVSAsE.[D]	S7(Phospho): 99.58	51	1	1	P46995	0	2	2		0.0192	2	2	2	579.737	1158.47	1158.47	-0.2	-0.00011	8/146	8	146	5.32595e+06	HCD (High Energy Collision Dissociation)	MS2	0	58.811	21.115	5473	5473	5464	SET2_AspN_0,5ul_HCD.raw	57	17	2.45383e-05	13	Asp-N
Set2p	S8	Phosphorylation	N-Term(Acetyl); S5(Phospho)		High	Mascot (C17)	SKNQSVSASE	[M].sKNQsVSASE.[D]	S7(Phospho): 99.58	52	1	1	P46995	0	2	2	0.0192	0	1	1	1	579.737	1158.47	1158.47	-0.2	-0.00011	8/146	8	146	5.32595e+06	HCD (High Energy Collision Dissociation)	MS2	0	58.811	21.115	5473	5473	5464	SET2_AspN_0,5ul_HCD.raw	57	17	1.84011e-05	13	Asp-N
Set2p	S8/S10	Phosphorylation	N-Term(Acetyl); S5(Phospho)		High	Mascot (C17)	SKNQSVSASE	[M].sKNQsVSASE.[D]	S7(Phospho): 50; S9(Phospho): 50	46	1	1	P46995	0	2	2		0.0417	3	3	3	579.737	1158.47	1158.47	-0.62	-0.00036	8/146	8	146	2.65732e+06	HCD (High Energy Collision Dissociation)	MS2	4.40457	132.155	21.485	5575	5575	5567	SET2_AspN_0,5ul_HCD.raw	55	16	6.34355e-05	13	Asp-N
Set2p	S8/S10	Phosphorylation	N-Term(Acetyl); S5(Phospho)		High	Mascot (B17)	SKNQSVSASEDEKEILNNNAEGHKPQ	[M].sKNQsVSASEDEKEILNNNAEGHKPQ.[R]	S7(Phospho): 49.83; S9(Phospho): 49.83	54	1	1	P46995	3	3	3	0.0185	0	1	1	1	992.452	2975.34	2975.34	1	0.00099	20/436	20	436	3.61083e+06	HCD (High Energy Collision Dissociation)	MS2	8.57231	55.5	27.2237	7851	7851	7837	SET2_lysarg_0,5ul_HCD.raw	1133	33	0.000205684	13	lysarginase
Set2p	S8/S10	Phosphorylation	N-Term(Acetyl); S5(Phospho)		High	Mascot (B17)	SKNQSVSASEDEKEILNNNAEGHKPQ	[M].sKNQsVSASEDEKEILNNNAEGHKPQ.[R]	S7(Phospho): 49.83; S9(Phospho): 49.83	59	1	1	P46995	3	3	3		0.0167	2	3	3	992.45	2975.34	2975.34	-0.66	-0.00066	25/436	25	436	2.92422e+06	HCD (High Energy Collision Dissociation)	MS2	0	181.111	26.8228	7689	7689	7673	SET2_lysarg_0,5ul_HCD.raw	1092	33	6.70182e-05	13	lysarginase
Set2p	S8/S10	Phosphorylation	N-Term(Acetyl); S1(Phospho)		High	Mascot (B17)	SKNQSVSASEDEKEILNNNAEGH	[M].sKNQSVSASEDEKEILNNNAEGH.[K]	S7(Phospho): 49.88; S9(Phospho): 49.88	82	1	1	P46995	2	3	3	0.1585	0	1	1	1	874.716	2622.13	2622.13	1.16	0.00101	12/380	12	380	2.98028e+06	HCD (High Energy Collision Dissociation)	MS2	0	209.803	28.0667	8153	8153	8129	SET2_lysarg_0,5ul_HCD.raw	732	31	2.09643e-07	13	lysarginase
Set2p	S8/S10	Phosphorylation	N-Term(Acetyl); S5(Phospho)		High	Mascot (B17)	SKNQSVSASEDEKEILNNNAEGH	[M].sKNQsVSASEDEKEILNNNAEGH.[K]	S7(Phospho): 49.88; S9(Phospho): 49.88	82	1	1	P46995	2	3	3	0.1585	0	1	3	3	874.716	2622.13	2622.13	1.16	0.00101	12/380	12	380	2.98028e+06	HCD (High Energy Collision Dissociation)	MS2	0	209.803	28.0667	8153	8153	8129	SET2_lysarg_0,5ul_HCD.raw	732	31	2.25674e-07	13	lysarginase
Set2p	T518	Phosphorylation	T6(Phospho)		High	Mascot (E17)	SSRSNTQVNSPSSSGIPK	[F].SSRSNtQVNSPSSSGIPK.[T]	S1(Phospho): 33.29; S2(Phospho): 33.29; S4(Phospho): 33.29	42	1	1	P46995	1	3	3	0.8333	0	1	1	1	638.296	1912.87	1912.88	-0.65	-0.00041	8/290	8	290	1.10063e+07	HCD (High Energy Collision Dissociation)	MS2	19.5682	70.25	23.3067	6582	6582	6564	SET2_chymo_0,5ul_HCD.raw	1169	42	0.00357096	13	Chymotrypsin
Set2p	K247me1	R methylation	R2(Methyl); C10(Carbamidomethyl); C12(Carbamidomethyl); C17(Carbamidomethyl)		High	Mascot (C17)	DRYGAQAQKCYCEEPNCIGFLGGKTQT	[V].DrYGAQAQKcYcEEPNcIGFLGGKTQT.[D]	K9(Methyl): 100	30	1	1	P46995	2	3	3	0.0333	0	1	1	1	1055.81	3165.4	3165.42	-4.55	-0.0048	15/462	15	462	844775	HCD (High Energy Collision Dissociation)	MS2	42.6625	250	31.6428	10101	10101	10081	SET2_AspN_0,5ul_HCD.raw	335	23	0.0187938	13	Asp-n
Set2p	R195me1	R methylation	R1(Methyl); C3(Carbamidomethyl); C7(Carbamidomethyl)		High	Mascot (B17)	RFCNHSCSPNAYVN	[A].rFcNHScSPNAYVN.[K]	R1(Methyl): 100	28	1	1	P46995	0	2	2	1	0	1	1	1	870.372	1739.74	1739.74	-0.05	-4e-05	5/202	5	202	1.06298e+06	HCD (High Energy Collision Dissociation)	MS2	0	99.081	23.7358	6531	6531	6512	SET2_lysarg_0,5ul_HCD.raw	110	22	0.00873701	13	Lysarginase
Set2p	R195me1	R methylation	R1(Methyl); C3(Carbamidomethyl); C7(Carbamidomethyl)		High	Mascot (B17)	RFCNHSCSPNAYVNKWVVKDKL	[A].rFcNHScSPNAYVNKWVVKDKL.[R]	R1(Methyl): 100	40	1	1	P46995	3	4	4	1	0	1	1	1	684.84	2736.34	2736.35	-4.72	-0.00323	17/352	17	352	3.55495e+06	HCD (High Energy Collision Dissociation)	MS2	18.4495	138.116	28.8625	8431	8431	8415	SET2_lysarg_0,5ul_HCD.raw	3738	37	0.0198431	13	Lysarginase
Set2p	R195me1	R methylation	R1(Methyl); C3(Carbamidomethyl); C7(Carbamidomethyl)		High	Mascot (B17)	RFCNHSCSPNAYVNKWVVKDKL	[A].rFcNHScSPNAYVNKWVVKDKL.[R]	R1(Methyl): 100	55	1	1	P46995	3	3	3	1	0	1	1	1	912.789	2736.35	2736.35	1.4	0.00128	11/352	11	352	1.29585e+06	HCD (High Energy Collision Dissociation)	MS2	0	233.148	28.9095	8444	8444	8426	SET2_lysarg_0,5ul_HCD.raw	4370	38	0.000752405	13	Lysarginase
Set2p	R28me2	R methylation	R1(Dimethyl)		High	Mascot (B17)	RLFDQEPDLTEEALT	[Q].rLFDQEPDLTEEALT.[K]	R1(2xMethyl): 100	50	1	1	P46995	0	2	2	0.06	0	1	1	1	902.952	1804.9	1804.9	0.38	0.00034	7/220	7	220	480613	HCD (High Energy Collision Dissociation)	MS2	0	250	38.0857	11387	11387	11380	SET2_lysarg_0,5ul_HCD.raw	1964	34	0.000961859		Lysarginase
Set2p	R415me1	R methylation	R7(Methyl); E11(Methyl)		High	Mascot (C2)	ELPKTTRNGIESSQI	[L].ELPKTTrNGIeSSQI.[D]	R7(Methyl): 100	31	1	1	P46995	1	3	3	0.0323	0	1	1	1	567.644	1700.92	1700.92	-0.2	-0.00012	10/346	10	346	2.87202e+07	EThcD (ETD With Supplemental HCD)	MS2	19.9137	7.196	28.8789	6114	6114	6106	SET2_AspN_0,5ul_EThcD.raw	2234	28	0.0807334	13	Asp-n
Set2p	R415me2	R methylation	R7(Dimethyl)		High	Mascot (C2)	ELPKTTRNGIESSQI	[L].ELPKTTrNGIESSQI.[D]	R7(2xMethyl): 100	30	1	1	P46995	1	3	3		0.0323	2	2	2	567.644	1700.92	1700.92	-0.2	-0.00012	10/346	10	346	2.87202e+07	EThcD (ETD With Supplemental HCD)	MS2	19.9137	7.196	28.8789	6114	6114	6106	SET2_AspN_0,5ul_EThcD.raw	2234	28	0.111957	13	Asp-n
Set2p	R549me1	R methylation	E7(Methyl); R8(Methyl)		High	Mascot (A17)	LSDEEYER	[K].LSDEEYer.[K]	R8(Methyl): 100	54	1	1	P46995	0	2	2	0.5556	0	1	2	2	534.745	1068.48	1068.48	-1.46	-0.00078	6/92	6	92	4.209e+06	HCD (High Energy Collision Dissociation)	MS2	7.08067	83.458	25.4873	7613	7613	7593	SET2_trypsin_0,5ul_HCD.raw	289	24	6.23545e-05	13	Trypsin
Set2p	R549me2	R methylation	R8(Dimethyl)		High	Mascot (A17)	LSDEEYER	[K].LSDEEYEr.[K]	R8(2xMethyl): 100	54	1	1	P46995	0	2	2	0.5556	0	1	1	1	534.745	1068.48	1068.48	-1.46	-0.00078	6/92	6	92	4.209e+06	HCD (High Energy Collision Dissociation)	MS2	7.08067	83.458	25.4873	7613	7613	7593	SET2_trypsin_0,5ul_HCD.raw	289	24	6.23545e-05	13	Trypsin
Set2p	R583me1 + K584me1	R methylation	R1(Methyl); E6(Methyl)		High	Mascot (B17)	RKSVLEDIIAEAN	[E].rKSVLeDIIAEAN.[K]	R1(Methyl): 50; K2(Methyl): 50	64	1	1	P46995	1	2	2	0.25	0	1	1	1	743.416	1485.83	1485.83	-1.27	-0.00095	7/204	7	204	1.11153e+06	HCD (High Energy Collision Dissociation)	MS2	12.555	250	35.8028	10799	10799	10784	SET2_lysarg_0,5ul_HCD.raw	2234	35	4.44686e-05	13	Lysarginase
Set2p	R583me2	R methylation	R1(Dimethyl)		High	Mascot (B17)	RKSVLEDIIAEAN	[E].rKSVLEDIIAEAN.[K]	R1(2xMethyl): 99.68	64	1	1	P46995	1	2	2	0.25	0	1	2	2	743.416	1485.83	1485.83	-1.27	-0.00095	7/204	7	204	1.11153e+06	HCD (High Energy Collision Dissociation)	MS2	12.555	250	35.8028	10799	10799	10784	SET2_lysarg_0,5ul_HCD.raw	2234	35	4.44686e-05	13	Lysarginase
Set2p	R91me1	R methylation	N-Term(Acetyl); C2(Carbamidomethyl); R5(Methyl); C11(Carbamidomethyl)		High	Mascot (C17)	DCINRLTLIECVN	[S].dcINrLTLIEcVN.[D]	R5(Methyl): 100	36	1	1	P46995	1	2	2	1	0	1	1	1	838.408	1675.81	1675.81	-3.46	-0.0029	6/198	6	198	941880	HCD (High Energy Collision Dissociation)	MS2	42.5337	250	37.9039	12778	12778	12759	SET2_AspN_0,5ul_HCD.raw	1502	29	0.0178501	13	Asp-n
Set2p	K117	Ubiquitination	K1(GG)		High	Mascot (B17)	KQYAPIAIFK	[K].kQYAPIAIFK.[T]	K1(GG): 100	27	1	1	P46995	1	3	3	1	0	1	1	1	431.583	1292.73	1292.74	-1.71	-0.00074	8/148	8	148	3.27483e+06	HCD (High Energy Collision Dissociation)	MS2	15.2959	250	31.6813	10608	10608	10583	SET2_trypsin_0,5ul_HCD.raw	249	26	0.0271125	13	Trypsin
Set2p	K225/K228	Ubiquitination	K4(GG)		High	Mascot (B17)	KILKGEEITFDYNVDR	[R].KILkGEEITFDYNVDR.[Y]	K1(GG): 50; K4(GG): 50	48	1	1	P46995	2	3	3	1	0	1	1	1	685.355	2054.05	2054.06	-2.75	-0.00188	9/248	9	248	3.34191e+06	HCD (High Energy Collision Dissociation)	MS2	0	55.5	30.105	9872	9872	9852	SET2_trypsin_0,5ul_HCD.raw	558	29	0.000433116	13	Trypsin
Set2p	K225/K228	Ubiquitination	K1(GG)		High	Mascot (B17)	KILKGEEITFDYNVDR	[R].kILKGEEITFDYNVDR.[Y]	K1(GG): 50; K4(GG): 50	48	1	1	P46995	2	3	3	1	0	1	2	2	685.355	2054.05	2054.06	-2.75	-0.00188	9/248	9	248	3.34191e+06	HCD (High Energy Collision Dissociation)	MS2	0	55.5	30.105	9872	9872	9852	SET2_trypsin_0,5ul_HCD.raw	558	29	0.000433116	13	Trypsin
Set2p	K228	Ubiquitination	K3(GG)		High	Mascot (B17)	ILKGEEITFDYNVDR	[K].ILkGEEITFDYNVDR.[Y]	K3(GG): 100	35	1	1	P46995	1	3	3	1	0	1	1	1	642.661	1925.97	1925.96	4.52	0.0029	6/226	6	226	6.03771e+06	HCD (High Energy Collision Dissociation)	MS2	22.2354	55.5	32.4782	11016	11016	10985	SET2_trypsin_0,5ul_HCD.raw	479	28	0.00711714	13	Trypsin
Set2p	K25	Ubiquitination	N-Term(Acetyl); K24(GG)		High	Mascot (B17)	SKNQSVSASEDEKEILNNNAEGHKPQR	[M].sKNQSVSASEDEKEILNNNAEGHkPQR.[L]	K24(GG): 100	47	1	1	P46995	2	3	3	0.5319	0	1	1	1	1055.85	3165.53	3165.52	3.72	0.00393	16/452	16	452	8.18262e+06	HCD (High Energy Collision Dissociation)	MS2	0	55.5	24.5381	7151	7151	7129	SET2_trypsin_0,5ul_HCD.raw	673	30	0.000696603	13	Trypsin
Set2p	K262	Ubiquitination	C1(Carbamidomethyl); C3(Carbamidomethyl); K15(GG)		High	Mascot (B17)	CYCEEPNCIGFLGGK	[K].cYcEEPNCIGFLGGk.[T]	C1(Carbamidomethyl): 100; C3(Carbamidomethyl): 100; K15(GG): 100	77	1	1	P46995	0	2	2	0.8571	0	1	1	1	930.889	1860.77	1860.77	-0.17	-0.00015	9/196	9	196	7.36558e+06	HCD (High Energy Collision Dissociation)	MS2	0	79.345	32.3554	10954	10954	10926	SET2_trypsin_0,5ul_HCD.raw	21	15	2.15869e-08		Trypsin
Set2p	K373	Ubiquitination	K14(GG)		High	Mascot (B17)	HQAIKLHGYTCFSK	[R].HQAIKLHGYTCFSk.[M]	K14(GG): 100	43	1	1	P46995	1	2	2	0.7209	0	1	1	1	873.94	1746.87	1746.87	-0.49	-0.00043	11/192	11	192	976729	HCD (High Energy Collision Dissociation)	MS2	0	250	24.8865	7317	7317	7291	SET2_trypsin_0,5ul_HCD.raw	547	29	0.00130304	13	Trypsin
Set2p	K388	Ubiquitination	K12(GG)		High	Mascot (B17)	LFITEQPQVDGK	[K].LFITEQPQVDGk.[G]	K12(GG): 100	68	1	1	P46995	0	2	2	0.8824	0	1	1	1	744.889	1488.77	1488.77	0.94	0.0007	8/162	8	162	5.47864e+06	HCD (High Energy Collision Dissociation)	MS2	0	55.5	30.0721	9856	9856	9838	SET2_trypsin_0,5ul_HCD.raw	462	28	3.81603e-06	15	Trypsin
Set2p	K398	Ubiquitination	K10(GG)		High	Mascot (B17)	GNETEEDDIKFIK	[K].GNETEEDDIkFIK.[G]	K10(GG): 100	34	1	1	P46995	1	2	2	0.8529	0	1	1	1	826.397	1651.79	1651.78	3.6	0.00297	7/194	7	194	1.368e+06	HCD (High Energy Collision Dissociation)	MS2	0	97.797	27.8542	8751	8751	8726	SET2_trypsin_0,5ul_HCD.raw	230	25	0.00442281	13	Trypsin
Set2p	K412	Ubiquitination	K11(GG)		High	Mascot (B17)	GILDFLLELPK	[K].GILDFLLELPk.[T]	K11(GG): 100	52	1	1	P46995	0	2	2	1	0	1	1	1	686.396	1371.78	1371.79	-2.56	-0.00176	7/122	7	122	2.23377e+07	HCD (High Energy Collision Dissociation)	MS2	5.38723	123.882	45.5791	15771	15771	15758	SET2_trypsin_0,5ul_HCD.raw	273	26	8.7123e-05	13	Trypsin
Set2p	K428	Ubiquitination	K13(GG)		High	Mascot (B17)	NGIESSQIDNVVK	[R].NGIESSQIDNVVk.[T]	K13(GG): 100	30	1	1	P46995	0	2	2	1	0	1	1	1	758.883	1516.76	1516.76	-0.32	-0.00024	8/196	8	196	1.0957e+07	HCD (High Energy Collision Dissociation)	MS2	13.8927	55.5	28.932	9275	9275	9256	SET2_trypsin_0,5ul_HCD.raw	392	27	0.0216898	13	Trypsin
Set2p	K459	Ubiquitination	K3(GG)		High	Mascot (B17)	ITKKDINVAASK	[R].ITkKDINVAASK.[M]	K3(GG): 99.71	26	1	1	P46995	2	3	3	0.3462	0	1	1	1	467.941	1401.81	1401.81	1.11	0.00052	9/184	9	184	5.51619e+06	HCD (High Energy Collision Dissociation)	MS2	63.9495	114.72	24.5479	7156	7156	7129	SET2_trypsin_0,5ul_HCD.raw	236	25	0.0288989	13	Trypsin
Set2p	K459	Ubiquitination	K3(GG)		High	Mascot (B2)	ITKKDINVAASK	[R].ITkKDINVAASK.[M]	K3(GG): 100	30	1	1	P46995	2	3	3	0.1333	0	1	1	1	467.94	1401.81	1401.81	0.59	0.00027	8/272	8	272	2.85527e+06	EThcD (ETD With Supplemental HCD)	MS2	14.523	41.191	21.4822	4673	4673	4666	SET2_trypsin_0,5ul_EThcD.raw	240	22	0.0126235	13	Trypsin
Set2p	K460	Ubiquitination	K4(GG)		High	Mascot (B17)	ITKKDINVAASK	[R].ITKkDINVAASK.[M]	K4(GG): 99.83	46	1	1	P46995	2	2	2	0.9783	0	1	1	1	701.407	1401.81	1401.81	0.05	4e-05	9/184	9	184	3.68913e+06	HCD (High Energy Collision Dissociation)	MS2	0	123.848	21.4657	5744	5744	5728	SET2_trypsin_0,5ul_HCD.raw	259	26	0.000349357	13	Trypsin
Set2p	K460	Ubiquitination	K3(GG)		High	Mascot (B17)	ITKKDINVAASK	[R].ITkKDINVAASK.[M]	K4(GG): 99.83	46	1	1	P46995	2	2	2	0.9783	0	1	2	2	701.407	1401.81	1401.81	0.05	4e-05	9/184	9	184	3.68913e+06	HCD (High Energy Collision Dissociation)	MS2	0	123.848	21.4657	5744	5744	5728	SET2_trypsin_0,5ul_HCD.raw	259	26	0.000359973	13	Trypsin
Set2p	K500	Ubiquitination	K2(GG)		High	Mascot (B17)	TKLHYPPSGSSK	[K].TkLHYPPSGSSK.[V]	K2(GG): 100	30	1	1	P46995	1	2	2	0.9667	0	1	1	1	708.367	1415.73	1415.73	-0.12	-8e-05	13/192	13	192	1.03039e+06	HCD (High Energy Collision Dissociation)	MS2	60.4771	224.56	20.2243	5257	5257	5237	SET2_trypsin_0,5ul_HCD.raw	375	27	0.019231	13	Trypsin
Set2p	K500	Ubiquitination	K2(GG)		High	Mascot (B17)	TKLHYPPSGSSK	[K].TkLHYPPSGSSK.[V]	K2(GG): 100	40	1	1	P46995	1	2	2	0.875	0	1	1	1	708.366	1415.73	1415.73	-1.84	-0.0013	8/192	8	192	1.83078e+06	HCD (High Energy Collision Dissociation)	MS2	0	148.312	20.622	5400	5400	5377	SET2_trypsin_0,5ul_HCD.raw	408	28	0.00223682	13	Trypsin
Set2p	K500	Ubiquitination	K2(GG)		High	Mascot (B17)	TKLHYPPSGSSK	[K].TkLHYPPSGSSK.[V]	K2(GG): 100	44	1	1	P46995	1	2	2	1	0	1	1	1	708.368	1415.73	1415.73	0.4	0.00028	8/192	8	192	1.7724e+06	HCD (High Energy Collision Dissociation)	MS2	0	88.329	21.0253	5571	5571	5547	SET2_trypsin_0,5ul_HCD.raw	430	28	0.000819292	13	Trypsin
Set2p	K539	Ubiquitination	K9(GG)		High	Mascot (B17)	TPGALDSKKHK	[K].TPGALDSKkHK.[L]	K9(GG): 99.43	27	1	1	P46995	2	3	3	1	0	1	2	2	432.574	1295.71	1295.71	-0.27	-0.00012	6/144	6	144	3.44566e+06	HCD (High Energy Collision Dissociation)	MS2	14.006	223.911	16.8768	4261	4261	4252	SET2_trypsin_0,5ul_HCD.raw	251	26	0.0254474	13	Trypsin
Set2p	K539	Ubiquitination	K8(GG)		High	Mascot (B17)	TPGALDSKKHK	[K].TPGALDSkKHK.[L]	K9(GG): 99.43	27	1	1	P46995	2	3	3	1	0	1	3	3	432.574	1295.71	1295.71	-0.27	-0.00012	6/144	6	144	3.44566e+06	HCD (High Energy Collision Dissociation)	MS2	14.006	223.911	16.8768	4261	4261	4252	SET2_trypsin_0,5ul_HCD.raw	251	26	0.0254474	13	Trypsin
Set2p	K539	Ubiquitination	K11(GG)		High	Mascot (B17)	TPGALDSKKHK	[K].TPGALDSKKHk.[L]	K9(GG): 99.43	27	1	1	P46995	2	3	3	1	0	1	1	1	432.574	1295.71	1295.71	-0.27	-0.00012	6/144	6	144	3.44566e+06	HCD (High Energy Collision Dissociation)	MS2	14.006	223.911	16.8768	4261	4261	4252	SET2_trypsin_0,5ul_HCD.raw	251	26	0.0254474	13	Trypsin
Set2p	K541	Ubiquitination	K2(GG)		High	Mascot (B17)	HKLSDEEYER	[K].HkLSDEEYER.[K]	K2(GG): 100	27	1	1	P46995	1	2	2	0.963	0	1	1	1	710.33	1419.65	1419.65	2.1	0.00149	6/144	6	144	755273	HCD (High Energy Collision Dissociation)	MS2	0	188.678	19.881	5128	5128	5109	SET2_trypsin_0,5ul_HCD.raw	172	24	0.0190765	13	Trypsin
Set2p	K55	Ubiquitination	K27(GG)		High	Mascot (B17)	LFDQEPDLTEEALTKFENLDDCIYANK	[R].LFDQEPDLTEEALTKFENLDDCIYANk.[R]	K27(GG): 100	35	1	1	P46995	1	3	3	0.1429	0	1	1	1	1096.85	3288.52	3288.53	-0.61	-0.00066	22/436	22	436	1.1743e+07	HCD (High Energy Collision Dissociation)	MS2	0	30.321	41.2479	14409	14409	14396	SET2_trypsin_0,5ul_HCD.raw	313	27	0.00550192	13	Trypsin
Set2p	K55	Ubiquitination	K27(GG)		High	Mascot (B17)	LFDQEPDLTEEALTKFENLDDCIYANKR	[R].LFDQEPDLTEEALTKFENLDDCIYANkR.[I]	K27(GG): 100	62	1	1	P46995	2	3	3	0.4516	0	1	1	1	1148.88	3444.62	3444.63	-2.61	-0.00299	23/452	23	452	7.26409e+06	HCD (High Energy Collision Dissociation)	MS2	35.3849	132.155	39.5301	13924	13924	13907	SET2_trypsin_0,5ul_HCD.raw	500	29	1.50987e-05	13	Trypsin
Set2p	K566	Ubiquitination	K2(GG)		High	Mascot (B2)	AKQEELESLKQK	[R].AkQEELESLKQK.[L]	K2(GG): 100	31	1	1	P46995	2	3	3	0.9355	0	1	1	1	515.614	1544.83	1544.83	0.59	0.0003	9/262	9	262	1.15568e+07	EThcD (ETD With Supplemental HCD)	MS2	15.1947	22.783	24.2872	5185	5185	5177	SET2_trypsin_0,5ul_EThcD.raw	627	27	0.0228685	13	Trypsin
Set2p	K566	Ubiquitination	K2(GG)		High	Mascot (B17)	AKQEELESLKQK	[R].AkQEELESLKQK.[L]	K2(GG): 100	38	1	1	P46995	2	3	3	1	0	1	1	1	515.614	1544.83	1544.83	0	0	13/174	13	174	1.7749e+07	HCD (High Energy Collision Dissociation)	MS2	13.1582	19.534	24.2898	7039	7039	7016	SET2_trypsin_0,5ul_HCD.raw	627	30	0.00557491	13	Trypsin
Set2p	K574	Ubiquitination	K10(GG)		High	Mascot (B17)	AKQEELESLKQK	[R].AKQEELESLkQK.[L]	K10(GG): 100	33	1	1	P46995	2	2	2	0.5152	0	1	1	1	772.919	1544.83	1544.83	1.47	0.00113	10/174	10	174	2.88069e+06	HCD (High Energy Collision Dissociation)	MS2	10.1614	146.432	22.1491	6057	6057	6035	SET2_trypsin_0,5ul_HCD.raw	531	29	0.0148958	13	Trypsin
Set2p	K574	Ubiquitination	K10(GG)		High	Mascot (B2)	AKQEELESLKQK	[R].AKQEELESLkQK.[L]	K10(GG): 100	42	1	1	P46995	2	3	3	0.5476	0	1	1	1	515.614	1544.83	1544.83	0.35	0.00018	9/262	9	262	6.46579e+06	EThcD (ETD With Supplemental HCD)	MS2	2.9716	55.5	22.0897	4786	4786	4776	SET2_trypsin_0,5ul_EThcD.raw	627	27	0.00189338	13	Trypsin
Set2p	K634	Ubiquitination	K7(GG)		High	Mascot (B17)	LEHNWNKFFASFVPNLIK	[R].LEHNWNkFFASFVPNLIK.[K]	K7(GG): 100	33	1	1	P46995	1	3	3	1	0	1	1	1	773.408	2318.21	2318.21	0.55	0.00043	16/276	16	276	1.96622e+06	HCD (High Energy Collision Dissociation)	MS2	0	81.67	43.7917	15206	15206	15197	SET2_trypsin_0,5ul_HCD.raw	650	30	0.0162511	13	Trypsin
Set2p	K634	Ubiquitination	K7(GG)		High	Mascot (B17)	LEHNWNKFFASFVPNLIK	[R].LEHNWNkFFASFVPNLIK.[K]	K7(GG): 100	38	1	1	P46995	1	3	3	1	0	1	1	1	773.408	2318.21	2318.21	0	0	10/276	10	276	2.15746e+06	HCD (High Energy Collision Dissociation)	MS2	6.14774	250	40.3629	14159	14159	14148	SET2_trypsin_0,5ul_HCD.raw	635	30	0.00522088	13	Trypsin
Set2p	K634	Ubiquitination	K7(GG)		High	Mascot (B2)	LEHNWNKFFASFVPNLIK	[R].LEHNWNkFFASFVPNLIK.[K]	K7(GG): 100	46	1	1	P46995	1	3	3	1	0	1	1	1	773.411	2318.22	2318.21	4.74	0.00366	10/412	10	412	4.40868e+06	EThcD (ETD With Supplemental HCD)	MS2	68.2324	250	41.549	8475	8475	8465	SET2_trypsin_0,5ul_EThcD.raw	540	26	0.000627139	13	Trypsin
Set2p	K690	Ubiquitination	K11(RGG)		High	Mascot (A17)	RAPPDDLTKGK	[S].RAPPDDLTKGk.[R]	K11(RGG): 99.83	41	1	1	P46995	2	4	4	0.2927	0	1	1	1	367.706	1467.8	1467.8	0.4	0.00015	5/158	5	158	1.31213e+06	HCD (High Energy Collision Dissociation)	MS2	24.0512	250	19.1962	5064	5064	5050	SET2_lysarg_0,5ul_HCD.raw	299	29	0.00121518	13	Lysarginase

## Sheet: Set5p
Enzyme	Modification site	Modification	Modifications within peptide	Included in study?	Confidence	Identifying Node	Sequence	Annotated Sequence	ptmRS: Best Site Probabilities	Ions Score	# Protein Groups	# Proteins	Master Protein Accessions	# Missed Cleavages	Charge	Original Precursor Charge	DeltaScore	DeltaCn	Rank	Search Engine Rank	Concatenated Rank	m/z [Da]	MH+ [Da]	Theo. MH+ [Da]	DeltaM [ppm]	Deltam/z [Da]	Ions Matched	Matched Ions	Total Ions	Intensity	Activation Type	MS Order	Isolation Interference [%]	Ion Inject Time [ms]	RT [min]	First Scan	Last Scan	Master Scan(s)	Spectrum File	Peptides Matched	Identity Strict	Expectation Value	Homology Threshold	Protease
Set5	K101	Acetylation	K2(Acetyl)		High	Mascot (B17)	DKIHFPK	[K].DkIHFPK.[A]	K2(Acetyl): 100	25	2	2	A6ZTB4; P38890	1	2	2	0.12	0	1	1	1	463.757	926.507	926.509	-2.35	-0.00109	4/92	4	92	3.0822e+06	HCD (High Energy Collision Dissociation)	MS2	17.3218	133.646	28.96	9184	9184	9151	SET5_tryp_2ul_HCD.raw	206	24	0.035468		trypsin
Set5	K101	Acetylation	K2(Acetyl)		High	Mascot (D17)	DKIHFPKALDS	[K].DkIHFPKALDS.[D]	K2(Acetyl): 100	27	2	2	A6ZTB4; P38890	1	3	3	1	0	1	1	1	438.234	1312.69	1312.69	-2.44	-0.00107	7/168	7	168	3.51049e+08	HCD (High Energy Collision Dissociation)	MS2	7.0434	3.319	32.6586	12858	12858	12846	SET5_AspN_2ul_HCD.raw	198	21	0.0196623	13	asp-n
Set5	K101	Acetylation	K2(Acetyl)		High	Mascot (D17)	DKIHFPKAL	[K].DkIHFPKAL.[D]	K2(Acetyl): 100	31	2	2	A6ZTB4; P38890	0	2	2	0.0323	0	1	1	1	555.818	1110.63	1110.63	-1.93	-0.00107	7/120	7	120	4.55482e+07	HCD (High Energy Collision Dissociation)	MS2	41.123	54.339	31.5981	12118	12118	12084	SET5_AspN_2ul_HCD.raw	20	13	0.00107571		asp-n
Set5	K101	Acetylation	K2(Acetyl)		High	Mascot (D2)	DKIHFPKALDSDAKVEVKFI	[K].DkIHFPKALDSDAKVEVKFI.[D]	K2(Acetyl): 100	35	2	2	A6ZTB4; P38890	3	3	3	0.2571	0	1	2	2	781.431	2342.28	2342.28	0.85	0.00066	19/478	19	478	3.68274e+07	EThcD (ETD With Supplemental HCD)	MS2	0	6.866	37.1972	8715	8715	8706	SET5_AspN_2ul_EThcD.raw	310	20	0.00534973	13	asp-n
Set5	K101	Acetylation	K2(Acetyl)		High	Mascot (D17)	DKIHFPKALDSDAKVEVKFI	[K].DkIHFPKALDSDAKVEVKFI.[D]	K2(Acetyl): 100	38	2	2	A6ZTB4; P38890	3	3	3	0.3421	0	1	1	1	781.428	2342.27	2342.28	-2.44	-0.0019	17/326	17	326	5.8955e+07	HCD (High Energy Collision Dissociation)	MS2	0	4.69	37.1315	16120	16120	16116	SET5_AspN_2ul_HCD.raw	327	23	0.00236329	13	asp-n
Set5	K101	Acetylation	K2(Acetyl)		High	Mascot (D17)	DKIHFPKAL	[K].DkIHFPKAL.[D]	K2(Acetyl): 100	46	2	2	A6ZTB4; P38890	0	2	2	0.0435	0	1	1	1	555.817	1110.63	1110.63	-2.7	-0.0015	7/120	7	120	3.50497e+07	HCD (High Energy Collision Dissociation)	MS2	23.1896	55.5	33.5412	13510	13510	13489	SET5_AspN_2ul_HCD.raw	28	13	4.07095e-05		asp-n
Set5	K101	Acetylation	K2(Acetyl)		High	Mascot (D17)	DKIHFPKALDS	[K].DkIHFPKALDS.[D]	K2(Acetyl): 100	49	2	2	A6ZTB4; P38890	1	2	2	0.0408	0	1	1	1	656.847	1312.69	1312.69	-1.64	-0.00108	8/168	8	168	2.66983e+08	HCD (High Energy Collision Dissociation)	MS2	13.8002	1.601	32.6791	12872	12872	12857	SET5_AspN_2ul_HCD.raw	202	21	0.000130413	13	asp-n
Set5	K101	Acetylation	K2(Acetyl)		High	Mascot (D17)	DKIHFPKALDSDAKVEVKFI	[K].DkIHFPKALDSDAKVEVKFI.[D]	K2(Acetyl): 100	55	2	2	A6ZTB4; P38890	3	2	2	0.0182	0	1	1	1	1171.64	2342.27	2342.28	-3.87	-0.00453	13/326	13	326	1.81063e+07	HCD (High Energy Collision Dissociation)	MS2	0	33.188	37.1364	16123	16123	16116	SET5_AspN_2ul_HCD.raw	386	24	6.15967e-05	13	asp-n
Set5	K113	Acetylation	K8(Acetyl)		High	Mascot (C17)	KALDSDAKVEVKFIDDEHG	[P].KALDSDAkVEVKFIDDEHG.[R]	K8(Acetyl): 99.57	41	2	2	A6ZTB4; P38890	2	3	3	0.2683	0	1	1	1	720.024	2158.06	2158.07	-3.93	-0.00283	15/294	15	294	6.06887e+06	HCD (High Energy Collision Dissociation)	MS2	45.7028	55.5	31.2467	10270	10270	10245	SET5_lysarg_2ul_HCD.raw	652	30	0.00275561	13	Lysarginase
Set5	K130	Acetylation	K10(Acetyl)		High	Mascot (D17)	DEHGRGLFAKR	[D].DEHGRGLFAkR.[D]	K10(Acetyl): 100	27	2	2	A6ZTB4; P38890	1	2	2	0.963	0	1	1	1	664.346	1327.69	1327.69	-1	-0.00066	7/146	7	146	2.33934e+07	HCD (High Energy Collision Dissociation)	MS2	14.51	55.5	24.9515	7955	7955	7930	SET5_AspN_2ul_HCD.raw	256	22	0.0230255	13	asp-n
Set5	K130	Acetylation	K11(Acetyl)		High	Mascot (D17)	DDEHGRGLFAKR	[I].DDEHGRGLFAkR.[D]	K11(Acetyl): 100	31	2	2	A6ZTB4; P38890	2	2	2	1	0	1	1	1	721.858	1442.71	1442.71	-2.93	-0.00211	9/160	9	160	6.72599e+07	HCD (High Energy Collision Dissociation)	MS2	0	55.5	25.4635	8233	8233	8206	SET5_AspN_2ul_HCD.raw	452	24	0.0167151	13	asp-n
Set5	K135	Acetylation	K4(Acetyl)		High	Mascot (D2)	DFSKGQIILKENKPIVYIPPL	[R].DFSkGQIILKENKPIVYIPPL.[D]	K4(Acetyl): 100	22	2	2	A6ZTB4; P38890	1	3	3		0.0435	2	2	2	818.805	2454.4	2454.4	-0.02	-2e-05	8/472	8	472	1.33164e+07	EThcD (ETD With Supplemental HCD)	MS2	22.7399	55.5	41.8891	9835	9835	9824	SET5_AspN_2ul_EThcD.raw	100	16	0.0289048	13	asp-n
Set5	K135	Acetylation	K4(Acetyl)		High	Mascot (D17)	DFSKGQIILKENKPIVYIPPL	[R].DFSkGQIILKENKPIVYIPPL.[D]	K4(Acetyl): 100	23	2	2	A6ZTB4; P38890	1	2	2	0.1739	0	1	1	1	1227.7	2454.4	2454.4	-1.48	-0.00182	9/312	9	312	1.07673e+07	HCD (High Energy Collision Dissociation)	MS2	0	55.5	40.9996	18673	18673	18633	SET5_AspN_2ul_HCD.raw	111	18	0.0296001	13	asp-n
Set5	K135	Acetylation	K4(Acetyl)		High	Mascot (D2)	DFSKGQIILKENKPIVYIPPL	[R].DFSkGQIILKENKPIVYIPPL.[D]	K4(Acetyl): 100	26	2	2	A6ZTB4; P38890	1	3	3	0.4615	0	1	1	1	818.805	2454.4	2454.4	-0.62	-0.00051	8/472	8	472	2.12469e+08	EThcD (ETD With Supplemental HCD)	MS2	0.544716	1.023	42.2643	9921	9921	9911	SET5_AspN_2ul_EThcD.raw	87	15	0.0112587	13	asp-n
Set5	K135	Acetylation	K4(Acetyl)		High	Mascot (B17)	DFSKGQIILKENKPIVYIPPLDKLFLISNGK	[R].DFSkGQIILKENKPIVYIPPLDKLFLISNGK.[A]	K4(Acetyl): 99.98	27	2	2	A6ZTB4; P38890	3	5	5	0.037	0	1	2	2	714.811	3570.03	3570.03	-1.95	-0.00139	11/522	11	522	9.78723e+06	HCD (High Energy Collision Dissociation)	MS2	54.1322	55.5	44.3568	19071	19071	19057	SET5_tryp_2ul_HCD.raw	44	17	0.00430946	13	trypsin
Set5	K135	Acetylation	K5(Acetyl)		High	Mascot (C17)	RDFSKGQIIL	[K].RDFSkGQIIL.[K]	K5(Acetyl): 100	31	2	2	A6ZTB4; P38890	1	2	2	0.0968	0	1	1	1	609.847	1218.69	1218.68	1.63	0.00099	5/140	5	140	9.09684e+07	HCD (High Energy Collision Dissociation)	MS2	6.61669	11.297	33.3443	11590	11590	11564	SET5_lysarg_2ul_HCD.raw	495	29	0.0219066	13	Lysarginase
Set5	K141	Acetylation	K10(Acetyl)		High	Mascot (D17)	DFSKGQIILKENKPIVYIPPL	[R].DFSKGQIILkENKPIVYIPPL.[D]	K10(Acetyl): 100	34	2	2	A6ZTB4; P38890	1	3	3	0.4118	0	1	1	1	818.803	2454.39	2454.4	-3.01	-0.00246	13/312	13	312	5.30271e+07	HCD (High Energy Collision Dissociation)	MS2	10.7104	19.487	40.8968	18601	18601	18580	SET5_AspN_2ul_HCD.raw	138	19	0.00274062	13	asp-n
Set5	K141/K144	Acetylation	K4(Acetyl)		High	Mascot (C2)	KENKPIVYIPPLDKLFLISNG	[L].KENkPIVYIPPLDKLFLISNG.[K]	K1(Acetyl): 50; K4(Acetyl): 50	51	2	2	A6ZTB4; P38890	2	3	3		0.0377	3	3	3	814.133	2440.38	2440.39	-0.76	-0.00062	19/510	19	510	1.05006e+07	EThcD (ETD With Supplemental HCD)	MS2	0	121.912	45.9093	9746	9746	9734	SET5_lysarg_2ul_EThcD.raw	142	16	5.47341e-05	13	Lysarginase
Set5	K141/K144	Acetylation	K1(Acetyl)		High	Mascot (C2)	KENKPIVYIPPLDKLFLISNG	[L].kENKPIVYIPPLDKLFLISNG.[K]	K1(Acetyl): 50; K4(Acetyl): 50	53	2	2	A6ZTB4; P38890	2	3	3	0.0189	0	1	1	1	814.133	2440.38	2440.39	-0.76	-0.00062	19/510	19	510	1.05006e+07	EThcD (ETD With Supplemental HCD)	MS2	0	121.912	45.9093	9746	9746	9734	SET5_lysarg_2ul_EThcD.raw	142	16	3.85708e-05	13	Lysarginase
Set5	K144	Acetylation	K3(Acetyl)		High	Mascot (B17)	ENKPIVYIPPLDKLFLISNGK	[K].ENkPIVYIPPLDKLFLISNGK.[A]	K3(Acetyl): 100	28	2	2	A6ZTB4; P38890	1	3	3	1	0	1	1	1	814.133	2440.38	2440.39	-0.61	-0.0005	11/350	11	350	9.14931e+06	HCD (High Energy Collision Dissociation)	MS2	42.7084	250	44.5413	19155	19155	19148	SET5_tryp_2ul_HCD.raw	133	22	0.0117171	13	trypsin
Set5	K144	Acetylation	K9(Acetyl)		High	Mascot (B17)	GQIILKENKPIVYIPPLDKLFLISNGK	[K].GQIILKENkPIVYIPPLDKLFLISNGK.[A]	K9(Acetyl): 100	35	2	2	A6ZTB4; P38890	2	3	3	0.0571	0	1	1	1	1031.61	3092.81	3092.81	-0.51	-0.00052	17/434	17	434	1.1669e+07	HCD (High Energy Collision Dissociation)	MS2	25.6582	250	42.9465	18402	18402	18390	SET5_tryp_2ul_HCD.raw	23	14	0.000361158		trypsin
Set5	K144	Acetylation	K3(Acetyl)		High	Mascot (B17)	ENKPIVYIPPLDKLFLISNGK	[K].ENkPIVYIPPLDKLFLISNGK.[A]	K3(Acetyl): 100	39	2	2	A6ZTB4; P38890	1	4	4	1	0	1	1	1	610.853	2440.39	2440.39	1.96	0.0012	12/350	12	350	3.02404e+07	HCD (High Energy Collision Dissociation)	MS2	1.24371	60.415	45.6689	19630	19630	19619	SET5_tryp_2ul_HCD.raw	121	22	0.000829383	13	trypsin
Set5	K144	Acetylation	K3(Acetyl)		High	Mascot (B17)	ENKPIVYIPPLDKLFLISNGK	[K].ENkPIVYIPPLDKLFLISNGK.[A]	K3(Acetyl): 100	59	2	2	A6ZTB4; P38890	1	3	3		0.0328	2	2	2	814.132	2440.38	2440.39	-1.36	-0.00111	15/350	15	350	1.57221e+07	HCD (High Energy Collision Dissociation)	MS2	0	55.5	45.567	19593	19593	19585	SET5_tryp_2ul_HCD.raw	182	23	1.14299e-05	13	trypsin
Set5	K154	Acetylation	K2(Acetyl); C12(Carbamidomethyl); C15(Carbamidomethyl)		High	Mascot (D2)	DKLFLISNGKACARCGKALY	[L].DkLFLISNGKAcARcGKALY.[D]	K2(Acetyl): 100	31	2	2	A6ZTB4; P38890	0	3	3	0.8065	0	1	1	1	776.406	2327.2	2327.2	0.92	0.00071	9/458	9	458	9.37408e+07	EThcD (ETD With Supplemental HCD)	MS2	3.3524	2.952	33.3106	7732	7732	7721	SET5_AspN_2ul_EThcD.raw	605	23	0.0242508	13	asp-n
Set5	K154	Acetylation	K2(Acetyl); C12(Carbamidomethyl); C15(Carbamidomethyl)		High	Mascot (D17)	DKLFLISNGKACARCGKALY	[L].DkLFLISNGKAcARcGKALY.[D]	K2(Acetyl): 100	32	2	2	A6ZTB4; P38890	0	3	3	1	0	1	1	1	776.403	2327.19	2327.2	-2.62	-0.00204	10/306	10	306	1.20411e+08	HCD (High Energy Collision Dissociation)	MS2	3.07563	2.097	33.2662	13309	13309	13283	SET5_AspN_2ul_HCD.raw	577	25	0.0166781	13	asp-n
Set5	K154	Acetylation	K2(Acetyl); C12(Carbamidomethyl); C15(Carbamidomethyl)		High	Mascot (D17)	DKLFLISNGKACARCGKALY	[L].DkLFLISNGKAcARcGKALY.[D]	K2(Acetyl): 100	32	2	2	A6ZTB4; P38890	0	2	2	0.2188	0	1	1	1	1164.1	2327.2	2327.2	-1.41	-0.00164	7/306	7	306	3.77994e+06	HCD (High Energy Collision Dissociation)	MS2	0	32.929	33.2889	13324	13324	13283	SET5_AspN_2ul_HCD.raw	611	26	0.0185358	13	asp-n
Set5	K154	Acetylation	K2(Acetyl); C12(Carbamidomethyl); C15(Carbamidomethyl)		High	Mascot (D17)	DKLFLISNGKACARCGKALY	[L].DkLFLISNGKAcARcGKALY.[D]	K2(Acetyl): 100	41	2	2	A6ZTB4; P38890	0	3	3	1	0	1	1	1	776.404	2327.2	2327.2	-0.97	-0.00075	7/306	7	306	7.06901e+07	HCD (High Energy Collision Dissociation)	MS2	0	32.94	32.6442	12849	12849	12836	SET5_AspN_2ul_HCD.raw	600	26	0.00221882	13	asp-n
Set5	K154	Acetylation	K2(Acetyl); C12(Carbamidomethyl); C15(Carbamidomethyl)		High	Mascot (D2)	DKLFLISNGKACARCGKALY	[L].DkLFLISNGKAcARcGKALY.[D]	K2(Acetyl): 100	53	2	2	A6ZTB4; P38890	0	3	3	0.717	0	1	1	1	776.406	2327.2	2327.2	1.94	0.0015	8/458	8	458	2.67519e+07	EThcD (ETD With Supplemental HCD)	MS2	0	17.377	34.625	8070	8070	8058	SET5_AspN_2ul_EThcD.raw	530	23	0.000137482	13	asp-n
Set5	K154	Acetylation	K2(Acetyl); C12(Carbamidomethyl); C15(Carbamidomethyl)		High	Mascot (D17)	DKLFLISNGKACARCGKALY	[L].DkLFLISNGKAcARcGKALY.[D]	K2(Acetyl): 100	59	2	2	A6ZTB4; P38890	0	2	2	0.0169	0	1	1	1	1164.1	2327.19	2327.2	-4.25	-0.00494	15/306	15	306	1.01155e+07	HCD (High Energy Collision Dissociation)	MS2	0	36.548	34.5611	14269	14269	14250	SET5_AspN_2ul_HCD.raw	609	26	3.83343e-05	13	asp-n
Set5	K169	Acetylation	C2(Carbamidomethyl); K4(Acetyl)		High	Mascot (C17)	RCGKALYDLTQH	[A].RcGkALYDLTQH.[K]	K4(Acetyl): 100	33	2	2	A6ZTB4; P38890	1	3	3	0.9697	0	1	1	1	501.917	1503.74	1503.74	-0.57	-0.00028	7/164	7	164	5.124e+06	HCD (High Energy Collision Dissociation)	MS2	10.4621	132.883	30.7262	9971	9971	9960	SET5_lysarg_2ul_HCD.raw	387	28	0.00932569	13	Lysarginase
Set5	K178	Acetylation	K6(Acetyl)		High	Mascot (D17)	DLTQHKIMVHYL	[Y].DLTQHkIMVHYL.[D]	K6(Acetyl): 100	28	2	2	A6ZTB4; P38890	0	3	3	0.6071	0	1	1	1	513.936	1539.79	1539.8	-3.18	-0.00163	10/156	10	156	2.13922e+07	HCD (High Energy Collision Dissociation)	MS2	7.60246	41.245	33.3983	13406	13406	13379	SET5_AspN_2ul_HCD.raw	288	22	0.0245111	13	asp-n
Set5	K178	Acetylation	K6(Acetyl)		High	Mascot (D17)	DLTQHKIMVHYL	[Y].DLTQHkIMVHYL.[D]	K6(Acetyl): 100	45	2	2	A6ZTB4; P38890	0	2	2	0.2667	0	1	1	1	770.401	1539.79	1539.8	-2.81	-0.00216	8/156	8	156	2.47542e+07	HCD (High Energy Collision Dissociation)	MS2	1.45364	15.085	33.3971	13405	13405	13379	SET5_AspN_2ul_HCD.raw	288	22	0.000509756	13	asp-n
Set5	K197	Acetylation	K2(Acetyl); C3(Carbamidomethyl)		High	Mascot (D2)	EKCKKAHASLH	[S].EkcKKAHASLH.[E]	K2(Acetyl): 100	29	2	2	A6ZTB4; P38890	0	3	3	0.0345	0	1	1	1	450.903	1350.69	1350.69	-1.16	-0.00052	8/240	8	240	3.52945e+06	EThcD (ETD With Supplemental HCD)	MS2	5.72864	68.141	20.1492	4776	4776	4761	SET5_AspN_2ul_EThcD.raw	315	21	0.0180834	13	asp-n
Set5	K200	Acetylation	K2(Acetyl)		High	Mascot (C17)	KKAHASLHELLYHSW	[C].KkAHASLHELLYHSW.[R]	K2(Acetyl): 99.67	36	2	2	A6ZTB4; P38890	1	3	3	0.1667	0	1	1	1	621.329	1861.97	1861.97	0.47	0.00029	9/204	9	204	8.07361e+06	HCD (High Energy Collision Dissociation)	MS2	0	55.5	32.7582	11194	11194	11157	SET5_lysarg_2ul_HCD.raw	627	30	0.00863451	13	Lysarginase
Set5	K265	Acetylation	K5(Acetyl)		High	Mascot (D2)	EQWQKLASISQR	[K].EQWQkLASISQR.[E]	K5(Acetyl): 100	31	2	2	A6ZTB4; P38890	0	3	3		0.0312	2	2	2	505.935	1515.79	1515.79	-0.52	-0.00026	6/278	6	278	1.04838e+07	EThcD (ETD With Supplemental HCD)	MS2	9.02944	55.5	35.2066	8217	8217	8206	SET5_AspN_2ul_EThcD.raw	395	22	0.0158331	13	asp-n
Set5	K276	Acetylation	K4(Acetyl)		High	Mascot (D17)	ERIKLR	[R].ERIkLR.[D]	K4(Acetyl): 100	20	2	2	A6ZTB4; P38890	0	2	2	0.4	0	1	1	1	428.772	856.537	856.536	1.06	0.00045	3/76	3	76	7.6651e+07	HCD (High Energy Collision Dissociation)	MS2	2.65656	35.754	24.1201	7533	7533	7519	SET5_AspN_2ul_HCD.raw	58	15	0.0263875		asp-n
Set5	K30	Acetylation	K4(Acetyl); C13(Carbamidomethyl)		High	Mascot (D17)	DFRKITPTEEEIC	[S].DFRkITPTEEEIc.[D]	K4(Acetyl): 100	50	2	2	A6ZTB4; P38890	3	2	2	0.16	0	1	1	1	840.398	1679.79	1679.79	-3	-0.00252	9/186	9	186	3.12504e+07	HCD (High Energy Collision Dissociation)	MS2	0	32.054	31.7117	12203	12203	12155	SET5_AspN_2ul_HCD.raw	421	24	0.000194649	13	asp-n
Set5	K306	Acetylation	K5(Acetyl)		High	Mascot (D17)	DNGTKKGVEKNID	[S].DNGTkKGVEKNID.[D]	K5(Acetyl): 99.6	25	2	2	A6ZTB4; P38890	2	2	2		0.0385	2	2	2	730.372	1459.74	1459.74	-0.68	-0.0005	4/208	4	208	4.22832e+07	HCD (High Energy Collision Dissociation)	MS2	27.2462	68.047	22.9399	6955	6955	6931	SET5_AspN_2ul_HCD.raw	386	24	0.0604724	13	asp-n
Set5	K306	Acetylation	K5(Acetyl)		High	Mascot (D17)	DNGTKKGVEKNID	[S].DNGTkKGVEKNID.[D]	K5(Acetyl): 99.59	32	2	2	A6ZTB4; P38890	2	2	2	0.1875	0	1	1	1	730.373	1459.74	1459.74	-0.6	-0.00044	10/208	10	208	5.94127e+07	HCD (High Energy Collision Dissociation)	MS2	17.1453	51.66	22.0213	6492	6492	6475	SET5_AspN_2ul_HCD.raw	386	24	0.0129884	13	asp-n
Set5	K390	Acetylation	K2(Acetyl)		High	Mascot (C17)	RKPIKKGEQI	[A].RkPIKKGEQI.[R]	K2(Acetyl): 100	23	2	2	A6ZTB4; P38890	3	2	2		0.0417	2	2	2	619.883	1238.76	1238.76	-0.16	-0.0001	6/128	6	128	3.04112e+06	HCD (High Energy Collision Dissociation)	MS2	4.33354	163.195	22.522	6225	6225	6206	SET5_lysarg_2ul_HCD.raw	77	21	0.0193848	13	Lysarginase
Set5	K444	Acetylation	K8(Acetyl)		High	Mascot (D2)	ERVPNLEKKNA	[F].ERVPNLEkKNA.[D]	K8(Acetyl): 99.51	26	2	2	A6ZTB4; P38890	1	2	2	0.9615	0	1	2	2	670.369	1339.73	1339.73	-1.46	-0.00098	5/246	5	246	5.48396e+07	EThcD (ETD With Supplemental HCD)	MS2	0	39.461	24.5811	5695	5695	5685	SET5_AspN_2ul_EThcD.raw	153	17	0.0193046	13	asp-n
Set5	K444/K445	Acetylation	N-Term(Acetyl); K8(Acetyl)		High	Mascot (D17)	ERVPNLEKKNA	[F].eRVPNLEkKNA.[D]	K8(Acetyl): 50; K9(Acetyl): 50	22	2	2	A6ZTB4; P38890	1	2	2	0.8182	0	1	1	1	691.374	1381.74	1381.74	-2.17	-0.0015	6/166	6	166	6.12489e+06	HCD (High Energy Collision Dissociation)	MS2	9.03734	55.5	26.9117	9046	9046	9012	SET5_AspN_2ul_HCD.raw	137	19	0.0397824	13	asp-n
Set5	K444/K445	Acetylation	N-Term(Acetyl); K9(Acetyl)		High	Mascot (D17)	ERVPNLEKKNA	[F].eRVPNLEKkNA.[D]	K8(Acetyl): 50; K9(Acetyl): 50	22	2	2	A6ZTB4; P38890	1	2	2	0.8182	0	1	2	2	691.374	1381.74	1381.74	-2.17	-0.0015	7/166	7	166	6.12489e+06	HCD (High Energy Collision Dissociation)	MS2	9.03734	55.5	26.9117	9046	9046	9012	SET5_AspN_2ul_HCD.raw	137	19	0.044946	13	asp-n
Set5	K444/K445	Acetylation	K9(Acetyl)		High	Mascot (D17)	ERVPNLEKKNA	[F].ERVPNLEKkNA.[D]	K8(Acetyl): 50; K9(Acetyl): 50	37	2	2	A6ZTB4; P38890	1	3	3	0.1351	0	1	1	1	447.249	1339.73	1339.73	-0.79	-0.00035	6/166	6	166	1.43757e+07	HCD (High Energy Collision Dissociation)	MS2	24.4008	90.093	24.461	7705	7705	7678	SET5_AspN_2ul_HCD.raw	153	20	0.001602	13	asp-n
Set5	K444/K445	Acetylation	K2(Acetyl)		High	Mascot (C17)	KKNADANLGVEKIDSNDSSEDGSK	[E].KkNADANLGVEKIDSNDSSEDGSK.[K]	K1(Acetyl): 33.33; K2(Acetyl): 33.33; K12(Acetyl): 33.33	67	1	1	P38890	3	3	3	0.0597	0	1	1	1	855.074	2563.21	2563.21	-1.8	-0.00154	9/396	9	396	5.96501e+06	HCD (High Energy Collision Dissociation)	MS2	60.8903	137.281	25.5726	7566	7566	7536	SET5_lysarg_2ul_HCD.raw	528	29	4.84846e-06	13	Lysarginase
Set5	K445	Acetylation	C3(Carbamidomethyl); K18(Acetyl)		High	Mascot (D2)	DRCQNELSTFERVPNLEKKNA	[C].DRcQNELSTFERVPNLEkKNA.[D]	K19(Acetyl): 99.26	30	2	2	A6ZTB4; P38890	3	3	3	1	0	1	2	2	864.094	2590.27	2590.27	0.41	0.00036	7/506	7	506	1.71853e+08	EThcD (ETD With Supplemental HCD)	MS2	0	0.98	32.4941	7525	7525	7515	SET5_AspN_2ul_EThcD.raw	597	23	0.0290365	13	asp-n
Set5	K445	Acetylation	C3(Carbamidomethyl); K19(Acetyl)		High	Mascot (D2)	DRCQNELSTFERVPNLEKKNA	[C].DRcQNELSTFERVPNLEKkNA.[D]	K19(Acetyl): 99.26	30	2	2	A6ZTB4; P38890	3	3	3	1	0	1	1	1	864.094	2590.27	2590.27	0.41	0.00036	7/506	7	506	1.71853e+08	EThcD (ETD With Supplemental HCD)	MS2	0	0.98	32.4941	7525	7525	7515	SET5_AspN_2ul_EThcD.raw	597	23	0.0290365	13	asp-n
Set5	K445	Acetylation	K9(Acetyl)		High	Mascot (D17)	ERVPNLEKKNA	[F].ERVPNLEKkNA.[D]	K9(Acetyl): 99.64	31	2	2	A6ZTB4; P38890	1	2	2	0.2903	0	1	1	1	670.369	1339.73	1339.73	-1.55	-0.00104	5/166	5	166	2.89185e+07	HCD (High Energy Collision Dissociation)	MS2	0	69.525	24.4555	7702	7702	7678	SET5_AspN_2ul_HCD.raw	153	20	0.00607661	13	asp-n
Set5	K445	Acetylation	K2(Acetyl)		High	Mascot (C2)	KKNADANLGVEKIDSNDSSEDGS	[E].KkNADANLGVEKIDSNDSSEDGS.[K]	K2(Acetyl): 99.49	42	1	1	P38890	2	3	3	0.3095	0	1	1	1	812.378	2435.12	2435.12	0.61	0.00049	13/542	13	542	4.51365e+06	EThcD (ETD With Supplemental HCD)	MS2	0	54.929	27.1427	5705	5705	5696	SET5_lysarg_2ul_EThcD.raw	334	20	0.00112387	13	Lysarginase
Set5	K455	Acetylation	K10(Acetyl)		High	Mascot (B2)	NADANLGVEKIDSNDSSEDGSK	[K].NADANLGVEkIDSNDSSEDGSK.[K]	K10(Acetyl): 100	24	1	1	P38890	1	3	3	0.5	0	1	1	1	769.682	2307.03	2307.02	3.6	0.00277	14/536	14	536	5.36135e+06	EThcD (ETD With Supplemental HCD)	MS2	8.92897	55.5	28.4683	6399	6399	6385	SET5_tryp_2ul_EThcD.raw	146	20	0.0262617	13	trypsin
Set5	K455	Acetylation	K10(Acetyl)		High	Mascot (B17)	NADANLGVEKIDSNDSSEDGSK	[K].NADANLGVEkIDSNDSSEDGSK.[K]	K10(Acetyl): 100	33	1	1	P38890	1	3	3	0.1212	0	1	1	1	769.677	2307.01	2307.02	-2.99	-0.0023	14/368	14	368	8.201e+06	HCD (High Energy Collision Dissociation)	MS2	3.70582	55.5	28.4749	8899	8899	8876	SET5_tryp_2ul_HCD.raw	104	21	0.0025235	13	trypsin
Set5	K455	Acetylation	K10(Acetyl)		High	Mascot (B17)	NADANLGVEKIDSNDSSEDGSKK	[K].NADANLGVEkIDSNDSSEDGSKK.[S]	K10(Acetyl): 100	35	1	1	P38890	2	3	3	0.6571	0	1	1	1	812.377	2435.12	2435.12	-0.75	-0.00061	14/384	14	384	1.7722e+07	HCD (High Energy Collision Dissociation)	MS2	2.58722	54.018	27.3113	8236	8236	8212	SET5_tryp_2ul_HCD.raw	333	26	0.0052895	13	trypsin
Set5	K455	Acetylation	K10(Acetyl)		High	Mascot (B2)	NADANLGVEKIDSNDSSEDGSKK	[K].NADANLGVEkIDSNDSSEDGSKK.[S]	K10(Acetyl): 100	41	1	1	P38890	2	3	3	0.2439	0	1	1	1	812.378	2435.12	2435.12	1.43	0.00116	22/560	22	560	1.24228e+07	EThcD (ETD With Supplemental HCD)	MS2	0	55.5	27.4293	6156	6156	6142	SET5_tryp_2ul_EThcD.raw	313	23	0.0013916	13	trypsin
Set5	K455	Acetylation	K8(Acetyl)		High	Mascot (D17)	DANLGVEKIDSN	[A].DANLGVEkIDSN.[D]	K8(Acetyl): 100	49	2	2	A6ZTB4; P38890	2	2	2	1	0	1	1	1	658.819	1316.63	1316.63	-1.94	-0.00128	9/188	9	188	1.68936e+07	HCD (High Energy Collision Dissociation)	MS2	1.80071	27.136	30.0445	11041	11041	11013	SET5_AspN_2ul_HCD.raw	276	22	0.00016477	13	asp-n
Set5	K455	Acetylation	K11(Acetyl)		High	Mascot (B17)	KNADANLGVEKIDSNDSSEDGSKK	[K].KNADANLGVEkIDSNDSSEDGSKK.[S]	K11(Acetyl): 100	53	1	1	P38890	3	4	4	0.5094	0	1	1	1	641.558	2563.21	2563.21	0	0	16/398	16	398	1.13834e+07	HCD (High Energy Collision Dissociation)	MS2	8.96627	55.5	25.9322	7495	7495	7477	SET5_tryp_2ul_HCD.raw	470	27	0.000113519	13	trypsin
Set5	K455	Acetylation	K11(Acetyl)		High	Mascot (B17)	KNADANLGVEKIDSNDSSEDGSKK	[K].KNADANLGVEkIDSNDSSEDGSKK.[S]	K11(Acetyl): 99.47	55	1	1	P38890	3	3	3	0.5273	0	1	1	1	855.075	2563.21	2563.21	-0.16	-0.00014	21/398	21	398	3.96056e+07	HCD (High Energy Collision Dissociation)	MS2	20.6802	61.821	25.8915	7475	7475	7445	SET5_tryp_2ul_HCD.raw	448	27	6.76469e-05	13	trypsin
Set5	K467	Acetylation	K14(Acetyl)		High	Mascot (C2)	KIDSNDSSEDGSKKSTGN	[E].KIDSNDSSEDGSKkSTGN.[R]	K13(Acetyl): 100	48	1	1	P38890	2	3	3		0.04	2	2	2	637.623	1910.86	1910.86	-0.79	-0.0005	11/430	11	430	7.66761e+06	EThcD (ETD With Supplemental HCD)	MS2	13.8593	34.1	19.4783	4310	4310	4302	SET5_lysarg_2ul_EThcD.raw	168	17	0.000120581	13	Lysarginase
Set5	K467	Acetylation	K13(Acetyl)		High	Mascot (C2)	KIDSNDSSEDGSKKSTGN	[E].KIDSNDSSEDGSkKSTGN.[R]	K13(Acetyl): 100	50	1	1	P38890	2	3	3	0.04	0	1	1	1	637.623	1910.86	1910.86	-0.79	-0.0005	11/430	11	430	7.66761e+06	EThcD (ETD With Supplemental HCD)	MS2	13.8593	34.1	19.4783	4310	4310	4302	SET5_lysarg_2ul_EThcD.raw	168	17	7.78537e-05	13	Lysarginase
Set5	K485	Acetylation	K3(Acetyl)		High	Mascot (D17)	DLKEILKNGKEFEL	[P].DLkEILKNGKEFEL.[D]	K3(Acetyl): 100	29	2	2	A6ZTB4; P38890	3	3	3		0.0345	2	2	2	573.316	1717.93	1717.94	-2.04	-0.00117	9/216	9	216	1.17697e+08	HCD (High Energy Collision Dissociation)	MS2	3.29288	4.204	38.469	17057	17057	17028	SET5_AspN_2ul_HCD.raw	282	22	0.0199168	13	asp-n
Set5	K485	Acetylation	K3(Acetyl)		High	Mascot (D2)	DLKEILKNGKEFEL	[P].DLkEILKNGKEFEL.[D]	K3(Acetyl): 100	32	2	2	A6ZTB4; P38890	3	2	2	0.0938	0	1	1	1	859.472	1717.94	1717.94	0.06	5e-05	5/320	5	320	1.9494e+08	EThcD (ETD With Supplemental HCD)	MS2	0	3.742	38.7143	9085	9085	9070	SET5_AspN_2ul_EThcD.raw	250	20	0.00720958	13	asp-n
Set5	K485	Acetylation	K8(Acetyl)		High	Mascot (C17)	REAQPDLKEILKNG	[M].REAQPDLkEILKNG.[K]	K8(Acetyl): 100	46	2	2	A6ZTB4; P38890	2	2	2	0.4348	0	1	1	1	826.953	1652.9	1652.9	1.5	0.00124	8/218	8	218	1.16157e+07	HCD (High Energy Collision Dissociation)	MS2	0	55.5	32.5033	11025	11025	10999	SET5_lysarg_2ul_HCD.raw	339	27	0.000401948	13	Lysarginase
Set5	K6	Acetylation	K5(Acetyl)		High	Mascot (B17)	TLTIKIGTLNDSDQSAVHNGTENGSDFR	[M].TLTIkIGTLNDSDQSAVHNGTENGSDFR.[K]	K5(Acetyl): 100	37	2	2	A6ZTB4; P38890	1	4	4	1	0	1	3	3	758.868	3032.45	3032.46	-2.29	-0.00173	17/466	17	466	2.84747e+07	HCD (High Energy Collision Dissociation)	MS2	11.9179	15.533	34.5256	12727	12727	12696	SET5_tryp_2ul_HCD.raw	480	28	0.00497979	13	trypsin
Set5	K6	Acetylation	K5(Acetyl)		High	Mascot (D17)	TLTIKIGTLN	[M].TLTIkIGTLN.[D]	K5(Acetyl): 100	38	2	2	A6ZTB4; P38890	0	2	2	0.8421	0	1	1	1	558.335	1115.66	1115.67	-3.51	-0.00196	6/142	6	142	1.74645e+07	HCD (High Energy Collision Dissociation)	MS2	5.0665	40.888	36.9191	15977	15977	15946	SET5_AspN_2ul_HCD.raw	88	17	0.000627267	13	asp-n
Set5	K6	Acetylation	K5(Acetyl)		High	Mascot (B2)	TLTIKIGTLNDSDQSAVHNGTENGSDFRK	[M].TLTIkIGTLNDSDQSAVHNGTENGSDFRK.[I]	K5(Acetyl): 100	43	2	2	A6ZTB4; P38890	2	3	3	0.2093	0	1	1	1	1054.19	3160.54	3160.55	-1.97	-0.00208	12/706	12	706	1.78386e+07	EThcD (ETD With Supplemental HCD)	MS2	0	23.649	32.6931	7355	7355	7343	SET5_tryp_2ul_EThcD.raw	621	26	0.00155977	13	trypsin
Set5	K6	Acetylation	K5(Acetyl)		High	Mascot (B17)	TLTIKIGTLNDSDQSAVHNGTENGSDFRK	[M].TLTIkIGTLNDSDQSAVHNGTENGSDFRK.[I]	K5(Acetyl): 100	61	2	2	A6ZTB4; P38890	2	3	3	0.0328	0	1	1	1	1054.19	3160.55	3160.55	-1.63	-0.00171	26/482	26	482	1.01436e+07	HCD (High Energy Collision Dissociation)	MS2	0	40.955	32.7151	11546	11546	11512	SET5_tryp_2ul_HCD.raw	609	29	2.46938e-05	13	trypsin
Set5	K99	Acetylation	K11(Acetyl)		High	Mascot (D17)	DTDLETVSLYK	[Y].DTDLETVSLYk.[D]	K11(Acetyl): 100	37	2	2	A6ZTB4; P38890	2	2	2	1	0	1	1	1	663.325	1325.64	1325.65	-3.38	-0.00224	8/134	8	134	6.466e+07	HCD (High Energy Collision Dissociation)	MS2	0	30.653	34.7867	14437	14437	14405	SET5_AspN_2ul_HCD.raw	304	23	0.00313216	13	asp-n
Set5p	S13	Phosphorylation	S12(Phospho)		High	Mascot (A2)	TLTIKIGTLNDSDQSAVHNGTENGSDFRK	[M].TLTIKIGTLNDsDQSAVHNGTENGSDFRK.[I]	S12(Phospho): 99.12	30	2	2	A6ZTB4; P38890	2	3	3	0.3667	0	1	2	2	1066.84	3198.52	3198.51	3.94	0.0042	13/706	13	706	6.63504e+06	EThcD (ETD With Supplemental HCD)	MS2	0	45.581	33.8121	7627	7627	7614	SET5_tryp_2ul_EThcD.raw	927	29	0.0444682	13	Trypsin
Set5p	S13	Phosphorylation	S10(Phospho)		High	Mascot (E2)	TIKIGTLNDSDQSAVHNGTENGSDF	[L].TIKIGTLNDsDQSAVHNGTENGSDF.[R]	S10(Phospho): 100	35	2	2	A6ZTB4; P38890	2	3	3	0.2857	0	1	1	1	900.732	2700.18	2700.18	0.89	0.0008	9/606	9	606	1.11625e+07	EThcD (ETD With Supplemental HCD)	MS2	0	39.995	33.2179	8831	8831	8814	SET5_chymo_2ul_EThcD.raw	591	28	0.00840538	13	Chymotrypsin
Set5p	S13	Phosphorylation	S2(Phospho)		High	Mascot (C17)	DSDQSAVHNGTENGS	[N].DsDQSAVHNGTENGS.[D]	S2(Phospho): 100	39	2	2	A6ZTB4; P38890	1	2	2	0.1795	0	1	1	1	799.291	1597.57	1597.58	-0.99	-0.00079	17/236	17	236	3.80357e+06	HCD (High Energy Collision Dissociation)	MS2	12.8028	250	21.5049	6244	6244	6216	SET5_AspN_2ul_HCD.raw	143	21	0.00092535	13	Asp-N
Set5p	S13	Phosphorylation	S12(Phospho)		High	Mascot (A17)	TLTIKIGTLNDSDQSAVHNGTENGSDFRK	[M].TLTIKIGTLNDsDQSAVHNGTENGSDFRK.[I]	S12(Phospho): 99.31	48	2	2	A6ZTB4; P38890	2	3	3	0.0625	0	1	1	1	1066.84	3198.51	3198.51	0.39	0.00042	25/482	25	482	1.0139e+07	HCD (High Energy Collision Dissociation)	MS2	0	79.918	33.8262	12245	12245	12218	SET5_tryp_2ul_HCD.raw	909	32	0.000653934	13	Trypsin
Set5p	S13	Phosphorylation	S12(Phospho)		High	Mascot (C2)	TLTIKIGTLNDSDQSAVHNGTENGS	[M].TLTIKIGTLNDsDQSAVHNGTENGS.[D]	S12(Phospho): 100	54	2	2	A6ZTB4; P38890	2	3	3	0.3333	0	1	1	1	884.744	2652.22	2652.21	1.27	0.00113	22/604	22	604	1.14282e+07	EThcD (ETD With Supplemental HCD)	MS2	0	48.813	35.8287	8373	8373	8359	SET5_AspN_2ul_EThcD.raw	235	21	5.22442e-05	13	Asp-N
Set5p	S13	Phosphorylation	S7(Phospho)		High	Mascot (A17)	IGTLNDSDQSAVHNGTENGSDFRK	[K].IGTLNDsDQSAVHNGTENGSDFRK.[I]	S7(Phospho): 100	63	2	2	A6ZTB4; P38890	1	3	3	0.2698	0	1	1	1	881.388	2642.15	2642.15	0.61	0.00054	25/384	25	384	1.19713e+07	HCD (High Energy Collision Dissociation)	MS2	0	55.5	28.2967	8796	8796	8760	SET5_tryp_2ul_HCD.raw	860	31	2.23084e-05	13	Trypsin
Set5p	S13	Phosphorylation	S8(Phospho)		High	Mascot (B17)	KIGTLNDSDQSAVHNGTENGSDF	[I].KIGTLNDsDQSAVHNGTENGSDF.[R]	S8(Phospho): 100	68	2	2	A6ZTB4; P38890	0	2	2	0.1912	0	1	1	1	1243.53	2486.05	2486.05	0.86	0.00107	25/374	25	374	4.98918e+06	HCD (High Energy Collision Dissociation)	MS2	0	55.5	31.5708	10447	10447	10418	SET5_lysarg_2ul_HCD.raw	771	31	6.03983e-06	13	lysarginase
Set5p	S16	Phosphorylation	S15(Phospho)		High	Mascot (E2)	TLTIKIGTLNDSDQSAVHNGTENGSDF	[M].TLTIKIGTLNDSDQsAVHNGTENGSDF.[R]	S15(Phospho): 99.21	37	2	2	A6ZTB4; P38890	3	3	3	0.4324	0	1	1	1	972.107	2914.31	2914.31	-1.36	-0.00132	13/650	13	650	1.2749e+07	EThcD (ETD With Supplemental HCD)	MS2	0	23.898	36.4342	9766	9766	9752	SET5_chymo_2ul_EThcD.raw	519	27	0.00468962	13	Chymotrypsin
Set5p	S16	Phosphorylation	S11(Phospho)		High	Mascot (B17)	KIGTLNDSDQSAVHNGTENGSDF	[I].KIGTLNDSDQsAVHNGTENGSDF.[R]	S11(Phospho): 99.53	56	2	2	A6ZTB4; P38890	0	3	3	0.1964	0	1	1	1	829.351	2486.04	2486.05	-3.02	-0.0025	23/374	23	374	6.6303e+06	HCD (High Energy Collision Dissociation)	MS2	62.0751	80.2	31.2845	10289	10289	10259	SET5_lysarg_2ul_HCD.raw	597	30	8.41287e-05	13	lysarginase
Set5p	S16	Phosphorylation	S15(Phospho)		High	Mascot (E17)	TLTIKIGTLNDSDQSAVHNGTENGSDF	[M].TLTIKIGTLNDSDQsAVHNGTENGSDF.[R]	S15(Phospho): 100	62	2	2	A6ZTB4; P38890	3	3	3	0.3226	0	1	1	1	972.108	2914.31	2914.31	-0.1	-0.0001	9/442	9	442	9.72416e+06	HCD (High Energy Collision Dissociation)	MS2	13.0657	55.5	36.42	16254	16254	16238	SET5_chymo_2ul_HCD.raw	514	39	1.76984e-05	13	Chymotrypsin
Set5p	S281	Phosphorylation	S7(Phospho)		High	Mascot (E2)	IKLRDASGIGSTF	[R].IKLRDAsGIGSTF.[S]	S7(Phospho): 100	41	2	2	A6ZTB4; P38890	3	3	3	0.6341	0	1	1	1	482.246	1444.72	1444.72	1.93	0.00093	11/272	11	272	6.48376e+06	EThcD (ETD With Supplemental HCD)	MS2	0	73.196	32.8835	8732	8732	8713	SET5_chymo_2ul_EThcD.raw	1050	30	0.00377711	13	Chymotrypsin
Set5p	S285	Phosphorylation	S7(Phospho)		High	Mascot (C17)	DASGIGSTFSLLNGTTVHTEEESDNGTKKGVEKNID	[R].DASGIGsTFSLLNGTTVHTEEESDNGTKKGVEKNID.[D]	S7(Phospho): 98.78	43	2	2	A6ZTB4; P38890	2	3	3	0.2093	0	1	1	1	1277.59	3830.75	3830.76	-1.89	-0.00241	10/578	10	578	2.40959e+07	HCD (High Energy Collision Dissociation)	MS2	0	9.582	37.4538	16341	16341	16327	SET5_AspN_2ul_HCD.raw	556	26	0.00136159	13	Asp-N
Set5p	S285	Phosphorylation	S7(Phospho)		High	Mascot (C17)	DASGIGSTFSLLNGTTVHTEEES	[R].DASGIGsTFSLLNGTTVHTEEES.[D]	S7(Phospho): 99.52	69	2	2	A6ZTB4; P38890	0	2	2	0.0435	0	1	1	1	1216.53	2432.06	2432.05	3.32	0.00403	24/328	24	328	2.33955e+06	HCD (High Energy Collision Dissociation)	MS2	0	84.444	42.6656	19682	19682	19657	SET5_AspN_2ul_HCD.raw	205	22	1.37001e-06	13	Asp-N
Set5p	S288	Phosphorylation	S10(Phospho)		High	Mascot (C17)	DASGIGSTFSLLNGTTVHTEEES	[R].DASGIGSTFsLLNGTTVHTEEES.[D]	S10(Phospho): 99.99	62	2	2	A6ZTB4; P38890	0	2	2		0.0312	2	2	2	1216.53	2432.05	2432.05	1.61	0.00196	9/328	9	328	4.30934e+06	HCD (High Energy Collision Dissociation)	MS2	0	55.5	42.2554	19444	19444	19414	SET5_AspN_2ul_HCD.raw	220	22	6.73585e-06	13	Asp-N
Set5p	S288	Phosphorylation	S10(Phospho)		High	Mascot (C17)	DASGIGSTFSLLNGTTVHTEEES	[R].DASGIGSTFsLLNGTTVHTEEES.[D]	S10(Phospho): 100	68	2	2	A6ZTB4; P38890	0	2	2	0.0147	0	1	1	1	1216.52	2432.04	2432.05	-4.61	-0.00561	13/328	13	328	4.16517e+06	HCD (High Energy Collision Dissociation)	MS2	0	55.5	42.2793	19461	19461	19432	SET5_AspN_2ul_HCD.raw	226	23	1.97278e-06	13	Asp-N
Set5p	S301	Phosphorylation	S24(Phospho)		High	Mascot (B17)	RDASGIGSTFSLLNGTTVHTEEESDNGTKKGVE	[L].RDASGIGSTFSLLNGTTVHTEEEsDNGTKKGVE.[K]	T20(Phospho): 50; S24(Phospho): 50	41	2	2	A6ZTB4; P38890	2	4	4	0.0244	0	1	1	1	879.911	3516.62	3516.61	2.39	0.0021	17/566	17	566	3.91931e+07	HCD (High Energy Collision Dissociation)	MS2	2.5498	15.851	36.0348	13330	13330	13304	SET5_lysarg_2ul_HCD.raw	1190	33	0.00442096	13	lysarginase
Set5p	S301	Phosphorylation	S24(Phospho)		High	Mascot (B17)	RDASGIGSTFSLLNGTTVHTEEESDNGTK	[L].RDASGIGSTFSLLNGTTVHTEEEsDNGTK.[K]	S24(Phospho): 99.3	48	2	2	A6ZTB4; P38890	1	4	4	0.1875	0	1	1	1	776.602	3103.39	3103.39	-0.01	0	19/498	19	498	1.23131e+07	HCD (High Energy Collision Dissociation)	MS2	0	55.5	37.4181	14266	14266	14232	SET5_lysarg_2ul_HCD.raw	1024	32	0.000815211	13	lysarginase
Set5p	S301	Phosphorylation	S24(Phospho)		High	Mascot (B17)	RDASGIGSTFSLLNGTTVHTEEESDNGT	[L].RDASGIGSTFSLLNGTTVHTEEEsDNGT.[K]	S24(Phospho): 98.27	54	2	2	A6ZTB4; P38890	0	3	3		0.0357	3	5	5	992.435	2975.29	2975.29	-0.11	-0.00011	14/478	14	478	1.18062e+07	HCD (High Energy Collision Dissociation)	MS2	0	41.653	39.308	15487	15487	15460	SET5_lysarg_2ul_HCD.raw	894	32	0.000175109	13	lysarginase
Set5p	S301	Phosphorylation	S24(Phospho)		High	Mascot (B2)	RDASGIGSTFSLLNGTTVHTEEESDNGTKKGVE	[L].RDASGIGSTFSLLNGTTVHTEEEsDNGTKKGVE.[K]	S24(Phospho): 100	60	2	2	A6ZTB4; P38890	2	3	3	0.3667	0	1	1	1	1172.88	3516.62	3516.61	0.74	0.00087	23/822	23	822	1.07582e+07	EThcD (ETD With Supplemental HCD)	MS2	0	23.7	36.09	7662	7662	7646	SET5_lysarg_2ul_EThcD.raw	1185	26	6.20424e-05	13	lysarginase
Set5p	S301	Phosphorylation	S23(Phospho)		High	Mascot (C2)	DASGIGSTFSLLNGTTVHTEEESDNGTKKGVEKNID	[R].DASGIGSTFSLLNGTTVHTEEEsDNGTKKGVEKNID.[D]	S23(Phospho): 100	61	2	2	A6ZTB4; P38890	2	3	3	0.2623	0	1	1	1	1277.59	3830.77	3830.76	1.65	0.0021	36/858	36	858	3.31047e+07	EThcD (ETD With Supplemental HCD)	MS2	0	30.906	37.4409	8773	8773	8756	SET5_AspN_2ul_EThcD.raw	482	24	1.84934e-05	13	Asp-N
Set5p	S301	Phosphorylation	S24(Phospho)		High	Mascot (B2)	RDASGIGSTFSLLNGTTVHTEEESDNGTK	[L].RDASGIGSTFSLLNGTTVHTEEEsDNGTK.[K]	S24(Phospho): 100	79	2	2	A6ZTB4; P38890	1	3	3	0.1392	0	1	1	1	1035.13	3103.39	3103.39	1.24	0.00128	25/722	25	722	2.0935e+07	EThcD (ETD With Supplemental HCD)	MS2	0	25.366	37.474	7999	7999	7985	SET5_lysarg_2ul_EThcD.raw	1099	26	7.70846e-07	13	lysarginase
Set5p	S301	Phosphorylation	S24(Phospho)		High	Mascot (B17)	RDASGIGSTFSLLNGTTVHTEEESDNGTK	[L].RDASGIGSTFSLLNGTTVHTEEEsDNGTK.[K]	S24(Phospho): 100	85	2	2	A6ZTB4; P38890	1	3	3	0.1294	0	1	1	1	1035.13	3103.39	3103.39	1.59	0.00165	31/498	31	498	3.05216e+07	HCD (High Energy Collision Dissociation)	MS2	0	30.079	37.3786	14236	14236	14212	SET5_lysarg_2ul_HCD.raw	1111	33	1.74857e-07	13	lysarginase
Set5p	S458	Phosphorylation	S15(Phospho)		High	Mascot (B2)	KKNADANLGVEKIDSNDSSEDGS	[E].KKNADANLGVEKIDsNDSSEDGS.[K]	S15(Phospho): 99.33	29	1	1	P38890	2	3	3		0.0333	2	2	2	825.033	2473.08	2473.07	4.81	0.00397	19/542	19	542	4.97659e+06	EThcD (ETD With Supplemental HCD)	MS2	16.3331	58.668	27.8478	5835	5835	5827	SET5_lysarg_2ul_EThcD.raw	670	24	0.0423687	13	lysarginase
Set5p	S458	Phosphorylation	S13(Phospho)		High	Mascot (A17)	NADANLGVEKIDSNDSSEDGSKK	[K].NADANLGVEKIDsNDSSEDGSKK.[S]	S13(Phospho): 100	37	1	1	P38890	2	4	4	0.1892	0	1	1	1	619.022	2473.07	2473.07	-2.06	-0.00127	19/384	19	384	1.40531e+07	HCD (High Energy Collision Dissociation)	MS2	0	55.5	27.8417	8535	8535	8507	SET5_tryp_2ul_HCD.raw	787	31	0.00711123	13	Trypsin
Set5p	S458	Phosphorylation	S13(Phospho)		High	Mascot (A2)	NADANLGVEKIDSNDSSEDGSKK	[K].NADANLGVEKIDsNDSSEDGSKK.[S]	S13(Phospho): 100	37	1	1	P38890	2	3	3	0.2162	0	1	1	1	825.029	2473.07	2473.07	-0.08	-6e-05	25/560	25	560	1.43457e+07	EThcD (ETD With Supplemental HCD)	MS2	6.54043	55.5	27.6813	6214	6214	6198	SET5_tryp_2ul_EThcD.raw	836	28	0.00904016		Trypsin
Set5p	S458	Phosphorylation	N-Term(Acetyl); S14(Phospho)		High	Mascot (A17)	KNADANLGVEKIDSNDSSEDGSKK	[K].kNADANLGVEKIDsNDSSEDGSKK.[S]	S14(Phospho): 99.98	38	1	1	P38890	3	3	3	0.2895	0	1	1	1	881.728	2643.17	2643.18	-3.4	-0.00299	19/398	19	398	2.73217e+06	HCD (High Energy Collision Dissociation)	MS2	0	55.5	27.4888	8331	8331	8299	SET5_tryp_2ul_HCD.raw	876	31	0.00683084	13	Trypsin
Set5p	S458	Phosphorylation	S15(Phospho)		High	Mascot (B2)	KKNADANLGVEKIDSNDSSEDGS	[E].KKNADANLGVEKIDsNDSSEDGS.[K]	S15(Phospho): 100	46	1	1	P38890	2	3	3	0.2391	0	1	1	1	825.029	2473.07	2473.07	0.29	0.00024	30/542	30	542	4.44197e+07	EThcD (ETD With Supplemental HCD)	MS2	1.15719	9.722	27.4573	5765	5765	5757	SET5_lysarg_2ul_EThcD.raw	772	24	0.00106069	13	lysarginase
Set5p	S458	Phosphorylation	S11(Phospho)		High	Mascot (C17)	DANLGVEKIDSN	[A].DANLGVEKIDsN.[D]	S11(Phospho): 100	48	2	2	A6ZTB4; P38890	1	2	2	1	0	1	1	1	677.796	1354.58	1354.59	-3.38	-0.00229	9/188	9	188	2.52238e+07	HCD (High Energy Collision Dissociation)	MS2	31.3493	24.137	31.0184	11720	11720	11691	SET5_AspN_2ul_HCD.raw	80	18	6.96723e-05	13	Asp-N
Set5p	S458	Phosphorylation	S15(Phospho)		High	Mascot (B17)	KKNADANLGVEKIDSNDSSEDGS	[E].KKNADANLGVEKIDsNDSSEDGS.[K]	S15(Phospho): 99.99	51	1	1	P38890	2	3	3	0.0784	0	1	1	1	825.029	2473.07	2473.07	0.44	0.00036	23/366	23	366	1.51695e+06	HCD (High Energy Collision Dissociation)	MS2	23.4209	112.724	27.9984	8596	8596	8570	SET5_lysarg_2ul_HCD.raw	775	31	0.000282015	13	lysarginase
Set5p	S458	Phosphorylation	S13(Phospho)		High	Mascot (A17)	NADANLGVEKIDSNDSSEDGSK	[K].NADANLGVEKIDsNDSSEDGSK.[K]	S13(Phospho): 99.61	51	1	1	P38890	1	3	3	0.0196	0	1	1	1	782.331	2344.98	2344.98	0.57	0.00044	19/368	19	368	6.01187e+06	HCD (High Energy Collision Dissociation)	MS2	12.3429	55.5	29.1795	9307	9307	9282	SET5_tryp_2ul_HCD.raw	525	29	0.000200969	13	Trypsin
Set5p	S458	Phosphorylation	S13(Phospho)		High	Mascot (A17)	NADANLGVEKIDSNDSSEDGSKKSTGNR	[K].NADANLGVEKIDsNDSSEDGSKKSTGNR.[K]	S13(Phospho): 99.49	54	1	1	P38890	3	3	3	0.037	0	1	1	1	996.775	2988.31	2988.32	-2.93	-0.00292	23/472	23	472	5.21515e+06	HCD (High Energy Collision Dissociation)	MS2	65.5411	250	26.6829	7895	7895	7869	SET5_tryp_2ul_HCD.raw	856	31	0.000157922	13	Trypsin
Set5p	S458	Phosphorylation	S15(Phospho)		High	Mascot (B17)	KKNADANLGVEKIDSNDSSEDGS	[E].KKNADANLGVEKIDsNDSSEDGS.[K]	S15(Phospho): 100	55	1	1	P38890	2	2	2	0.0727	0	1	1	1	1237.04	2473.07	2473.07	-1.31	-0.00161	23/366	23	366	698557	HCD (High Energy Collision Dissociation)	MS2	61.8446	250	27.8683	8543	8543	8523	SET5_lysarg_2ul_HCD.raw	744	31	0.000108279	13	lysarginase
Set5p	S458	Phosphorylation	S3(Phospho)		High	Mascot (A17)	IDSNDSSEDGSKKSTGNRK	[K].IDsNDSSEDGSKKSTGNRK.[S]	S3(Phospho): 100	55	1	1	P38890	3	3	3	0.2182	0	1	1	1	702.309	2104.91	2104.91	-1.09	-0.00077	20/300	20	300	3.74508e+06	HCD (High Energy Collision Dissociation)	MS2	19.7678	250	19.0413	4919	4919	4907	SET5_tryp_2ul_HCD.raw	569	29	9.93304e-05	13	Trypsin
Set5p	S458	Phosphorylation	S15(Phospho)		High	Mascot (B17)	KKNADANLGVEKIDSNDSSEDGSK	[E].KKNADANLGVEKIDsNDSSEDGSK.[K]	S15(Phospho): 100	63	1	1	P38890	3	4	4	0.254	0	1	1	1	651.047	2601.17	2601.17	-0.54	-0.00035	22/396	22	396	2.33958e+07	HCD (High Energy Collision Dissociation)	MS2	0	55.5	26.0997	7802	7802	7782	SET5_lysarg_2ul_HCD.raw	907	32	2.41311e-05	13	lysarginase
Set5p	S458	Phosphorylation	S13(Phospho)		High	Mascot (A2)	NADANLGVEKIDSNDSSEDGSKKSTGNR	[K].NADANLGVEKIDsNDSSEDGSKKSTGNR.[K]	S13(Phospho): 100	64	1	1	P38890	3	3	3	0.2031	0	1	1	1	996.776	2988.31	2988.32	-0.97	-0.00097	24/688	24	688	3.70857e+07	EThcD (ETD With Supplemental HCD)	MS2	0	9.388	26.8146	6013	6013	6004	SET5_tryp_2ul_EThcD.raw	846	28	1.59713e-05	13	Trypsin
Set5p	S458	Phosphorylation	S14(Phospho)		High	Mascot (A17)	KNADANLGVEKIDSNDSSEDGSKK	[K].KNADANLGVEKIDsNDSSEDGSKK.[S]	S14(Phospho): 100	65	1	1	P38890	3	4	4	0.2308	0	1	1	1	651.047	2601.17	2601.17	-0.26	-0.00017	24/398	24	398	2.41127e+07	HCD (High Energy Collision Dissociation)	MS2	0	55.5	26.4083	7754	7754	7733	SET5_tryp_2ul_HCD.raw	823	31	1.33773e-05	13	Trypsin
Set5p	S458	Phosphorylation	S11(Phospho)		High	Mascot (C17)	DANLGVEKIDSNDSSE	[A].DANLGVEKIDsNDSSE.[D]	S11(Phospho): 100	67	1	1	P38890	2	2	2	0.1642	0	1	1	1	886.862	1772.72	1772.72	-2.75	-0.00244	18/254	18	254	3.70717e+07	HCD (High Energy Collision Dissociation)	MS2	6.63295	34.97	31.0616	11754	11754	11716	SET5_AspN_2ul_HCD.raw	143	21	1.27734e-06	13	Asp-N
Set5p	S458	Phosphorylation	S13(Phospho)		High	Mascot (A2)	NADANLGVEKIDSNDSSEDGSK	[K].NADANLGVEKIDsNDSSEDGSK.[K]	S13(Phospho): 100	70	1	1	P38890	1	3	3	0.2286	0	1	1	1	782.331	2344.98	2344.98	0.41	0.00032	19/536	19	536	9.54446e+06	EThcD (ETD With Supplemental HCD)	MS2	7.20276	53.276	29.1622	6529	6529	6517	SET5_tryp_2ul_EThcD.raw	526	26	2.72242e-06	13	Trypsin
Set5p	S458	Phosphorylation	S4(Phospho)		High	Mascot (B17)	KIDSNDSSEDGSKKSTGN	[E].KIDsNDSSEDGSKKSTGN.[R]	S4(Phospho): 99.64	72	1	1	P38890	2	3	3	0.25	0	1	1	1	650.275	1948.81	1948.81	-1.16	-0.00075	21/294	21	294	1.30199e+07	HCD (High Energy Collision Dissociation)	MS2	10.4015	55.5	19.6513	5189	5189	5169	SET5_lysarg_2ul_HCD.raw	582	30	1.95386e-06	13	lysarginase
Set5p	S458	Phosphorylation	S14(Phospho)		High	Mascot (A2)	KNADANLGVEKIDSNDSSEDGSKK	[K].KNADANLGVEKIDsNDSSEDGSKK.[S]	S14(Phospho): 100	75	1	1	P38890	3	3	3	0.4133	0	1	1	1	867.731	2601.18	2601.17	4.48	0.00389	13/582	13	582	8.44509e+06	EThcD (ETD With Supplemental HCD)	MS2	15.4444	55.5	26.3493	5904	5904	5888	SET5_tryp_2ul_EThcD.raw	798	28	1.13494e-06	13	Trypsin
Set5p	S458	Phosphorylation	S4(Phospho)		High	Mascot (B2)	KIDSNDSSEDGSKKSTGN	[E].KIDsNDSSEDGSKKSTGN.[R]	S4(Phospho): 100	76	1	1	P38890	2	3	3	0.25	0	1	1	1	650.276	1948.81	1948.81	0.06	4e-05	20/430	20	430	2.51193e+07	EThcD (ETD With Supplemental HCD)	MS2	4.03446	30.887	19.6915	4348	4348	4340	SET5_lysarg_2ul_EThcD.raw	605	23	8.10448e-07	13	lysarginase
Set5p	S458	Phosphorylation	S7(Phospho)		High	Mascot (E17)	GVEKIDSNDSSEDGSK	[L].GVEKIDsNDSSEDGSK.[K]	S7(Phospho): 100	76	1	1	P38890	1	2	2	0.1316	0	1	1	1	873.855	1746.7	1746.71	-2.15	-0.00188	13/248	13	248	1.30766e+06	HCD (High Energy Collision Dissociation)	MS2	0	250	21.7358	6498	6498	6466	SET5_chymo_2ul_HCD.raw	1284	43	1.67701e-06	13	Chymotrypsin
Set5p	S458	Phosphorylation	S4(Phospho)		High	Mascot (B17)	KIDSNDSSEDGSK	[E].KIDsNDSSEDGSK.[K]	S4(Phospho): 100	83	1	1	P38890	1	2	2	0.3855	0	1	1	1	731.291	1461.57	1461.57	-0.21	-0.00016	11/206	11	206	7.57079e+06	HCD (High Energy Collision Dissociation)	MS2	0	198.943	20.0454	5324	5324	5309	SET5_lysarg_2ul_HCD.raw	200	25	5.34564e-08	13	lysarginase
Set5p	S458	Phosphorylation	S4(Phospho)		High	Mascot (B17)	KIDSNDSSEDGSKKSTGN	[E].KIDsNDSSEDGSKKSTGN.[R]	S4(Phospho): 100	84	1	1	P38890	2	2	2	0.1429	0	1	1	1	974.912	1948.82	1948.81	1.63	0.00159	16/294	16	294	1.05455e+07	HCD (High Energy Collision Dissociation)	MS2	0	91.508	19.6612	5195	5195	5169	SET5_lysarg_2ul_HCD.raw	587	30	1.24913e-07	13	lysarginase
Set5p	S458	Phosphorylation	S15(Phospho)		High	Mascot (B17)	KKNADANLGVEKIDSNDSSEDGS	[E].KKNADANLGVEKIDsNDSSEDGS.[K]	S15(Phospho): 100	84	1	1	P38890	2	3	3	0.119	0	1	1	1	825.029	2473.07	2473.07	0	0	28/366	28	366	4.40738e+07	HCD (High Energy Collision Dissociation)	MS2	0.539781	4.806	27.4444	8376	8376	8355	SET5_lysarg_2ul_HCD.raw	758	31	1.48812e-07	13	lysarginase
Set5p	S458	Phosphorylation	S15(Phospho)		High	Mascot (B17)	KKNADANLGVEKIDSNDSSEDGSK	[E].KKNADANLGVEKIDsNDSSEDGSK.[K]	S15(Phospho): 99.57	87	1	1	P38890	3	3	3	0.1264	0	1	1	1	867.729	2601.17	2601.17	2.23	0.00193	17/396	17	396	3.5733e+06	HCD (High Energy Collision Dissociation)	MS2	7.17721	130.246	25.9675	7739	7739	7717	SET5_lysarg_2ul_HCD.raw	953	32	1.00476e-07	13	lysarginase
Set5p	S458	Phosphorylation	S14(Phospho)		High	Mascot (A17)	KNADANLGVEKIDSNDSSEDGSKK	[K].KNADANLGVEKIDsNDSSEDGSKK.[S]	S14(Phospho): 100	87	1	1	P38890	3	3	3	0.2529	0	1	1	1	867.726	2601.16	2601.17	-1.64	-0.00142	27/398	27	398	2.07388e+07	HCD (High Energy Collision Dissociation)	MS2	62.2162	74.791	26.3796	7739	7739	7712	SET5_tryp_2ul_HCD.raw	812	31	8.72019e-08	13	Trypsin
Set5p	S458	Phosphorylation	S14(Phospho)		High	Mascot (A2)	KNADANLGVEKIDSNDSSEDGSKK	[K].KNADANLGVEKIDsNDSSEDGSKK.[S]	S14(Phospho): 100	90	1	1	P38890	3	3	3	0.4	0	1	1	1	867.728	2601.17	2601.17	1.24	0.00108	24/582	24	582	1.21589e+07	EThcD (ETD With Supplemental HCD)	MS2	7.78992	55.5	26.3651	5908	5908	5896	SET5_tryp_2ul_EThcD.raw	828	28	3.69828e-08	13	Trypsin
Set5p	S458	Phosphorylation	S15(Phospho)		High	Mascot (B2)	KKNADANLGVEKIDSNDSSEDGSK	[E].KKNADANLGVEKIDsNDSSEDGSK.[K]	S15(Phospho): 100	91	1	1	P38890	3	3	3	0.3736	0	1	1	1	867.728	2601.17	2601.17	0.54	0.00047	11/580	11	580	1.15614e+07	EThcD (ETD With Supplemental HCD)	MS2	0	55.5	25.9757	5489	5489	5476	SET5_lysarg_2ul_EThcD.raw	916	25	3.36407e-08	13	lysarginase
Set5p	S458	Phosphorylation	S15(Phospho)		High	Mascot (B17)	KKNADANLGVEKIDSNDSSEDGS	[E].KKNADANLGVEKIDsNDSSEDGS.[K]	S15(Phospho): 100	94	1	1	P38890	2	2	2	0.1277	0	1	1	1	1237.04	2473.07	2473.07	-0.12	-0.00015	29/366	29	366	1.24744e+07	HCD (High Energy Collision Dissociation)	MS2	0	55.5	27.4258	8364	8364	8338	SET5_lysarg_2ul_HCD.raw	770	31	1.44365e-08	13	lysarginase
Set5p	S458	Phosphorylation	S13(Phospho)		High	Mascot (A17)	NADANLGVEKIDSNDSSEDGSK	[K].NADANLGVEKIDsNDSSEDGSK.[K]	S13(Phospho): 100	104	1	1	P38890	1	2	2	0.25	0	1	1	1	1172.99	2344.97	2344.98	-1.17	-0.00137	16/368	16	368	1.4209e+06	HCD (High Energy Collision Dissociation)	MS2	0	191.799	29.1575	9295	9295	9263	SET5_tryp_2ul_HCD.raw	522	29	1.04867e-09	13	Trypsin
Set5p	S458	Phosphorylation	S13(Phospho)		High	Mascot (A17)	NADANLGVEKIDSNDSSEDGSKK	[K].NADANLGVEKIDsNDSSEDGSKK.[S]	S13(Phospho): 100	110	1	1	P38890	2	2	2	0.2	0	1	1	1	1237.04	2473.08	2473.07	3.33	0.00412	23/384	23	384	7.93592e+06	HCD (High Energy Collision Dissociation)	MS2	0	111.534	27.8265	8526	8526	8487	SET5_tryp_2ul_HCD.raw	627	30	3.00772e-10	13	Trypsin
Set5p	S458	Phosphorylation	S15(Phospho)		High	Mascot (B17)	KKNADANLGVEKIDSNDSSEDGSK	[E].KKNADANLGVEKIDsNDSSEDGSK.[K]	S15(Phospho): 100	121	1	1	P38890	3	2	2	0.1074	0	1	1	1	1301.09	2601.17	2601.17	1.39	0.00181	34/396	34	396	1.16392e+07	HCD (High Energy Collision Dissociation)	MS2	0	73.748	26.1157	7810	7810	7782	SET5_lysarg_2ul_HCD.raw	932	32	3.44656e-11	13	lysarginase
Set5p	S458/S461/S462	Phosphorylation	S13(Phospho)		High	Mascot (A17)	NADANLGVEKIDSNDSSEDGSKK	[K].NADANLGVEKIDsNDSSEDGSKK.[S]	S13(Phospho): 33.28; S16(Phospho): 33.28; S17(Phospho): 33.28	33	1	1	P38890	2	3	3	0.1818	0	1	1	1	825.031	2473.08	2473.07	2.66	0.0022	17/384	17	384	5.92598e+06	HCD (High Energy Collision Dissociation)	MS2	14.2651	185.64	27.6375	8419	8419	8398	SET5_tryp_2ul_HCD.raw	722	31	0.0192978	13	Trypsin
Set5p	S461	Phosphorylation	S5(Phospho); M21(Oxidation)		High	Mascot (C17)	DSNDSSEDGSKKSTGNRKSSMREAQP	[I].DSNDsSEDGSKKSTGNRKSSmREAQP.[D]	S5(Phospho): 100	25	1	1	P38890	2	3	3	0.4	0	1	1	1	965.413	2894.22	2894.22	0.43	0.00042	12/434	12	434	1.3246e+08	HCD (High Energy Collision Dissociation)	MS2	0.746261	12.616	20.0393	5565	5565	5549	SET5_AspN_2ul_HCD.raw	268	23	0.0424722	13	Asp-N
Set5p	S461	Phosphorylation	S6(Phospho)		High	Mascot (A2)	IDSNDSSEDGSKKSTGNR	[K].IDSNDsSEDGSKKSTGNR.[K]	S6(Phospho): 100	33	1	1	P38890	2	3	3	0.2424	0	1	1	1	659.611	1976.82	1976.82	-0.58	-0.00038	11/420	11	420	1.15128e+06	EThcD (ETD With Supplemental HCD)	MS2	34.892	72.001	19.5588	4619	4619	4613	SET5_tryp_2ul_EThcD.raw	417	25	0.010892	13	Trypsin
Set5p	S461	Phosphorylation	S7(Phospho)		High	Mascot (B17)	KIDSNDSSEDGSK	[E].KIDSNDsSEDGSK.[K]	S7(Phospho): 100	35	1	1	P38890	1	3	3	0.2571	0	1	1	1	487.862	1461.57	1461.57	-1.06	-0.00051	10/206	10	206	1.19175e+06	HCD (High Energy Collision Dissociation)	MS2	13.0444	250	19.8183	5252	5252	5229	SET5_lysarg_2ul_HCD.raw	190	25	0.00273983	13	lysarginase
Set5p	S461	Phosphorylation	S6(Phospho)		High	Mascot (A17)	IDSNDSSEDGSKKSTGNR	[K].IDSNDsSEDGSKKSTGNR.[K]	S6(Phospho): 99.58	37	1	1	P38890	2	3	3	0.1892	0	1	1	1	659.611	1976.82	1976.82	-0.12	-8e-05	9/284	9	284	3.48138e+06	HCD (High Energy Collision Dissociation)	MS2	24.4275	250	19.4554	5028	5028	5011	SET5_tryp_2ul_HCD.raw	433	28	0.00474742	13	Trypsin
Set5p	S461	Phosphorylation	S16(Phospho)		High	Mascot (A17)	NADANLGVEKIDSNDSSEDGSKKSTGNR	[K].NADANLGVEKIDSNDsSEDGSKKSTGNR.[K]	S16(Phospho): 97.95	38	1	1	P38890	3	4	4	0.0263	0	1	1	1	747.833	2988.31	2988.32	-2.96	-0.00221	22/472	22	472	4.54873e+06	HCD (High Energy Collision Dissociation)	MS2	12.5621	55.5	27.1779	8171	8171	8148	SET5_tryp_2ul_HCD.raw	873	31	0.00620847	13	Trypsin
Set5p	S461	Phosphorylation	S5(Phospho)		High	Mascot (C17)	DSNDSSEDGSKKSTGNRKSSMREAQP	[I].DSNDsSEDGSKKSTGNRKSSMREAQP.[D]	S5(Phospho): 99.99	39	1	1	P38890	2	3	3	0.1795	0	1	1	1	960.08	2878.23	2878.23	-0.61	-0.00059	14/434	14	434	1.02276e+08	HCD (High Energy Collision Dissociation)	MS2	0.881482	16.219	21.6147	6294	6294	6279	SET5_AspN_2ul_HCD.raw	319	24	0.00179374	13	Asp-N
Set5p	S461	Phosphorylation	S7(Phospho)		High	Mascot (B2)	KIDSNDSSEDGSKKSTGN	[E].KIDSNDsSEDGSKKSTGN.[R]	S7(Phospho): 99.99	41	1	1	P38890	2	3	3	0.0976	0	1	1	1	650.276	1948.81	1948.81	-0.03	-2e-05	11/430	11	430	1.10897e+06	EThcD (ETD With Supplemental HCD)	MS2	8.16277	250	20.2223	4440	4440	4429	SET5_lysarg_2ul_EThcD.raw	607	23	0.00257134	13	lysarginase
Set5p	S461	Phosphorylation	S7(Phospho)		High	Mascot (B17)	KIDSNDSSEDGSKKSTGNR	[E].KIDSNDsSEDGSKKSTGNR.[K]	S7(Phospho): 99.61	42	1	1	P38890	3	3	3	0.2619	0	1	2	2	702.31	2104.91	2104.91	-0.05	-3e-05	15/310	15	310	3.46413e+06	HCD (High Energy Collision Dissociation)	MS2	0	73.421	19.5768	5160	5160	5144	SET5_lysarg_2ul_HCD.raw	586	30	0.00194029	13	lysarginase
Set5p	S461	Phosphorylation	S7(Phospho)		High	Mascot (B2)	KIDSNDSSEDGSKKSTGN	[E].KIDSNDsSEDGSKKSTGN.[R]	S7(Phospho): 100	47	1	1	P38890	2	3	3	0.1489	0	1	1	1	650.276	1948.81	1948.81	-0.6	-0.00039	10/430	10	430	8.72253e+06	EThcD (ETD With Supplemental HCD)	MS2	10.7118	55.5	19.3249	4281	4281	4268	SET5_lysarg_2ul_EThcD.raw	592	23	0.000593324	13	lysarginase
Set5p	S461	Phosphorylation	S16(Phospho)		High	Mascot (A17)	NADANLGVEKIDSNDSSEDGSKKSTGNR	[K].NADANLGVEKIDSNDsSEDGSKKSTGNR.[K]	S16(Phospho): 100	54	1	1	P38890	3	3	3	0.1111	0	1	1	1	996.778	2988.32	2988.32	0.68	0.00068	23/472	23	472	8.02963e+06	HCD (High Energy Collision Dissociation)	MS2	0	55.5	27.0835	8120	8120	8098	SET5_tryp_2ul_HCD.raw	870	31	0.0001547	13	Trypsin
Set5p	S461	Phosphorylation	S16(Phospho)		High	Mascot (A17)	NADANLGVEKIDSNDSSEDGSKK	[K].NADANLGVEKIDSNDsSEDGSKK.[S]	S16(Phospho): 99.15	55	1	1	P38890	2	3	3	0.0727	0	1	1	1	825.025	2473.06	2473.07	-4.74	-0.00391	24/384	24	384	3.94858e+07	HCD (High Energy Collision Dissociation)	MS2	0	34.77	28.0045	8629	8629	8608	SET5_tryp_2ul_HCD.raw	718	31	0.000111454	13	Trypsin
Set5p	S461	Phosphorylation	S7(Phospho)		High	Mascot (B17)	KIDSNDSSEDGSKKSTGN	[E].KIDSNDsSEDGSKKSTGN.[R]	S7(Phospho): 100	60	1	1	P38890	2	3	3	0.05	0	1	1	1	650.276	1948.81	1948.81	-0.41	-0.00027	20/294	20	294	2.47941e+07	HCD (High Energy Collision Dissociation)	MS2	13.5406	55.5	19.2616	5048	5048	5032	SET5_lysarg_2ul_HCD.raw	605	30	2.88221e-05	13	lysarginase
Set5p	S461	Phosphorylation	S7(Phospho)		High	Mascot (B17)	KIDSNDSSEDGS	[E].KIDSNDsSEDGS.[K]	S7(Phospho): 99.66	61	1	1	P38890	0	2	2	0.0492	0	1	1	1	667.241	1333.47	1333.48	-3.26	-0.00217	10/176	10	176	1.64818e+06	HCD (High Energy Collision Dissociation)	MS2	0	250	20.4262	5457	5457	5436	SET5_lysarg_2ul_HCD.raw	105	22	4.39703e-06	13	lysarginase
Set5p	S461	Phosphorylation	S10(Phospho)		High	Mascot (E2)	GVEKIDSNDSSEDGSKK	[L].GVEKIDSNDsSEDGSKK.[S]	S10(Phospho): 100	64	1	1	P38890	2	3	3	0.0156	0	1	1	1	625.605	1874.8	1874.8	0.18	0.00011	14/392	14	392	1.91391e+07	EThcD (ETD With Supplemental HCD)	MS2	26.0282	55.5	20.7909	5083	5083	5070	SET5_chymo_2ul_EThcD.raw	1234	31	2.56617e-05	13	Chymotrypsin
Set5p	S461	Phosphorylation	S10(Phospho)		High	Mascot (E17)	GVEKIDSNDSSEDGSKK	[L].GVEKIDSNDsSEDGSKK.[S]	S10(Phospho): 99.69	70	1	1	P38890	2	3	3	0.0429	0	1	1	1	625.605	1874.8	1874.8	-0.6	-0.00038	12/264	12	264	1.6408e+07	HCD (High Energy Collision Dissociation)	MS2	32.7607	55.5	20.8056	6014	6014	5993	SET5_chymo_2ul_HCD.raw	1272	42	6.01807e-06	13	Chymotrypsin
Set5p	S461	Phosphorylation	S14(Phospho)		High	Mascot (C17)	DANLGVEKIDSNDSSE	[A].DANLGVEKIDSNDsSE.[D]	S14(Phospho): 99.69	71	1	1	P38890	2	2	2	0.1127	0	1	1	1	886.863	1772.72	1772.72	-2.48	-0.00219	13/254	13	254	4.71387e+06	HCD (High Energy Collision Dissociation)	MS2	0	55.5	31.444	12027	12027	11991	SET5_AspN_2ul_HCD.raw	143	21	5.21562e-07	13	Asp-N
Set5p	S461	Phosphorylation	S10(Phospho)		High	Mascot (E17)	GVEKIDSNDSSEDGSKK	[L].GVEKIDSNDsSEDGSKK.[S]	S10(Phospho): 49.92; S11(Phospho): 49.92	79	1	1	P38890	2	2	2	0.0633	0	1	1	1	937.905	1874.8	1874.8	0.15	0.00014	21/264	21	264	2.38811e+06	HCD (High Energy Collision Dissociation)	MS2	0	80.963	20.8154	6020	6020	5993	SET5_chymo_2ul_HCD.raw	1274	42	7.16373e-07	13	Chymotrypsin
Set5p	S461	Phosphorylation	S10(Phospho)		High	Mascot (E17)	GVEKIDSNDSSEDGSKKSTGNR	[L].GVEKIDSNDsSEDGSKKSTGNR.[K]	S10(Phospho): 100	81	1	1	P38890	3	2	2	0.0123	0	1	1	1	1195.53	2390.05	2390.05	1.51	0.0018	16/352	16	352	1.62401e+06	HCD (High Energy Collision Dissociation)	MS2	0	250	20.4847	5853	5853	5822	SET5_chymo_2ul_HCD.raw	888	41	3.56766e-07	13	Chymotrypsin
Set5p	S461	Phosphorylation	S7(Phospho)		High	Mascot (B17)	KIDSNDSSEDGSKKSTGN	[E].KIDSNDsSEDGSKKSTGN.[R]	S7(Phospho): 100	96	1	1	P38890	2	2	2	0.1354	0	1	1	1	974.909	1948.81	1948.81	-1.37	-0.00134	16/294	16	294	4.27225e+06	HCD (High Energy Collision Dissociation)	MS2	55.3457	250	19.2231	5031	5031	5006	SET5_lysarg_2ul_HCD.raw	600	30	8.35836e-09	13	lysarginase
Set5p	S461/S462	Phosphorylation	S17(Phospho)		High	Mascot (A17)	KNADANLGVEKIDSNDSSEDGSKK	[K].KNADANLGVEKIDSNDsSEDGSKK.[S]	S17(Phospho): 50; S18(Phospho): 50	43	1	1	P38890	3	2	2	0.2093	0	1	2	2	1301.09	2601.17	2601.17	2.14	0.00278	16/398	16	398	826591	HCD (High Energy Collision Dissociation)	MS2	0	100.173	26.6191	7863	7863	7835	SET5_tryp_2ul_HCD.raw	797	31	0.00212534	13	Trypsin
Set5p	S461/S462	Phosphorylation	S18(Phospho)		High	Mascot (A17)	KNADANLGVEKIDSNDSSEDGSKK	[K].KNADANLGVEKIDSNDSsEDGSKK.[S]	S17(Phospho): 50; S18(Phospho): 50	43	1	1	P38890	3	2	2	0.2093	0	1	1	1	1301.09	2601.17	2601.17	2.14	0.00278	16/398	16	398	826591	HCD (High Energy Collision Dissociation)	MS2	0	100.173	26.6191	7863	7863	7835	SET5_tryp_2ul_HCD.raw	797	31	0.00212534	13	Trypsin
Set5p	S461/S462	Phosphorylation	S7(Phospho)		High	Mascot (A17)	IDSNDSSEDGSKKSTGNRK	[K].IDSNDSsEDGSKKSTGNRK.[S]	S6(Phospho): 50; S7(Phospho): 50	48	1	1	P38890	3	3	3		0.04	2	2	2	702.31	2104.92	2104.91	0.91	0.00064	9/300	9	300	508417	HCD (High Energy Collision Dissociation)	MS2	18.7489	250	18.6572	4816	4816	4811	SET5_tryp_2ul_HCD.raw	561	29	0.000434443	13	Trypsin
Set5p	S461/S462	Phosphorylation	S6(Phospho)		High	Mascot (A17)	IDSNDSSEDGSKKSTGNRK	[K].IDSNDsSEDGSKKSTGNRK.[S]	S6(Phospho): 50; S7(Phospho): 50	50	1	1	P38890	3	3	3	0.04	0	1	1	1	702.31	2104.92	2104.91	0.91	0.00064	9/300	9	300	508417	HCD (High Energy Collision Dissociation)	MS2	18.7489	250	18.6572	4816	4816	4811	SET5_tryp_2ul_HCD.raw	561	29	0.000296437	13	Trypsin
Set5p	S461/S462	Phosphorylation	S18(Phospho)		High	Mascot (B17)	KKNADANLGVEKIDSNDSSEDGS	[E].KKNADANLGVEKIDSNDsSEDGS.[K]	S18(Phospho): 50; S19(Phospho): 50	68	1	1	P38890	2	3	3	0.0735	0	1	1	1	825.029	2473.07	2473.07	-0.3	-0.00025	26/366	26	366	3.48547e+06	HCD (High Energy Collision Dissociation)	MS2	0	55.5	27.8127	8526	8526	8513	SET5_lysarg_2ul_HCD.raw	779	31	5.97733e-06	13	lysarginase
Set5p	S469/T470/S475/S476	Phosphorylation	S28(Phospho)		High	Mascot (C17)	DANLGVEKIDSNDSSEDGSKKSTGNRKSSMREAQP	[A].DANLGVEKIDSNDSSEDGSKKSTGNRKsSMREAQP.[D]	S22(Phospho): 24.91; T23(Phospho): 24.91; S28(Phospho): 24.91; S29(Phospho): 24.91	28	1	1	P38890	3	5	5	0.0357	0	1	2	2	764.35	3817.72	3817.73	-2.03	-0.00155	10/596	10	596	3.95253e+07	HCD (High Energy Collision Dissociation)	MS2	2.00211	36.79	26.7965	8971	8971	8951	SET5_AspN_2ul_HCD.raw	475	26	0.0361963	13	Asp-N
Set5p	S469/T470/S475/S476	Phosphorylation	S29(Phospho)		High	Mascot (C17)	DANLGVEKIDSNDSSEDGSKKSTGNRKSSMREAQP	[A].DANLGVEKIDSNDSSEDGSKKSTGNRKSsMREAQP.[D]	S22(Phospho): 24.91; T23(Phospho): 24.91; S28(Phospho): 24.91; S29(Phospho): 24.91	28	1	1	P38890	3	5	5	0.0357	0	1	1	1	764.35	3817.72	3817.73	-2.03	-0.00155	10/596	10	596	3.95253e+07	HCD (High Energy Collision Dissociation)	MS2	2.00211	36.79	26.7965	8971	8971	8951	SET5_AspN_2ul_HCD.raw	475	26	0.0361963	13	Asp-N
Set5p	S469/T470/S475/S476	Phosphorylation	S22(Phospho)		High	Mascot (C17)	DANLGVEKIDSNDSSEDGSKKSTGNRKSSMREAQP	[A].DANLGVEKIDSNDSSEDGSKKsTGNRKSSMREAQP.[D]	S22(Phospho): 24.91; T23(Phospho): 24.91; S28(Phospho): 24.91; S29(Phospho): 24.91	28	1	1	P38890	3	5	5	0.0357	0	1	4	4	764.35	3817.72	3817.73	-2.03	-0.00155	10/596	10	596	3.95253e+07	HCD (High Energy Collision Dissociation)	MS2	2.00211	36.79	26.7965	8971	8971	8951	SET5_AspN_2ul_HCD.raw	475	26	0.0412728	13	Asp-N
Set5p	S469/T470/S475/S476	Phosphorylation	T23(Phospho)		High	Mascot (C17)	DANLGVEKIDSNDSSEDGSKKSTGNRKSSMREAQP	[A].DANLGVEKIDSNDSSEDGSKKStGNRKSSMREAQP.[D]	S22(Phospho): 24.91; T23(Phospho): 24.91; S28(Phospho): 24.91; S29(Phospho): 24.91	28	1	1	P38890	3	5	5	0.0357	0	1	3	3	764.35	3817.72	3817.73	-2.03	-0.00155	10/596	10	596	3.95253e+07	HCD (High Energy Collision Dissociation)	MS2	2.00211	36.79	26.7965	8971	8971	8951	SET5_AspN_2ul_HCD.raw	475	26	0.0412728	13	Asp-N
Set5p	S475	Phosphorylation	S2(Phospho); M4(Oxidation)		High	Mascot (A17)	KSSMREAQPDLKEILK	[R].KsSmREAQPDLKEILK.[N]	S2(Phospho): 99.29	36	2	2	A6ZTB4; P38890	3	4	4	1	0	1	2	2	493.001	1968.98	1968.98	0.45	0.00022	7/260	7	260	1.34672e+07	HCD (High Energy Collision Dissociation)	MS2	0	55.5	31.9067	11001	11001	10970	SET5_tryp_2ul_HCD.raw	448	28	0.00547328	13	Trypsin
Set5p	S475/S476	Phosphorylation	S13(Phospho)		High	Mascot (C2)	DGSKKSTGNRKSSMREAQP	[E].DGSKKSTGNRKSsMREAQP.[D]	S12(Phospho): 50; S13(Phospho): 50	32	2	2	A6ZTB4; P38890	0	3	3	0.1875	0	1	1	1	715.335	2143.99	2143.99	-0.67	-0.00048	20/448	20	448	8.31759e+06	EThcD (ETD With Supplemental HCD)	MS2	28.3423	65.986	20.963	4944	4944	4931	SET5_AspN_2ul_EThcD.raw	161	19	0.00534313	13	Asp-N
Set5p	S475/S476	Phosphorylation	S3(Phospho); M4(Oxidation)		High	Mascot (A17)	KSSMREAQPDLKEILK	[R].KSsmREAQPDLKEILK.[N]	S2(Phospho): 50; S3(Phospho): 50	37	2	2	A6ZTB4; P38890	3	3	3	0.1892	0	1	1	1	656.998	1968.98	1968.98	-2.08	-0.00137	14/260	14	260	1.50987e+07	HCD (High Energy Collision Dissociation)	MS2	0	120.716	31.9004	10997	10997	10970	SET5_tryp_2ul_HCD.raw	440	28	0.00393933	13	Trypsin
Set5p	S476	Phosphorylation	S17(Phospho)		High	Mascot (C2)	DSSEDGSKKSTGNRKSSMREAQP	[N].DSSEDGSKKSTGNRKSsMREAQP.[D]	S17(Phospho): 99.99	26	1	1	P38890	1	3	3	0.0769	0	1	1	1	854.714	2562.13	2562.12	0.87	0.00074	19/536	19	536	3.36453e+07	EThcD (ETD With Supplemental HCD)	MS2	0	10.316	21.384	5034	5034	5025	SET5_AspN_2ul_EThcD.raw	286	22	0.0373539	13	Asp-N
Set5p	S476	Phosphorylation	S17(Phospho); M18(Oxidation)		High	Mascot (C2)	DSSEDGSKKSTGNRKSSMREAQP	[N].DSSEDGSKKSTGNRKSsmREAQP.[D]	S17(Phospho): 99.22	26	1	1	P38890	1	3	3	0.0769	0	1	1	1	860.043	2578.11	2578.12	-2.51	-0.00216	21/536	21	536	1.27642e+08	EThcD (ETD With Supplemental HCD)	MS2	2.79168	4.795	19.8718	4714	4714	4706	SET5_AspN_2ul_EThcD.raw	262	21	0.0360804	13	Asp-N
Set5p	S476	Phosphorylation	S13(Phospho); M14(Oxidation)		High	Mascot (C17)	DGSKKSTGNRKSSMREAQP	[E].DGSKKSTGNRKSsmREAQP.[D]	S13(Phospho): 99.53	29	2	2	A6ZTB4; P38890	0	2	2	0.0345	0	1	1	1	1080.5	2159.99	2159.99	0.59	0.00064	7/304	7	304	1.08388e+07	HCD (High Energy Collision Dissociation)	MS2	0	61.337	19.4442	5303	5303	5279	SET5_AspN_2ul_HCD.raw	120	20	0.00828231	13	Asp-N
Set5p	S476	Phosphorylation	S3(Phospho); M4(Oxidation)		High	Mascot (A2)	KSSMREAQPDLK	[R].KSsmREAQPDLK.[E]	S3(Phospho): 100	30	2	2	A6ZTB4; P38890	2	3	3	0.0667	0	1	1	1	495.896	1485.67	1485.68	-1.29	-0.00064	8/278	8	278	1.48719e+06	EThcD (ETD With Supplemental HCD)	MS2	31.0247	250	23.2963	5249	5249	5242	SET5_tryp_2ul_EThcD.raw	307	24	0.0151394	13	Trypsin
Set5p	S476	Phosphorylation	S13(Phospho); M14(Oxidation)		High	Mascot (C2)	DGSKKSTGNRKSSMREAQP	[E].DGSKKSTGNRKSsmREAQP.[D]	S13(Phospho): 99.53	63	2	2	A6ZTB4; P38890	0	3	3	0.127	0	1	1	1	720.667	2159.99	2159.99	-0.55	-0.00039	19/448	19	448	8.44135e+07	EThcD (ETD With Supplemental HCD)	MS2	69.065	5.453	19.4195	4622	4622	4614	SET5_AspN_2ul_EThcD.raw	133	18	2.97729e-06	13	Asp-N
Set5p	S476	Phosphorylation	S3(Phospho); M4(Oxidation)		High	Mascot (A2)	KSSMREAQPDLKEILK	[R].KSsmREAQPDLKEILK.[N]	S3(Phospho): 100	69	2	2	A6ZTB4; P38890	3	3	3	0.1594	0	1	1	1	656.999	1968.98	1968.98	0.52	0.00034	13/380	13	380	1.47639e+07	EThcD (ETD With Supplemental HCD)	MS2	3.14812	55.5	31.9093	7166	7166	7153	SET5_tryp_2ul_EThcD.raw	442	26	2.59652e-06	13	Trypsin
Set5p	S512	Phosphorylation	S10(Phospho)		High	Mascot (C2)	DTQGNVRKTSVRF	[V].DTQGNVRKTsVRF.[D]	S10(Phospho): 99.56	28	2	2	A6ZTB4; P38890	0	3	3	0.2143	0	1	1	1	529.926	1587.76	1587.76	0.23	0.00012	13/296	13	296	9.01449e+07	EThcD (ETD With Supplemental HCD)	MS2	15.2855	38.488	28.401	6573	6573	6559	SET5_AspN_2ul_EThcD.raw	112	18	0.00914509	13	Asp-N
Set5p	S512	Phosphorylation	S10(Phospho)		High	Mascot (C17)	DTQGNVRKTSVRF	[V].DTQGNVRKTsVRF.[D]	S10(Phospho): 100	37	2	2	A6ZTB4; P38890	0	2	2	0.1081	0	1	1	1	794.386	1587.77	1587.76	0.73	0.00058	6/200	6	200	7.23071e+07	HCD (High Energy Collision Dissociation)	MS2	0	55.5	28.3878	9943	9943	9914	SET5_AspN_2ul_HCD.raw	105	19	0.00112761	13	Asp-N
Set5p	S517	Phosphorylation	S15(Phospho)		High	Mascot (C2)	DTQGNVRKTSVRFDSNVSVAV	[V].DTQGNVRKTSVRFDsNVSVAV.[D]	S15(Phospho): 100	43	2	2	A6ZTB4; P38890	1	3	3	0.2326	0	1	1	1	787.052	2359.14	2359.14	0.07	6e-05	12/496	12	496	1.32453e+08	EThcD (ETD With Supplemental HCD)	MS2	0	4.727	33.4152	7759	7759	7749	SET5_AspN_2ul_EThcD.raw	179	20	0.000466469	13	Asp-N
Set5p	S517	Phosphorylation	S4(Phospho)		High	Mascot (B17)	RFDSNVSVAVDE	[V].RFDsNVSVAVDE.[R]	S4(Phospho): 100	56	2	2	A6ZTB4; P38890	0	2	2	0.4107	0	1	1	1	709.303	1417.6	1417.6	-0.33	-0.00023	10/176	10	176	7.25312e+07	HCD (High Energy Collision Dissociation)	MS2	17.2292	34.67	33.3195	11571	11571	11539	SET5_lysarg_2ul_HCD.raw	207	25	2.38199e-05	13	lysarginase
Set5p	T297	Phosphorylation	T20(Phospho)		High	Mascot (B17)	RDASGIGSTFSLLNGTTVHTEEESDNGTK	[L].RDASGIGSTFSLLNGTTVHtEEESDNGTK.[K]	T20(Phospho): 100	64	2	2	A6ZTB4; P38890	1	3	3	0.2812	0	1	1	1	1035.14	3103.4	3103.39	3.6	0.00372	26/498	26	498	1.27142e+07	HCD (High Energy Collision Dissociation)	MS2	37.8814	39.428	37.0066	13984	13984	13938	SET5_lysarg_2ul_HCD.raw	1075	33	2.09594e-05	13	lysarginase
Set5p	T297	Phosphorylation	T20(Phospho)		High	Mascot (B2)	RDASGIGSTFSLLNGTTVHTEEESDNGTK	[L].RDASGIGSTFSLLNGTTVHtEEESDNGTK.[K]	T20(Phospho): 100	84	2	2	A6ZTB4; P38890	1	3	3	0.2857	0	1	1	1	1035.13	3103.38	3103.39	-0.41	-0.00043	24/722	24	722	6.92224e+06	EThcD (ETD With Supplemental HCD)	MS2	0	54.036	37.0584	7899	7899	7884	SET5_lysarg_2ul_EThcD.raw	988	26	1.92631e-07	13	lysarginase
Set5p	T297/S301	Phosphorylation	T20(Phospho)		High	Mascot (B17)	RDASGIGSTFSLLNGTTVHTEEESDNGTKKGVE	[L].RDASGIGSTFSLLNGTTVHtEEESDNGTKKGVE.[K]	T20(Phospho): 50; S24(Phospho): 50	40	2	2	A6ZTB4; P38890	2	4	4		0.0244	2	2	2	879.911	3516.62	3516.61	2.39	0.0021	16/566	16	566	3.91931e+07	HCD (High Energy Collision Dissociation)	MS2	2.5498	15.851	36.0348	13330	13330	13304	SET5_lysarg_2ul_HCD.raw	1190	33	0.00607459	13	lysarginase
Set5	K101	Acetylation	K7(Acetyl)		High	Mascot (D17)	DKIHFPKAL	[K].DKIHFPkAL.[D]	K2(Acetyl): 99.59	15	2	2	A6ZTB4; P38890	0	2	2	0.4667	0	1	1	1	555.817	1110.63	1110.63	-3.36	-0.00186	6/120	6	120	1.41003e+08	HCD (High Energy Collision Dissociation)	MS2	29.8534	12.404	32.0097	12409	12409	12387	SET5_AspN_2ul_HCD.raw	28	13	0.0442279	13	asp-n
Set5	K101	Acetylation	K7(Acetyl)		High	Mascot (D17)	DKIHFPKALDS	[K].DKIHFPkALDS.[D]	K2(Acetyl): 99.57	30	2	2	A6ZTB4; P38890	1	2	2	0.3	0	1	1	1	656.85	1312.69	1312.69	2.92	0.00191	8/168	8	168	1.1707e+07	HCD (High Energy Collision Dissociation)	MS2	56.6213	55.227	31.2443	11882	11882	11863	SET5_AspN_2ul_HCD.raw	236	22	0.0105653	13	asp-n
Set5	K135	Acetylation	K10(Acetyl)		High	Mascot (D2)	DFSKGQIILKENKPIVYIPPL	[R].DFSKGQIILkENKPIVYIPPL.[D]	K4(Acetyl): 99.37	18	2	2	A6ZTB4; P38890	1	3	3	0.6111	0	1	1	1	818.806	2454.4	2454.4	1.55	0.00126	18/472	18	472	8.19338e+07	EThcD (ETD With Supplemental HCD)	MS2	7.3461	17.423	40.9986	9622	9622	9609	SET5_AspN_2ul_EThcD.raw	112	16	0.0922971	13	asp-n
Set5	K135	Acetylation	K13(Acetyl)		High	Mascot (B17)	DFSKGQIILKENKPIVYIPPLDKLFLISNGK	[R].DFSKGQIILKENkPIVYIPPLDKLFLISNGK.[A]	K4(Acetyl): 99.98	26	2	2	A6ZTB4; P38890	3	5	5		0.037	3	3	3	714.811	3570.03	3570.03	-1.95	-0.00139	11/522	11	522	9.78723e+06	HCD (High Energy Collision Dissociation)	MS2	54.1322	55.5	44.3568	19071	19071	19057	SET5_tryp_2ul_HCD.raw	44	17	0.00579993	13	trypsin
Set5	K178	Acetylation	C1(Carbamidomethyl); K12(Acetyl); M14(Oxidation); C23(Carbamidomethyl); C28(Carbamidomethyl)		High	Mascot (B17)	CGKALYDLTQHKIMVHYLDCEVCKAIWCSEK	[R].cGKALYDLTQHkImVHYLDCEVcKAIWcSEK.[C]	K12(Acetyl): 100	34	2	2	A6ZTB4; P38890	3	3	3	0.2059	0	1	1	1	1286.28	3856.81	3856.8	4.09	0.00526	17/506	17	506	1.2323e+07	HCD (High Energy Collision Dissociation)	MS2	38.7252	33.448	38.5337	15544	15544	15536	SET5_tryp_2ul_HCD.raw	442	27	0.00980375	13	trypsin
Set5	K190/K197	Acetylation	C2(Carbamidomethyl); C5(Carbamidomethyl); C10(Carbamidomethyl); C14(Carbamidomethyl); K15(Acetyl)		High	Mascot (D17)	DCEVCKAIWCSEKCKKAHASLH	[L].DcEVcKAIWcSEKckKAHASLH.[E]	K6(Acetyl): 50; K13(Acetyl): 50	28	2	2	A6ZTB4; P38890	2	3	3	0.2857	0	1	2	2	920.424	2759.26	2759.25	2.03	0.00187	11/342	11	342	3.43879e+06	HCD (High Energy Collision Dissociation)	MS2	0	55.5	28.3714	9932	9932	9892	SET5_AspN_2ul_HCD.raw	236	22	0.0167449	13	asp-n
Set5	K190/K197	Acetylation	C2(Carbamidomethyl); C5(Carbamidomethyl); C10(Carbamidomethyl); C14(Carbamidomethyl); K16(Acetyl)		High	Mascot (D17)	DCEVCKAIWCSEKCKKAHASLH	[L].DcEVcKAIWcSEKcKkAHASLH.[E]	K6(Acetyl): 50; K13(Acetyl): 50	28	2	2	A6ZTB4; P38890	2	3	3	0.2857	0	1	1	1	920.424	2759.26	2759.25	2.03	0.00187	11/342	11	342	3.43879e+06	HCD (High Energy Collision Dissociation)	MS2	0	55.5	28.3714	9932	9932	9892	SET5_AspN_2ul_HCD.raw	236	22	0.0167449	13	asp-n
Set5	K190/K197	Acetylation	C2(Carbamidomethyl); C5(Carbamidomethyl); C10(Carbamidomethyl); K13(Acetyl); C14(Carbamidomethyl)		High	Mascot (D17)	DCEVCKAIWCSEKCKKAHASLH	[L].DcEVcKAIWcSEkcKKAHASLH.[E]	K6(Acetyl): 50; K13(Acetyl): 50	28	2	2	A6ZTB4; P38890	2	3	3	0.2857	0	1	3	3	920.424	2759.26	2759.25	2.03	0.00187	11/342	11	342	3.43879e+06	HCD (High Energy Collision Dissociation)	MS2	0	55.5	28.3714	9932	9932	9892	SET5_AspN_2ul_HCD.raw	236	22	0.0167449	13	asp-n
Set5	K307/K311	Acetylation	K10(Acetyl)		High	Mascot (D2)	DNGTKKGVEKNID	[S].DNGTKKGVEkNID.[D]	K6(Acetyl): 50; K10(Acetyl): 50	23	2	2	A6ZTB4; P38890	2	3	3	0.3478	0	1	1	1	487.251	1459.74	1459.74	0.08	4e-05	11/304	11	304	3.97944e+07	EThcD (ETD With Supplemental HCD)	MS2	0	55.5	22.0433	5173	5173	5160	SET5_AspN_2ul_EThcD.raw	442	22	0.122009	13	asp-n
Set5	K390/K393	Acetylation	K5(Acetyl)		High	Mascot (C17)	RKPIKKGEQI	[A].RKPIkKGEQI.[R]	K2(Acetyl): 49.94; K5(Acetyl): 49.94	33	2	2	A6ZTB4; P38890	3	2	2	0.2727	0	1	1	1	619.882	1238.76	1238.76	-0.55	-0.00034	8/128	8	128	1.25264e+07	HCD (High Energy Collision Dissociation)	MS2	2.70597	66.104	22.0395	6040	6040	6022	SET5_lysarg_2ul_HCD.raw	79	21	0.00215079	13	Lysarginase
Set5	K390/K393	Acetylation	K5(Acetyl)		High	Mascot (C17)	RKPIKKGEQI	[A].RKPIkKGEQI.[R]	K2(Acetyl): 49.92; K5(Acetyl): 49.92	42	2	2	A6ZTB4; P38890	3	2	2	0.4762	0	1	2	2	619.883	1238.76	1238.76	0.24	0.00015	7/128	7	128	1.46058e+07	HCD (High Energy Collision Dissociation)	MS2	52.3595	55.5	21.601	5877	5877	5860	SET5_lysarg_2ul_HCD.raw	77	21	0.000262096	13	Lysarginase
Set5	K390/K393	Acetylation	K6(Acetyl)		High	Mascot (C17)	RKPIKKGEQI	[A].RKPIKkGEQI.[R]	K2(Acetyl): 49.92; K5(Acetyl): 49.92	42	2	2	A6ZTB4; P38890	3	2	2	0.4762	0	1	1	1	619.883	1238.76	1238.76	0.24	0.00015	7/128	7	128	1.46058e+07	HCD (High Energy Collision Dissociation)	MS2	52.3595	55.5	21.601	5877	5877	5860	SET5_lysarg_2ul_HCD.raw	77	21	0.000262096	13	Lysarginase
Set5	K444	Acetylation	K9(Acetyl)		High	Mascot (D2)	ERVPNLEKKNA	[F].ERVPNLEKkNA.[D]	K8(Acetyl): 99.51	26	2	2	A6ZTB4; P38890	1	2	2	0.9615	0	1	1	1	670.369	1339.73	1339.73	-1.46	-0.00098	5/246	5	246	5.48396e+07	EThcD (ETD With Supplemental HCD)	MS2	0	39.461	24.5811	5695	5695	5685	SET5_AspN_2ul_EThcD.raw	153	17	0.0193046	13	asp-n
Set5	K455	Acetylation	K12(Acetyl)		High	Mascot (C2)	KKNADANLGVEKIDSNDSSEDGSK	[E].KKNADANLGVEkIDSNDSSEDGSK.[K]	K12(Acetyl): 99.27	24	1	1	P38890	3	3	3	0.5417	0	1	1	1	855.078	2563.22	2563.21	2.41	0.00206	19/580	19	580	2.90646e+06	EThcD (ETD With Supplemental HCD)	MS2	9.72989	66.391	25.5843	5408	5408	5397	SET5_lysarg_2ul_EThcD.raw	578	22	0.114788	13	Lysarginase
Set5	K455	Acetylation	K23(Acetyl)		High	Mascot (B17)	NADANLGVEKIDSNDSSEDGSKKSTGNR	[K].NADANLGVEKIDSNDSSEDGSKkSTGNR.[K]	K10(Acetyl): 100	44	1	1	P38890	3	3	3		0.0222	2	2	2	984.127	2950.37	2950.36	1.01	0.00099	18/472	18	472	3.85104e+07	HCD (High Energy Collision Dissociation)	MS2	0	46.343	26.3475	7718	7718	7689	SET5_tryp_2ul_HCD.raw	267	25	0.000484709	13	trypsin
Set5	K455	Acetylation	K22(Acetyl)		High	Mascot (B17)	NADANLGVEKIDSNDSSEDGSKKSTGNR	[K].NADANLGVEKIDSNDSSEDGSkKSTGNR.[K]	K10(Acetyl): 100	45	1	1	P38890	3	3	3	0.0222	0	1	1	1	984.127	2950.37	2950.36	1.01	0.00099	11/472	11	472	3.85104e+07	HCD (High Energy Collision Dissociation)	MS2	0	46.343	26.3475	7718	7718	7689	SET5_tryp_2ul_HCD.raw	267	25	0.000429024	13	trypsin
Set5	K455	Acetylation	N-Term(Acetyl); K11(Acetyl)		High	Mascot (B17)	KNADANLGVEKIDSNDSSEDGSKK	[K].kNADANLGVEkIDSNDSSEDGSKK.[S]	K11(Acetyl): 100	63	1	1	P38890	3	3	3	0.4762	0	1	2	2	869.079	2605.22	2605.22	0.29	0.00025	21/398	21	398	6.38741e+06	HCD (High Energy Collision Dissociation)	MS2	0	55.5	26.9909	8072	8072	8040	SET5_tryp_2ul_HCD.raw	447	27	1.18926e-05	13	trypsin
Set5	K455	Acetylation	K11(Acetyl)		High	Mascot (B2)	KNADANLGVEKIDSNDSSEDGSKK	[K].KNADANLGVEkIDSNDSSEDGSKK.[S]	K11(Acetyl): 100	70	1	1	P38890	3	3	3	0.4143	0	1	1	1	855.072	2563.2	2563.21	-3.66	-0.00313	20/582	20	582	5.07232e+07	EThcD (ETD With Supplemental HCD)	MS2	0	55.5	25.8544	5790	5790	5777	SET5_tryp_2ul_EThcD.raw	407	24	2.16553e-06	13	trypsin
Set5	K455	Acetylation	K22(Acetyl)		High	Mascot (B17)	NADANLGVEKIDSNDSSEDGSKK	[K].NADANLGVEKIDSNDSSEDGSkK.[S]	K10(Acetyl): 100	72	1	1	P38890	2	2	2	0.2361	0	1	2	2	1218.07	2435.13	2435.12	3.97	0.00483	11/384	11	384	9.25675e+06	HCD (High Energy Collision Dissociation)	MS2	0	244.992	27.244	8203	8203	8182	SET5_tryp_2ul_HCD.raw	241	25	7.31117e-07	13	trypsin
Set5	K455	Acetylation	K23(Acetyl)		High	Mascot (B17)	NADANLGVEKIDSNDSSEDGSKK	[K].NADANLGVEKIDSNDSSEDGSKk.[S]	K10(Acetyl): 100	72	1	1	P38890	2	2	2	0.2361	0	1	1	1	1218.07	2435.13	2435.12	3.97	0.00483	11/384	11	384	9.25675e+06	HCD (High Energy Collision Dissociation)	MS2	0	244.992	27.244	8203	8203	8182	SET5_tryp_2ul_HCD.raw	241	25	7.31117e-07	13	trypsin
Set5	K467	Acetylation	K22(Acetyl)		High	Mascot (B2)	NADANLGVEKIDSNDSSEDGSKKSTGNR	[K].NADANLGVEKIDSNDSSEDGSkKSTGNR.[K]	K22(Acetyl): 100	64	1	1	P38890	3	3	3	0.125	0	1	1	1	984.128	2950.37	2950.36	2.93	0.00288	24/688	24	688	1.1719e+07	EThcD (ETD With Supplemental HCD)	MS2	4.86411	47.109	26.401	5917	5917	5905	SET5_tryp_2ul_EThcD.raw	271	22	5.19923e-06	13	trypsin
Set5	K468	Acetylation	K9(Acetyl)		High	Mascot (D2)	DSSEDGSKKSTGNRKSSMREAQP	[N].DSSEDGSKkSTGNRKSSMREAQP.[D]	K9(Acetyl): 99.99	25	1	1	P38890	3	3	3	0.08	0	1	1	1	842.063	2524.17	2524.17	1.62	0.00136	15/536	15	536	3.54103e+07	EThcD (ETD With Supplemental HCD)	MS2	0	18.307	21.1374	4982	4982	4974	SET5_AspN_2ul_EThcD.raw	276	20	0.045591	13	asp-n
Set5	K468	Acetylation	K4(Acetyl); M14(Oxidation)		High	Mascot (D2)	DGSKKSTGNRKSSMR	[E].DGSkKSTGNRKSSmR.[E]	K5(Acetyl): 100	26	2	2	A6ZTB4; P38890	0	3	3		0.037	2	2	2	566.284	1696.84	1696.84	-0.79	-0.00045	9/348	9	348	2.4647e+06	EThcD (ETD With Supplemental HCD)	MS2	0	250	16.9442	4168	4168	4161	SET5_AspN_2ul_EThcD.raw	396	22	0.0524403	13	asp-n
Set5	K468	Acetylation	K5(Acetyl); M14(Oxidation)		High	Mascot (D2)	DGSKKSTGNRKSSMR	[E].DGSKkSTGNRKSSmR.[E]	K5(Acetyl): 100	27	2	2	A6ZTB4; P38890	0	3	3	0.037	0	1	1	1	566.284	1696.84	1696.84	-0.79	-0.00045	9/348	9	348	2.4647e+06	EThcD (ETD With Supplemental HCD)	MS2	0	250	16.9442	4168	4168	4161	SET5_AspN_2ul_EThcD.raw	396	22	0.0401481	13	asp-n
Set5	K468	Acetylation	K14(Acetyl)		High	Mascot (C2)	KIDSNDSSEDGSKKSTGN	[E].KIDSNDSSEDGSKkSTGN.[R]	K14(Acetyl): 100	29	1	1	P38890	2	3	3	0.2069	0	1	1	1	637.625	1910.86	1910.86	1.89	0.0012	10/430	10	430	1.37905e+06	EThcD (ETD With Supplemental HCD)	MS2	77.6549	97.769	21.4623	4641	4641	4631	SET5_lysarg_2ul_EThcD.raw	185	18	0.0115916	13	Lysarginase
Set5	K468	Acetylation	K5(Acetyl); M14(Oxidation)		High	Mascot (D2)	DGSKKSTGNRKSSMREAQP	[E].DGSKkSTGNRKSSmREAQP.[D]	K5(Acetyl): 99.99	30	2	2	A6ZTB4; P38890	1	3	3		0.0323	2	2	2	708.014	2122.03	2122.03	-1.24	-0.00088	18/448	18	448	3.82374e+07	EThcD (ETD With Supplemental HCD)	MS2	17.29	55.5	19.2546	4586	4586	4577	SET5_AspN_2ul_EThcD.raw	483	22	0.0227991	13	asp-n
Set5	K468	Acetylation	K4(Acetyl); M14(Oxidation)		High	Mascot (D2)	DGSKKSTGNRKSSMREAQP	[E].DGSkKSTGNRKSSmREAQP.[D]	K5(Acetyl): 99.99	31	2	2	A6ZTB4; P38890	1	3	3	0.0323	0	1	1	1	708.014	2122.03	2122.03	-1.24	-0.00088	12/448	12	448	3.82374e+07	EThcD (ETD With Supplemental HCD)	MS2	17.29	55.5	19.2546	4586	4586	4577	SET5_AspN_2ul_EThcD.raw	483	22	0.0172949	13	asp-n
Set5	K47	Acetylation	K2(Acetyl); C11(Carbamidomethyl)		High	Mascot (C17)	RKITPTEEEICDDVVLLWKEEPGTEDATIQHLYD	[F].RkITPTEEEIcDDVVLLWKEEPGTEDATIQHLYD.[R]	K19(Acetyl): 99.09	37	2	2	A6ZTB4; P38890	2	4	4		0.0263	2	2	2	1022	4084.97	4084.97	1.21	0.00123	21/574	21	574	7.32977e+06	HCD (High Energy Collision Dissociation)	MS2	6.07987	55.5	42.4398	17332	17332	17299	SET5_lysarg_2ul_HCD.raw	677	30	0.00691128	13	Lysarginase
Set5	K492	Acetylation	K3(Acetyl)		High	Mascot (B17)	NGKEFELDIPETVDTQGNVR	[K].NGkEFELDIPETVDTQGNVR.[K]	K3(Acetyl): 100	28	2	2	A6ZTB4; P38890	1	3	3	1	0	1	1	1	768.376	2303.11	2303.11	-0.38	-0.0003	6/320	6	320	2.02121e+07	HCD (High Energy Collision Dissociation)	MS2	57.6379	44.794	36.7406	14280	14280	14260	SET5_tryp_2ul_HCD.raw	440	27	0.0371897	13	trypsin
Set5	K492	Acetylation	K3(Acetyl)		High	Mascot (B2)	NGKEFELDIPETVDTQGNVRK	[K].NGkEFELDIPETVDTQGNVRK.[T]	K3(Acetyl): 100	38	2	2	A6ZTB4; P38890	2	3	3	0.0263	0	1	1	1	811.074	2431.21	2431.21	-0.99	-0.0008	20/496	20	496	2.18891e+07	EThcD (ETD With Supplemental HCD)	MS2	5.1462	14.312	34.8958	7902	7902	7890	SET5_tryp_2ul_EThcD.raw	605	26	0.00504342	13	trypsin
Set5	K492	Acetylation	K3(Acetyl)		High	Mascot (B17)	NGKEFELDIPETVDTQGNVRK	[K].NGkEFELDIPETVDTQGNVRK.[T]	K3(Acetyl): 100	41	2	2	A6ZTB4; P38890	2	3	3	1	0	1	1	1	811.074	2431.21	2431.21	-1.14	-0.00092	7/336	7	336	1.30192e+07	HCD (High Energy Collision Dissociation)	MS2	21.2182	42.082	35.8849	13669	13669	13644	SET5_tryp_2ul_HCD.raw	595	28	0.00234146	13	trypsin
Set5	K492	Acetylation	K3(Acetyl)		High	Mascot (B17)	NGKEFELDIPETVDTQGNVRK	[K].NGkEFELDIPETVDTQGNVRK.[T]	K3(Acetyl): 100	45	2	2	A6ZTB4; P38890	2	3	3	1	0	1	1	1	811.074	2431.21	2431.21	-1.44	-0.00117	22/336	22	336	4.65145e+07	HCD (High Energy Collision Dissociation)	MS2	19.177	20.54	34.8899	12976	12976	12949	SET5_tryp_2ul_HCD.raw	579	28	0.00082918	13	trypsin
Set5	K492	Acetylation	K3(Acetyl)		High	Mascot (B17)	NGKEFELDIPETVDTQGNVR	[K].NGkEFELDIPETVDTQGNVR.[K]	K3(Acetyl): 100	57	2	2	A6ZTB4; P38890	1	3	3	1	0	1	1	1	768.375	2303.11	2303.11	-1.9	-0.00145	20/320	20	320	1.84139e+07	HCD (High Energy Collision Dissociation)	MS2	29.4607	41.556	38.1511	15284	15284	15271	SET5_tryp_2ul_HCD.raw	426	27	3.89385e-05	13	trypsin
Set5	K492	Acetylation	K3(Acetyl)		High	Mascot (B17)	NGKEFELDIPETVDTQGNVR	[K].NGkEFELDIPETVDTQGNVR.[K]	K3(Acetyl): 100	58	2	2	A6ZTB4; P38890	1	2	2	0.0345	0	1	1	1	1152.07	2303.13	2303.11	4.47	0.00515	16/320	16	320	7.40586e+06	HCD (High Energy Collision Dissociation)	MS2	0	55.5	36.7795	14305	14305	14285	SET5_tryp_2ul_HCD.raw	433	27	3.62625e-05	13	trypsin
Set5	K510	Acetylation	N-Term(Acetyl); K8(Acetyl)		High	Mascot (D17)	DTQGNVRKTSVRF	[V].dTQGNVRkTSVRF.[D]	K8(Acetyl): 100	30	2	2	A6ZTB4; P38890	0	2	2	1	0	1	1	1	796.413	1591.82	1591.82	0.2	0.00016	7/200	7	200	1.22292e+07	HCD (High Energy Collision Dissociation)	MS2	0	55.5	27.919	9637	9637	9613	SET5_AspN_2ul_HCD.raw	459	24	0.0219676	13	asp-n
Set5	K80	Acetylation	K2(Acetyl)		High	Mascot (C17)	RKILNEHHLYDTDLETVSLYKD	[F].RkILNEHHLYDTDLETVSLYKD.[K]	K2(Acetyl): 100	34	2	2	A6ZTB4; P38890	2	4	4	0.0294	0	1	1	1	686.852	2744.39	2744.39	-0.51	-0.00035	17/356	17	356	8.34048e+07	HCD (High Energy Collision Dissociation)	MS2	2.45745	22.241	33.4426	11658	11658	11635	SET5_lysarg_2ul_HCD.raw	764	31	0.0169459	13	Lysarginase
Set5	K80	Acetylation	K2(Acetyl)		High	Mascot (C17)	RKILNEHHLYDTDLETVSLYKD	[F].RkILNEHHLYDTDLETVSLYKD.[K]	K2(Acetyl): 100	35	2	2	A6ZTB4; P38890	2	3	3	1	0	1	1	1	915.468	2744.39	2744.39	0.12	0.00011	15/356	15	356	2.59562e+07	HCD (High Energy Collision Dissociation)	MS2	0	2.923	33.4756	11677	11677	11657	SET5_lysarg_2ul_HCD.raw	744	31	0.0107286	13	Lysarginase
Set5	K80	Acetylation	K2(Acetyl)		High	Mascot (C17)	RKILNEHHLYDTDLETVSLYKD	[F].RkILNEHHLYDTDLETVSLYKD.[K]	K2(Acetyl): 100	46	2	2	A6ZTB4; P38890	2	3	3	1	0	1	1	1	915.471	2744.4	2744.39	3.99	0.00365	7/356	7	356	1.88939e+07	HCD (High Energy Collision Dissociation)	MS2	10.2385	15.206	32.8539	11257	11257	11227	SET5_lysarg_2ul_HCD.raw	656	30	0.000893046	13	Lysarginase
Set5	K162me1/R166me1	K methylation	K10(Methyl); C12(Carbamidomethyl); C15(Carbamidomethyl)		High	Mascot (C2)	DKLFLISNGKACARCGKALY	[L].DKLFLISNGkAcARcGKALY.[D]	K10(Methyl): 50; R14(Methyl): 50	43	2	2	A6ZTB4; P38890	0	3	3	0.3023	0	1	1	1	767.072	2299.2	2299.2	-1.18	-0.0009	12/458	12	458	2.60077e+08	EThcD (ETD With Supplemental HCD)	MS2	1.2901	4.332	32.8966	7624	7624	7615	SET5_AspN_2ul_EThcD.raw	5569	30	0.015092	13	Asp-n
Set5	K190me2	K methylation	N-Term(Acetyl); C2(Carbamidomethyl); E3(Methyl); K6(Dimethyl); C10(Carbamidomethyl); C14(Carbamidomethyl)		High	Mascot (C17)	DCEVCKAIWCSEKCKKAHASLH	[L].dceVCkAIWcSEKcKKAHASLH.[E]	K6(2xMethyl): 100	30	2	2	A6ZTB4; P38890	2	3	3	0.5667	0	1	4	4	915.426	2744.26	2744.28	-4.98	-0.00455	10/342	10	342	5.72627e+06	HCD (High Energy Collision Dissociation)	MS2	25.9831	55.5	29.1553	10435	10435	10397	SET5_AspN_2ul_HCD.raw	1224	26	0.056202	13	Asp-n
Set5	K190me2	K methylation	N-Term(Acetyl); D1(Methyl); C5(Carbamidomethyl); K6(Dimethyl); C10(Carbamidomethyl); C14(Carbamidomethyl)		High	Mascot (C17)	DCEVCKAIWCSEKCKKAHASLH	[L].dCEVckAIWcSEKcKKAHASLH.[E]	K6(2xMethyl): 100	30	2	2	A6ZTB4; P38890	2	3	3	0.5667	0	1	5	5	915.426	2744.26	2744.28	-4.98	-0.00455	10/342	10	342	5.72627e+06	HCD (High Energy Collision Dissociation)	MS2	25.9831	55.5	29.1553	10435	10435	10397	SET5_AspN_2ul_HCD.raw	1224	26	0.056202	13	Asp-n
Set5	K190me2	K methylation	N-Term(Acetyl); E3(Methyl); C5(Carbamidomethyl); K6(Dimethyl); C10(Carbamidomethyl); C14(Carbamidomethyl)		High	Mascot (C17)	DCEVCKAIWCSEKCKKAHASLH	[L].dCeVckAIWcSEKcKKAHASLH.[E]	K6(2xMethyl): 100	30	2	2	A6ZTB4; P38890	2	3	3	0.5667	0	1	2	2	915.426	2744.26	2744.28	-4.98	-0.00455	10/342	10	342	5.72627e+06	HCD (High Energy Collision Dissociation)	MS2	25.9831	55.5	29.1553	10435	10435	10397	SET5_AspN_2ul_HCD.raw	1224	26	0.056202	13	Asp-n
Set5	K190me3	K methylation	N-Term(Acetyl); C2(Carbamidomethyl); K6(Trimethyl); C10(Carbamidomethyl); C14(Carbamidomethyl)		High	Mascot (C17)	DCEVCKAIWCSEKCKKAHASLH	[L].dcEVCkAIWcSEKcKKAHASLH.[E]	K6(3xMethyl): 100	30	2	2	A6ZTB4; P38890	2	3	3	0.5667	0	1	3	3	915.426	2744.26	2744.28	-4.98	-0.00455	10/342	10	342	5.72627e+06	HCD (High Energy Collision Dissociation)	MS2	25.9831	55.5	29.1553	10435	10435	10397	SET5_AspN_2ul_HCD.raw	1224	26	0.056202	13	Asp-n
Set5	K190me3	K methylation	N-Term(Acetyl); C5(Carbamidomethyl); K6(Trimethyl); C10(Carbamidomethyl); C14(Carbamidomethyl)		High	Mascot (C17)	DCEVCKAIWCSEKCKKAHASLH	[L].dCEVckAIWcSEKcKKAHASLH.[E]	K6(3xMethyl): 100	30	2	2	A6ZTB4; P38890	2	3	3	0.5667	0	1	1	1	915.426	2744.26	2744.28	-4.98	-0.00455	10/342	10	342	5.72627e+06	HCD (High Energy Collision Dissociation)	MS2	25.9831	55.5	29.1553	10435	10435	10397	SET5_AspN_2ul_HCD.raw	1224	26	0.056202	13	Asp-n
Set5	K197me1	K methylation	C5(Carbamidomethyl); K8(Methyl); C9(Carbamidomethyl)		High	Mascot (B17)	KAIWCSEKC	[C].KAIWcSEkc.[K]	K8(Methyl): 100	32	2	2	A6ZTB4; P38890	1	2	2	0.2188	0	1	1	1	598.284	1195.56	1195.56	0.34	0.0002	7/118	7	118	5.51573e+06	HCD (High Energy Collision Dissociation)	MS2	10.9706	25.906	27.9758	8585	8585	8570	SET5_lysarg_2ul_HCD.raw	450	26	0.0129772	13	Lysarginase
Set5	K199me1	K methylation	C2(Carbamidomethyl); C5(Carbamidomethyl); C10(Carbamidomethyl); C14(Carbamidomethyl); K15(Methyl)		High	Mascot (C17)	DCEVCKAIWCSEKCKKAHASLH	[L].DcEVcKAIWcSEKckKAHASLH.[E]	K15(Methyl): 99.68	42	2	2	A6ZTB4; P38890	2	4	4	0.119	0	1	1	1	683.567	2731.25	2731.26	-3.81	-0.0026	24/342	24	342	1.78779e+07	HCD (High Energy Collision Dissociation)	MS2	3.03966	46.305	28.451	9983	9983	9961	SET5_AspN_2ul_HCD.raw	1095	25	0.00343071	13	Asp-n
Set5	K199me1	K methylation	C2(Carbamidomethyl); C5(Carbamidomethyl); C10(Carbamidomethyl); C14(Carbamidomethyl); K15(Methyl)		High	Mascot (C17)	DCEVCKAIWCSEKCKKAHASLH	[L].DcEVcKAIWcSEKckKAHASLH.[E]	K15(Methyl): 99.72	56	2	2	A6ZTB4; P38890	2	3	3	0.1786	0	1	1	1	911.087	2731.25	2731.26	-4.01	-0.00365	12/342	12	342	8.30822e+06	HCD (High Energy Collision Dissociation)	MS2	0	55.5	28.4564	9987	9987	9961	SET5_AspN_2ul_HCD.raw	1038	25	0.000124499	13	Asp-n
Set5	K307me1	K methylation	K5(Methyl)		High	Mascot (C17)	DNGTKKGVEKNID	[S].DNGTkKGVEKNID.[D]	K6(Methyl): 99.82	39	2	2	A6ZTB4; P38890	2	2	2	0.2564	0	1	2	2	716.376	1431.74	1431.74	0.1	7e-05	8/208	8	208	9.02968e+06	HCD (High Energy Collision Dissociation)	MS2	12.0464	55.5	22.1961	6582	6582	6561	SET5_AspN_2ul_HCD.raw	2252	28	0.0131989	13	Asp-n
Set5	K307me1	K methylation	K6(Methyl)		High	Mascot (C17)	DNGTKKGVEKNID	[S].DNGTKkGVEKNID.[D]	K6(Methyl): 99.82	39	2	2	A6ZTB4; P38890	2	2	2	0.2564	0	1	1	1	716.376	1431.74	1431.74	0.1	7e-05	8/208	8	208	9.02968e+06	HCD (High Energy Collision Dissociation)	MS2	12.0464	55.5	22.1961	6582	6582	6561	SET5_AspN_2ul_HCD.raw	2252	28	0.0131686	13	Asp-n
Set5	K307me1	K methylation	K6(Methyl)		High	Mascot (C2)	DNGTKKGVEKNID	[S].DNGTKkGVEKNID.[D]	K6(Methyl): 100	40	2	2	A6ZTB4; P38890	2	3	3	0.175	0	1	1	1	477.92	1431.74	1431.74	0.48	0.00023	10/304	10	304	1.13138e+07	EThcD (ETD With Supplemental HCD)	MS2	1.65998	55.5	22.2336	5213	5213	5203	SET5_AspN_2ul_EThcD.raw	2998	28	0.0165883	13	Asp-n
Set5	K30me3	K methylation	N-Term(Acetyl); K1(Trimethyl); E6(Methyl); E7(Methyl); E8(Methyl); C10(Carbamidomethyl)		High	Mascot (B17)	KITPTEEEICDDVVLLWKEEPGTEDATIQHLYD	[R].kITPTeeeIcDDVVLLWKEEPGTEDATIQHLYD.[R]	K1(3xMethyl): 100	40	2	2	A6ZTB4; P38890	1	4	4	0.3	0	1	1	1	1003.99	4012.95	4012.96	-3.06	-0.00307	22/560	22	560	4.94485e+07	HCD (High Energy Collision Dissociation)	MS2	5.0102	18.438	40.332	16104	16104	16088	SET5_lysarg_2ul_HCD.raw	9216	39	0.0490357	13	Lysarginase
Set5	K444me1	K methylation	E7(Methyl); K8(Methyl)		High	Mascot (C2)	ERVPNLEKKNA	[F].ERVPNLekKNA.[D]	K8(Methyl): 100	30	2	2	A6ZTB4; P38890	1	3	3	0.2667	0	1	2	2	442.589	1325.75	1325.75	-0.32	-0.00014	6/246	6	246	3.35553e+07	EThcD (ETD With Supplemental HCD)	MS2	14.9266	55.5	27.582	6386	6386	6376	SET5_AspN_2ul_EThcD.raw	844	22	0.0468072		Asp-n
Set5	K444me1	K methylation	E7(Methyl); K8(Methyl)		High	Mascot (C17)	ERVPNLEKKNA	[F].ERVPNLekKNA.[D]	K8(Methyl): 100	34	2	2	A6ZTB4; P38890	1	3	3	0.3529	0	1	2	2	442.591	1325.76	1325.75	3.06	0.00135	5/166	5	166	3.25743e+07	HCD (High Energy Collision Dissociation)	MS2	31.8908	55.5	27.5632	9414	9414	9385	SET5_AspN_2ul_HCD.raw	783	24	0.014782		Asp-n
Set5	K444me2	K methylation	K8(Dimethyl)		High	Mascot (C2)	ERVPNLEKKNA	[F].ERVPNLEkKNA.[D]	K8(2xMethyl): 100	30	2	2	A6ZTB4; P38890	1	3	3	0.2667	0	1	1	1	442.589	1325.75	1325.75	-0.32	-0.00014	6/246	6	246	3.35553e+07	EThcD (ETD With Supplemental HCD)	MS2	14.9266	55.5	27.582	6386	6386	6376	SET5_AspN_2ul_EThcD.raw	844	22	0.0468072		Asp-n
Set5	K444me2	K methylation	K8(Dimethyl)		High	Mascot (C17)	ERVPNLEKKNA	[F].ERVPNLEkKNA.[D]	K8(2xMethyl): 100	34	2	2	A6ZTB4; P38890	1	3	3	0.3529	0	1	1	1	442.591	1325.76	1325.75	3.06	0.00135	5/166	5	166	3.25743e+07	HCD (High Energy Collision Dissociation)	MS2	31.8908	55.5	27.5632	9414	9414	9385	SET5_AspN_2ul_HCD.raw	783	24	0.014782		Asp-n
Set5	K445me2	K methylation	N-Term(Acetyl); K1(Dimethyl); D4(Methyl); E10(Methyl)		High	Mascot (B2)	KNADANLGVEKIDSNDSSEDGSKKSTGN	[K].kNAdANLGVeKIDSNDSSEDGSKKSTGN.[R]	K1(2xMethyl): 100	27	1	1	P38890	3	3	3	0.1852	0	1	1	1	993.481	2978.43	2978.42	3.23	0.00321	15/686	15	686	3.89254e+06	EThcD (ETD With Supplemental HCD)	MS2	0	55.5	25.1853	5325	5325	5315	SET5_lysarg_2ul_EThcD.raw	4845	27	0.450053	22	Lysarginase
Set5	K445me3	K methylation	N-Term(Acetyl); K1(Trimethyl); D4(Methyl)		High	Mascot (B2)	KNADANLGVEKIDSNDSSEDGSKKSTGN	[K].kNAdANLGVEKIDSNDSSEDGSKKSTGN.[R]	K1(3xMethyl): 100	27	1	1	P38890	3	3	3	0.1852	0	1	3	3	993.481	2978.43	2978.42	3.23	0.00321	15/686	15	686	3.89254e+06	EThcD (ETD With Supplemental HCD)	MS2	0	55.5	25.1853	5325	5325	5315	SET5_lysarg_2ul_EThcD.raw	4845	27	0.450053	22	Lysarginase
Set5	K445me3	K methylation	N-Term(Acetyl); K1(Trimethyl); E10(Methyl)		High	Mascot (B2)	KNADANLGVEKIDSNDSSEDGSKKSTGN	[K].kNADANLGVeKIDSNDSSEDGSKKSTGN.[R]	K1(3xMethyl): 100	27	1	1	P38890	3	3	3	0.1852	0	1	2	2	993.481	2978.43	2978.42	3.23	0.00321	15/686	15	686	3.89254e+06	EThcD (ETD With Supplemental HCD)	MS2	0	55.5	25.1853	5325	5325	5315	SET5_lysarg_2ul_EThcD.raw	4845	27	0.450053	22	Lysarginase
Set5	K455me1	K methylation	E9(Methyl); K10(Methyl)		High	Mascot (A17)	NADANLGVEK	[K].NADANLGVek.[I]	K10(Methyl): 100	61	2	2	A6ZTB4; P38890	0	2	2	0.8852	0	1	2	2	529.777	1058.55	1058.55	-1.28	-0.00068	8/152	8	152	1.69439e+07	HCD (High Energy Collision Dissociation)	MS2	18.9004	51.98	30.3219	9985	9985	9966	SET5_tryp_2ul_HCD.raw	908	26	3.77621e-05	13	Trypsin
Set5	K455me2	K methylation	K10(Dimethyl)		High	Mascot (A17)	NADANLGVEK	[K].NADANLGVEk.[I]	K10(2xMethyl): 100	61	2	2	A6ZTB4; P38890	0	2	2	0.8852	0	1	1	1	529.777	1058.55	1058.55	-1.28	-0.00068	8/152	8	152	1.69439e+07	HCD (High Energy Collision Dissociation)	MS2	18.9004	51.98	30.3219	9985	9985	9966	SET5_tryp_2ul_HCD.raw	908	26	3.77621e-05	13	Trypsin
Set5	K47me1	K methylation	K1(Methyl); E3(Methyl)		High	Mascot (B2)	KEEPGTEDATIQHLYD	[W].kEePGTEDATIQHLYD.[R]	K1(Methyl): 100	38	2	2	A6ZTB4; P38890	0	3	3		0.0256	2	2	2	625.296	1873.87	1873.88	-3.63	-0.00227	19/378	19	378	5.4562e+07	EThcD (ETD With Supplemental HCD)	MS2	14.9238	2.901	32.8026	6876	6876	6867	SET5_lysarg_2ul_EThcD.raw	1118	21	0.00881885	13	Lysarginase
Set5	K47me1	K methylation	K1(Methyl); E2(Methyl)		High	Mascot (B17)	KEEPGTEDATIQHLYDRITE	[W].keEPGTEDATIQHLYDRITE.[R]	K1(Methyl): 100	38	2	2	A6ZTB4; P38890	1	3	3	0.0789	0	1	3	3	791.724	2373.16	2373.16	-0.22	-0.00017	10/332	10	332	7.99012e+06	HCD (High Energy Collision Dissociation)	MS2	7.73991	42.674	36.9593	13949	13949	13913	SET5_lysarg_2ul_HCD.raw	4209	35	0.0335853	13	Lysarginase
Set5	K47me1	K methylation	K1(Methyl); E3(Methyl)		High	Mascot (B17)	KEEPGTEDATIQHLYDRITE	[W].kEePGTEDATIQHLYDRITE.[R]	K1(Methyl): 100	38	2	2	A6ZTB4; P38890	1	3	3	0.0789	0	1	2	2	791.724	2373.16	2373.16	-0.22	-0.00017	10/332	10	332	7.99012e+06	HCD (High Energy Collision Dissociation)	MS2	7.73991	42.674	36.9593	13949	13949	13913	SET5_lysarg_2ul_HCD.raw	4209	35	0.0335853	13	Lysarginase
Set5	K47me1	K methylation	C11(Carbamidomethyl); K19(Methyl); E20(Methyl)		High	Mascot (B17)	RKITPTEEEICDDVVLLWKEEPGTEDATIQHLYD	[F].RKITPTEEEIcDDVVLLWkeEPGTEDATIQHLYD.[R]	K19(Methyl): 100	41	2	2	A6ZTB4; P38890	2	4	4	0.0244	0	1	1	1	1018.5	4071	4070.99	1.27	0.0013	23/574	23	574	5.14719e+06	HCD (High Energy Collision Dissociation)	MS2	3.01454	203.674	44.7058	18270	18270	18260	SET5_lysarg_2ul_HCD.raw	10015	39	0.0430151	13	Lysarginase
Set5	K47me1	K methylation	K1(Methyl); E2(Methyl)		High	Mascot (B17)	KEEPGTEDATIQHLYD	[W].keEPGTEDATIQHLYD.[R]	K1(Methyl): 100	50	2	2	A6ZTB4; P38890	0	2	2	0.24	0	1	3	3	937.445	1873.88	1873.88	0.64	0.0006	11/258	11	258	5.51061e+07	HCD (High Energy Collision Dissociation)	MS2	0	33.301	32.7433	11183	11183	11157	SET5_lysarg_2ul_HCD.raw	1318	30	0.00073432	13	Lysarginase
Set5	K47me1	K methylation	K1(Methyl); E2(Methyl)		High	Mascot (D17)	KEEPGTEDATIQHLY	[W].keEPGTEDATIQHLY.[D]	K1(Methyl): 100	55	2	2	A6ZTB4; P38890	2	2	2		0.0179	2	3	3	879.933	1758.86	1758.85	2.05	0.0018	13/232	13	232	3.96565e+07	HCD (High Energy Collision Dissociation)	MS2	21.6405	33.03	31.0737	12624	12624	12594	SET5_chymo_2ul_HCD.raw	5481	52	0.000810643	14	Chymotrypsin
Set5	K47me1	K methylation	K1(Methyl); E2(Methyl)		High	Mascot (D2)	KEEPGTEDATIQHLY	[W].keEPGTEDATIQHLY.[D]	K1(Methyl): 100	58	2	2	A6ZTB4; P38890	2	3	3	0.0517	0	1	1	1	586.957	1758.86	1758.85	0.97	0.00057	18/344	18	344	3.90643e+07	EThcD (ETD With Supplemental HCD)	MS2	15.7181	42.699	31.0893	8188	8188	8174	SET5_chymo_2ul_EThcD.raw	5094	40	0.000394484	13	Chymotrypsin
Set5	K47me2	K methylation	K1(Dimethyl)		High	Mascot (B17)	KEEPGTEDATIQHLYDRITE	[W].kEEPGTEDATIQHLYDRITE.[R]	K1(2xMethyl): 100	38	2	2	A6ZTB4; P38890	1	3	3	0.0789	0	1	4	4	791.724	2373.16	2373.16	-0.22	-0.00017	10/332	10	332	7.99012e+06	HCD (High Energy Collision Dissociation)	MS2	7.73991	42.674	36.9593	13949	13949	13913	SET5_lysarg_2ul_HCD.raw	4209	35	0.0335853	13	Lysarginase
Set5	K47me2	K methylation	C11(Carbamidomethyl); K19(Dimethyl)		High	Mascot (B17)	RKITPTEEEICDDVVLLWKEEPGTEDATIQHLYD	[F].RKITPTEEEIcDDVVLLWkEEPGTEDATIQHLYD.[R]	K19(2xMethyl): 100	41	2	2	A6ZTB4; P38890	2	4	4	0.0244	0	1	2	2	1018.5	4071	4070.99	1.27	0.0013	23/574	23	574	5.14719e+06	HCD (High Energy Collision Dissociation)	MS2	3.01454	203.674	44.7058	18270	18270	18260	SET5_lysarg_2ul_HCD.raw	10015	39	0.0430151	13	Lysarginase
Set5	K47me2	K methylation	K1(Dimethyl)		High	Mascot (B17)	KEEPGTEDATIQHLYD	[W].kEEPGTEDATIQHLYD.[R]	K1(2xMethyl): 100	50	2	2	A6ZTB4; P38890	0	2	2	0.24	0	1	1	1	937.445	1873.88	1873.88	0.64	0.0006	11/258	11	258	5.51061e+07	HCD (High Energy Collision Dissociation)	MS2	0	33.301	32.7433	11183	11183	11157	SET5_lysarg_2ul_HCD.raw	1318	30	0.000615015	13	Lysarginase
Set5	K47me2	K methylation	K1(Dimethyl)		High	Mascot (D17)	KEEPGTEDATIQHLY	[W].kEEPGTEDATIQHLY.[D]	K1(2xMethyl): 100	56	2	2	A6ZTB4; P38890	2	2	2	0.0179	0	1	1	1	879.933	1758.86	1758.85	2.05	0.0018	13/232	13	232	3.96565e+07	HCD (High Energy Collision Dissociation)	MS2	21.6405	33.03	31.0737	12624	12624	12594	SET5_chymo_2ul_HCD.raw	5481	52	0.000680503	14	Chymotrypsin
Set5	K492me1	K methylation	K10(Methyl); E11(Methyl)		High	Mascot (C17)	DLKEILKNGKEFEL	[P].DLKEILKNGkeFEL.[D]	K10(Methyl): 100	33	2	2	A6ZTB4; P38890	3	2	2	0.3333	0	1	1	1	852.479	1703.95	1703.96	-3.8	-0.00324	10/216	10	216	1.81916e+07	HCD (High Energy Collision Dissociation)	MS2	69.6886	55.5	41.1737	18793	18793	18779	SET5_AspN_2ul_HCD.raw	3368	30	0.0760925	15	Asp-n
Set5	K492me1	K methylation	K10(Methyl); E11(Methyl)		High	Mascot (C2)	DLKEILKNGKEFEL	[P].DLKEILKNGkeFEL.[D]	K10(Methyl): 100	45	2	2	A6ZTB4; P38890	3	3	3	0.0222	0	1	1	1	568.657	1703.96	1703.96	-0.19	-0.00011	9/320	9	320	1.84967e+07	EThcD (ETD With Supplemental HCD)	MS2	8.87849	55.5	41.2844	9691	9691	9678	SET5_AspN_2ul_EThcD.raw	3232	28	0.00536341		Asp-n
Set5	K492me1	K methylation	K1(Methyl); E2(Methyl)		High	Mascot (B17)	KEFELDIPETVDTQGNV	[G].keFELDIPETVDTQGNV.[R]	K1(Methyl): 100	57	2	2	A6ZTB4; P38890	0	2	2	0.1754	0	1	3	3	981.488	1961.97	1961.97	-0.67	-0.00065	9/274	9	274	6.48933e+07	HCD (High Energy Collision Dissociation)	MS2	1.67369	38.315	40.7654	16367	16367	16345	SET5_lysarg_2ul_HCD.raw	2965	34	0.000291068	13	Lysarginase
Set5	K492me1	K methylation	K1(Methyl); E4(Methyl)		High	Mascot (B17)	KEFELDIPETVDTQGNV	[G].kEFeLDIPETVDTQGNV.[R]	K1(Methyl): 100	57	2	2	A6ZTB4; P38890	0	2	2	0.1754	0	1	2	2	981.488	1961.97	1961.97	-0.67	-0.00065	9/274	9	274	6.48933e+07	HCD (High Energy Collision Dissociation)	MS2	1.67369	38.315	40.7654	16367	16367	16345	SET5_lysarg_2ul_HCD.raw	2965	34	0.000291068	13	Lysarginase
Set5	K492me1	K methylation	K1(Methyl); E2(Methyl)		High	Mascot (B17)	KEFELDIPETVDTQGNV	[G].keFELDIPETVDTQGNV.[R]	K1(Methyl): 100	75	2	2	A6ZTB4; P38890	0	2	2	0.1867	0	1	3	3	981.488	1961.97	1961.97	-1.1	-0.00108	10/274	10	274	6.54669e+07	HCD (High Energy Collision Dissociation)	MS2	0	11.219	41.3781	16714	16714	16697	SET5_lysarg_2ul_HCD.raw	2889	34	4.29257e-06	13	Lysarginase
Set5	K492me1	K methylation	K1(Methyl); E4(Methyl)		High	Mascot (B17)	KEFELDIPETVDTQGNV	[G].kEFeLDIPETVDTQGNV.[R]	K1(Methyl): 100	75	2	2	A6ZTB4; P38890	0	2	2	0.1867	0	1	2	2	981.488	1961.97	1961.97	-1.1	-0.00108	10/274	10	274	6.54669e+07	HCD (High Energy Collision Dissociation)	MS2	0	11.219	41.3781	16714	16714	16697	SET5_lysarg_2ul_HCD.raw	2889	34	4.29257e-06	13	Lysarginase
Set5	K492me2	K methylation	K10(Dimethyl)		High	Mascot (C17)	DLKEILKNGKEFEL	[P].DLKEILKNGkEFEL.[D]	K10(2xMethyl): 100	33	2	2	A6ZTB4; P38890	3	2	2	0.3333	0	1	2	2	852.479	1703.95	1703.96	-3.8	-0.00324	10/216	10	216	1.81916e+07	HCD (High Energy Collision Dissociation)	MS2	69.6886	55.5	41.1737	18793	18793	18779	SET5_AspN_2ul_HCD.raw	3368	30	0.0760925	15	Asp-n
Set5	K492me2	K methylation	K10(Dimethyl)		High	Mascot (C2)	DLKEILKNGKEFEL	[P].DLKEILKNGkEFEL.[D]	K10(2xMethyl): 100	44	2	2	A6ZTB4; P38890	3	3	3		0.0222	2	2	2	568.657	1703.96	1703.96	-0.19	-0.00011	9/320	9	320	1.84967e+07	EThcD (ETD With Supplemental HCD)	MS2	8.87849	55.5	41.2844	9691	9691	9678	SET5_AspN_2ul_EThcD.raw	3232	28	0.00700554		Asp-n
Set5	K492me2	K methylation	K1(Dimethyl)		High	Mascot (B17)	KEFELDIPETVDTQGNV	[G].kEFELDIPETVDTQGNV.[R]	K1(2xMethyl): 100	57	2	2	A6ZTB4; P38890	0	2	2	0.1754	0	1	4	4	981.488	1961.97	1961.97	-0.67	-0.00065	9/274	9	274	6.48933e+07	HCD (High Energy Collision Dissociation)	MS2	1.67369	38.315	40.7654	16367	16367	16345	SET5_lysarg_2ul_HCD.raw	2965	34	0.000291068	13	Lysarginase
Set5	K492me2	K methylation	K1(Dimethyl)		High	Mascot (B17)	KEFELDIPETVDTQGNV	[G].kEFELDIPETVDTQGNV.[R]	K1(2xMethyl): 100	75	2	2	A6ZTB4; P38890	0	2	2	0.1867	0	1	4	4	981.488	1961.97	1961.97	-1.1	-0.00108	10/274	10	274	6.54669e+07	HCD (High Energy Collision Dissociation)	MS2	0	11.219	41.3781	16714	16714	16697	SET5_lysarg_2ul_HCD.raw	2889	34	4.29257e-06	13	Lysarginase
Set5p	S13	Phosphorylation	S15(Phospho)		High	Mascot (A2)	TLTIKIGTLNDSDQSAVHNGTENGSDFRK	[M].TLTIKIGTLNDSDQsAVHNGTENGSDFRK.[I]	S12(Phospho): 99.12	30	2	2	A6ZTB4; P38890	2	3	3	0.3667	0	1	1	1	1066.84	3198.52	3198.51	3.94	0.0042	13/706	13	706	6.63504e+06	EThcD (ETD With Supplemental HCD)	MS2	0	45.581	33.8121	7627	7627	7614	SET5_tryp_2ul_EThcD.raw	927	29	0.0444682	13	Trypsin
Set5p	S16	Phosphorylation	S12(Phospho)		High	Mascot (E2)	TLTIKIGTLNDSDQSAVHNGTENGSDF	[M].TLTIKIGTLNDsDQSAVHNGTENGSDF.[R]	S15(Phospho): 99.21	37	2	2	A6ZTB4; P38890	3	3	3	0.4324	0	1	2	2	972.107	2914.31	2914.31	-1.36	-0.00132	13/650	13	650	1.2749e+07	EThcD (ETD With Supplemental HCD)	MS2	0	23.898	36.4342	9766	9766	9752	SET5_chymo_2ul_EThcD.raw	519	27	0.00468962	13	Chymotrypsin
Set5p	S285	Phosphorylation	T8(Phospho)		High	Mascot (C17)	DASGIGSTFSLLNGTTVHTEEESDNGTKKGVEKNID	[R].DASGIGStFSLLNGTTVHTEEESDNGTKKGVEKNID.[D]	S7(Phospho): 98.78	43	2	2	A6ZTB4; P38890	2	3	3	0.2093	0	1	2	2	1277.59	3830.75	3830.76	-1.89	-0.00241	10/578	10	578	2.40959e+07	HCD (High Energy Collision Dissociation)	MS2	0	9.582	37.4538	16341	16341	16327	SET5_AspN_2ul_HCD.raw	556	26	0.0013933	13	Asp-N
Set5p	S285	Phosphorylation	T8(Phospho)		High	Mascot (C17)	DASGIGSTFSLLNGTTVHTEEES	[R].DASGIGStFSLLNGTTVHTEEES.[D]	S7(Phospho): 99.52	66	2	2	A6ZTB4; P38890	0	2	2		0.0435	2	2	2	1216.53	2432.06	2432.05	3.32	0.00403	23/328	23	328	2.33955e+06	HCD (High Energy Collision Dissociation)	MS2	0	84.444	42.6656	19682	19682	19657	SET5_AspN_2ul_HCD.raw	205	22	2.77795e-06	13	Asp-N
Set5p	S288	Phosphorylation	T8(Phospho)		High	Mascot (C17)	DASGIGSTFSLLNGTTVHTEEES	[R].DASGIGStFSLLNGTTVHTEEES.[D]	S10(Phospho): 99.99	64	2	2	A6ZTB4; P38890	0	2	2	0.0312	0	1	1	1	1216.53	2432.05	2432.05	1.61	0.00196	19/328	19	328	4.30934e+06	HCD (High Energy Collision Dissociation)	MS2	0	55.5	42.2554	19444	19444	19414	SET5_AspN_2ul_HCD.raw	220	22	4.71403e-06	13	Asp-N
Set5p	S288	Phosphorylation	T8(Phospho)		High	Mascot (C17)	DASGIGSTFSLLNGTTVHTEEES	[R].DASGIGStFSLLNGTTVHTEEES.[D]	S10(Phospho): 100	67	2	2	A6ZTB4; P38890	0	2	2		0.0147	2	2	2	1216.52	2432.04	2432.05	-4.61	-0.00561	20/328	20	328	4.16517e+06	HCD (High Energy Collision Dissociation)	MS2	0	55.5	42.2793	19461	19461	19432	SET5_AspN_2ul_HCD.raw	226	23	2.27027e-06	13	Asp-N
Set5p	S301	Phosphorylation	T20(Phospho)		High	Mascot (B17)	RDASGIGSTFSLLNGTTVHTEEESDNGTK	[L].RDASGIGSTFSLLNGTTVHtEEESDNGTK.[K]	S24(Phospho): 99.3	48	2	2	A6ZTB4; P38890	1	4	4	0.1875	0	1	2	2	776.602	3103.39	3103.39	-0.01	0	19/498	19	498	1.23131e+07	HCD (High Energy Collision Dissociation)	MS2	0	55.5	37.4181	14266	14266	14232	SET5_lysarg_2ul_HCD.raw	1024	32	0.000815211	13	lysarginase
Set5p	S301	Phosphorylation	T17(Phospho)		High	Mascot (B17)	RDASGIGSTFSLLNGTTVHTEEESDNGT	[L].RDASGIGSTFSLLNGTtVHTEEESDNGT.[K]	S24(Phospho): 98.27	54	2	2	A6ZTB4; P38890	0	3	3		0.0357	3	3	3	992.435	2975.29	2975.29	-0.11	-0.00011	21/478	21	478	1.18062e+07	HCD (High Energy Collision Dissociation)	MS2	0	41.653	39.308	15487	15487	15460	SET5_lysarg_2ul_HCD.raw	894	32	0.000164933	13	lysarginase
Set5p	S301	Phosphorylation	T16(Phospho)		High	Mascot (B17)	RDASGIGSTFSLLNGTTVHTEEESDNGT	[L].RDASGIGSTFSLLNGtTVHTEEESDNGT.[K]	S24(Phospho): 98.27	54	2	2	A6ZTB4; P38890	0	3	3		0.0357	3	4	4	992.435	2975.29	2975.29	-0.11	-0.00011	21/478	21	478	1.18062e+07	HCD (High Energy Collision Dissociation)	MS2	0	41.653	39.308	15487	15487	15460	SET5_lysarg_2ul_HCD.raw	894	32	0.000164933	13	lysarginase
Set5p	S301	Phosphorylation	T28(Phospho)		High	Mascot (B17)	RDASGIGSTFSLLNGTTVHTEEESDNGT	[L].RDASGIGSTFSLLNGTTVHTEEESDNGt.[K]	S24(Phospho): 98.27	56	2	2	A6ZTB4; P38890	0	3	3	0.0357	0	1	1	1	992.435	2975.29	2975.29	-0.11	-0.00011	11/478	11	478	1.18062e+07	HCD (High Energy Collision Dissociation)	MS2	0	41.653	39.308	15487	15487	15460	SET5_lysarg_2ul_HCD.raw	894	32	0.000105029	13	lysarginase
Set5p	S301	Phosphorylation	T20(Phospho)		High	Mascot (B17)	RDASGIGSTFSLLNGTTVHTEEESDNGT	[L].RDASGIGSTFSLLNGTTVHtEEESDNGT.[K]	S24(Phospho): 98.27	56	2	2	A6ZTB4; P38890	0	3	3	0.0357	0	1	2	2	992.435	2975.29	2975.29	-0.11	-0.00011	21/478	21	478	1.18062e+07	HCD (High Energy Collision Dissociation)	MS2	0	41.653	39.308	15487	15487	15460	SET5_lysarg_2ul_HCD.raw	894	32	0.000109221	13	lysarginase
Set5p	S458	Phosphorylation	S18(Phospho)		High	Mascot (B2)	KKNADANLGVEKIDSNDSSEDGS	[E].KKNADANLGVEKIDSNDsSEDGS.[K]	S15(Phospho): 99.33	30	1	1	P38890	2	3	3	0.0333	0	1	1	1	825.033	2473.08	2473.07	4.81	0.00397	19/542	19	542	4.97659e+06	EThcD (ETD With Supplemental HCD)	MS2	16.3331	58.668	27.8478	5835	5835	5827	SET5_lysarg_2ul_EThcD.raw	670	24	0.0363953	13	lysarginase
Set5p	S458	Phosphorylation	S16(Phospho)		High	Mascot (A17)	NADANLGVEKIDSNDSSEDGSK	[K].NADANLGVEKIDSNDsSEDGSK.[K]	S13(Phospho): 99.61	50	1	1	P38890	1	3	3		0.0196	2	2	2	782.331	2344.98	2344.98	0.57	0.00044	19/368	19	368	6.01187e+06	HCD (High Energy Collision Dissociation)	MS2	12.3429	55.5	29.1795	9307	9307	9282	SET5_tryp_2ul_HCD.raw	525	29	0.000256525	13	Trypsin
Set5p	S458	Phosphorylation	S16(Phospho)		High	Mascot (A17)	NADANLGVEKIDSNDSSEDGSKKSTGNR	[K].NADANLGVEKIDSNDsSEDGSKKSTGNR.[K]	S13(Phospho): 99.49	52	1	1	P38890	3	3	3		0.037	2	2	2	996.775	2988.31	2988.32	-2.93	-0.00292	21/472	21	472	5.21515e+06	HCD (High Energy Collision Dissociation)	MS2	65.5411	250	26.6829	7895	7895	7869	SET5_tryp_2ul_HCD.raw	856	31	0.000250867	13	Trypsin
Set5p	S458	Phosphorylation	S10(Phospho)		High	Mascot (E17)	GVEKIDSNDSSEDGSKKSTGNR	[L].GVEKIDSNDsSEDGSKKSTGNR.[K]	S7(Phospho): 99.62	80	1	1	P38890	3	3	3	0.0625	0	1	1	1	797.351	2390.04	2390.05	-2.99	-0.00238	24/352	24	352	2.0278e+07	HCD (High Energy Collision Dissociation)	MS2	19.2522	250	20.4359	5827	5827	5808	SET5_chymo_2ul_HCD.raw	935	41	5.09075e-07	13	Chymotrypsin
Set5p	S458/S461	Phosphorylation	S7(Phospho)		High	Mascot (B17)	KIDSNDSSEDGSKKSTGNR	[E].KIDSNDsSEDGSKKSTGNR.[K]	S4(Phospho): 50; S7(Phospho): 50	38	1	1	P38890	3	4	4	0.2368	0	1	1	1	526.984	2104.91	2104.91	-0.03	-1e-05	10/310	10	310	1.15178e+06	HCD (High Energy Collision Dissociation)	MS2	0	100.223	19.5424	5147	5147	5134	SET5_lysarg_2ul_HCD.raw	586	30	0.00420598	13	lysarginase
Set5p	S461	Phosphorylation	S13(Phospho)		High	Mascot (A17)	NADANLGVEKIDSNDSSEDGSKKSTGNR	[K].NADANLGVEKIDsNDSSEDGSKKSTGNR.[K]	S16(Phospho): 97.95	37	1	1	P38890	3	4	4		0.0263	2	2	2	747.833	2988.31	2988.32	-2.96	-0.00221	21/472	21	472	4.54873e+06	HCD (High Energy Collision Dissociation)	MS2	12.5621	55.5	27.1779	8171	8171	8148	SET5_tryp_2ul_HCD.raw	873	31	0.00937528	13	Trypsin
Set5p	S461	Phosphorylation	S15(Phospho)		High	Mascot (B2)	KIDSNDSSEDGSKKSTGNR	[E].KIDSNDSSEDGSKKsTGNR.[K]	S7(Phospho): 99.99	38	1	1	P38890	3	3	3		0.05	2	2	2	702.31	2104.91	2104.91	0.3	0.00021	14/454	14	454	6.74312e+06	EThcD (ETD With Supplemental HCD)	MS2	15.3513	250	19.3619	4287	4287	4274	SET5_lysarg_2ul_EThcD.raw	583	23	0.00414609	13	lysarginase
Set5p	S461	Phosphorylation	S12(Phospho)		High	Mascot (B2)	KIDSNDSSEDGSKKSTGNR	[E].KIDSNDSSEDGsKKSTGNR.[K]	S7(Phospho): 99.99	40	1	1	P38890	3	3	3	0.05	0	1	1	1	702.31	2104.91	2104.91	0.3	0.00021	14/454	14	454	6.74312e+06	EThcD (ETD With Supplemental HCD)	MS2	15.3513	250	19.3619	4287	4287	4274	SET5_lysarg_2ul_EThcD.raw	583	23	0.00276464	13	lysarginase
Set5p	S461	Phosphorylation	S8(Phospho)		High	Mascot (B17)	KIDSNDSSEDGSKKSTGNR	[E].KIDSNDSsEDGSKKSTGNR.[K]	S7(Phospho): 99.61	42	1	1	P38890	3	3	3	0.2619	0	1	1	1	702.31	2104.91	2104.91	-0.05	-3e-05	15/310	15	310	3.46413e+06	HCD (High Energy Collision Dissociation)	MS2	0	73.421	19.5768	5160	5160	5144	SET5_lysarg_2ul_HCD.raw	586	30	0.00194029	13	lysarginase
Set5p	S461	Phosphorylation	S8(Phospho)		High	Mascot (B17)	KIDSNDSSEDGSKKSTGN	[E].KIDSNDSsEDGSKKSTGN.[R]	S7(Phospho): 100	57	1	1	P38890	2	3	3		0.05	2	2	2	650.276	1948.81	1948.81	-0.41	-0.00027	18/294	18	294	2.47941e+07	HCD (High Energy Collision Dissociation)	MS2	13.5406	55.5	19.2616	5048	5048	5032	SET5_lysarg_2ul_HCD.raw	605	30	5.69804e-05	13	lysarginase
Set5p	S461	Phosphorylation	S8(Phospho)		High	Mascot (B17)	KIDSNDSSEDGS	[E].KIDSNDSsEDGS.[K]	S7(Phospho): 99.66	58	1	1	P38890	0	2	2		0.0492	2	2	2	667.241	1333.47	1333.48	-3.26	-0.00217	11/176	11	176	1.64818e+06	HCD (High Energy Collision Dissociation)	MS2	0	250	20.4262	5457	5457	5436	SET5_lysarg_2ul_HCD.raw	105	22	8.75305e-06	13	lysarginase
Set5p	S461	Phosphorylation	S7(Phospho)		High	Mascot (E2)	GVEKIDSNDSSEDGSKK	[L].GVEKIDsNDSSEDGSKK.[S]	S10(Phospho): 100	63	1	1	P38890	2	3	3		0.0156	2	2	2	625.605	1874.8	1874.8	0.18	0.00011	14/392	14	392	1.91391e+07	EThcD (ETD With Supplemental HCD)	MS2	26.0282	55.5	20.7909	5083	5083	5070	SET5_chymo_2ul_EThcD.raw	1234	31	3.01499e-05	13	Chymotrypsin
Set5p	S461	Phosphorylation	S7(Phospho)		High	Mascot (E17)	GVEKIDSNDSSEDGSKK	[L].GVEKIDsNDSSEDGSKK.[S]	S10(Phospho): 99.69	67	1	1	P38890	2	3	3		0.0429	2	2	2	625.605	1874.8	1874.8	-0.6	-0.00038	10/264	10	264	1.6408e+07	HCD (High Energy Collision Dissociation)	MS2	32.7607	55.5	20.8056	6014	6014	5993	SET5_chymo_2ul_HCD.raw	1272	42	1.2401e-05	13	Chymotrypsin
Set5p	S461	Phosphorylation	S8(Phospho)		High	Mascot (B17)	KIDSNDSSEDGSK	[E].KIDSNDSsEDGSK.[K]	S7(Phospho): 99.77	75	1	1	P38890	1	2	2	0.0533	0	1	1	1	731.291	1461.58	1461.57	0.87	0.00064	12/206	12	206	1.71985e+06	HCD (High Energy Collision Dissociation)	MS2	21.7986	250	19.6294	5178	5178	5156	SET5_lysarg_2ul_HCD.raw	185	25	2.76784e-07	13	lysarginase
Set5p	S461	Phosphorylation	S11(Phospho)		High	Mascot (E17)	GVEKIDSNDSSEDGSKKSTGNR	[L].GVEKIDSNDSsEDGSKKSTGNR.[K]	S10(Phospho): 100	80	1	1	P38890	3	2	2		0.0123	2	2	2	1195.53	2390.05	2390.05	1.51	0.0018	16/352	16	352	1.62401e+06	HCD (High Energy Collision Dissociation)	MS2	0	250	20.4847	5853	5853	5822	SET5_chymo_2ul_HCD.raw	888	41	4.53297e-07	13	Chymotrypsin
Set5p	S461	Phosphorylation	S7(Phospho)		High	Mascot (E2)	GVEKIDSNDSSEDGSKKSTGNR	[L].GVEKIDsNDSSEDGSKKSTGNR.[K]	S10(Phospho): 99.59	107	1	1	P38890	3	3	3	0.1869	0	1	1	1	797.353	2390.04	2390.05	-0.84	-0.00067	12/520	12	520	2.32561e+07	EThcD (ETD With Supplemental HCD)	MS2	0	55.5	20.43	4987	4987	4973	SET5_chymo_2ul_EThcD.raw	956	30	9.96387e-10	13	Chymotrypsin
Set5p	S461/S462	Phosphorylation	S11(Phospho); M30(Oxidation)		High	Mascot (C17)	DANLGVEKIDSNDSSEDGSKKSTGNRKSSMREAQP	[A].DANLGVEKIDsNDSSEDGSKKSTGNRKSSmREAQP.[D]	S14(Phospho): 49.76; S15(Phospho): 49.76	47	1	1	P38890	3	3	3	0.2553	0	1	1	1	1278.58	3833.73	3833.72	0.35	0.00044	9/596	9	596	3.96853e+07	HCD (High Energy Collision Dissociation)	MS2	0	55.5	25.693	8358	8358	8334	SET5_AspN_2ul_HCD.raw	516	26	0.000559268	13	Asp-N
Set5p	S469/T470/S475/S476	Phosphorylation	S19(Phospho)		High	Mascot (C17)	DANLGVEKIDSNDSSEDGSKKSTGNRKSSMREAQP	[A].DANLGVEKIDSNDSSEDGsKKSTGNRKSSMREAQP.[D]	S22(Phospho): 24.91; T23(Phospho): 24.91; S28(Phospho): 24.91; S29(Phospho): 24.91	27	1	1	P38890	3	5	5		0.0357	5	5	5	764.35	3817.72	3817.73	-2.03	-0.00155	10/596	10	596	3.95253e+07	HCD (High Energy Collision Dissociation)	MS2	2.00211	36.79	26.7965	8971	8971	8951	SET5_AspN_2ul_HCD.raw	475	26	0.0424291	13	Asp-N
Set5p	S475	Phosphorylation	S3(Phospho); M4(Oxidation)		High	Mascot (A17)	KSSMREAQPDLKEILK	[R].KSsmREAQPDLKEILK.[N]	S2(Phospho): 99.29	36	2	2	A6ZTB4; P38890	3	4	4	1	0	1	1	1	493.001	1968.98	1968.98	0.45	0.00022	7/260	7	260	1.34672e+07	HCD (High Energy Collision Dissociation)	MS2	0	55.5	31.9067	11001	11001	10970	SET5_tryp_2ul_HCD.raw	448	28	0.00547328	13	Trypsin
Set5p	S476	Phosphorylation	S12(Phospho); M14(Oxidation)		High	Mascot (C17)	DGSKKSTGNRKSSMREAQP	[E].DGSKKSTGNRKsSmREAQP.[D]	S13(Phospho): 99.53	28	2	2	A6ZTB4; P38890	0	2	2		0.0345	2	2	2	1080.5	2159.99	2159.99	0.59	0.00064	7/304	7	304	1.08388e+07	HCD (High Energy Collision Dissociation)	MS2	0	61.337	19.4442	5303	5303	5279	SET5_AspN_2ul_HCD.raw	120	20	0.0091023	13	Asp-N
Set5p	T297	Phosphorylation	S24(Phospho)		High	Mascot (B17)	RDASGIGSTFSLLNGTTVHTEEESDNGTKKGVE	[L].RDASGIGSTFSLLNGTTVHTEEEsDNGTKKGVE.[K]	T20(Phospho): 99.11	35	2	2	A6ZTB4; P38890	2	3	3	0.0857	0	1	1	1	1172.88	3516.61	3516.61	0.53	0.00062	23/566	23	566	2.04922e+07	HCD (High Energy Collision Dissociation)	MS2	0	28.114	36.051	13343	13343	13304	SET5_lysarg_2ul_HCD.raw	1192	33	0.0178339	13	lysarginase
Set5p	T32/T34	Phosphorylation	N-Term(Acetyl); T8(Phospho)		High	Mascot (C17)	DFRKITPTEEEICDDVVLLWKEEPGTE	[S].dFRKITPtEEEICDDVVLLWKEEPGTE.[D]	T6(Phospho): 50; T8(Phospho): 50	26	2	2	A6ZTB4; P38890	2	3	3	1	0	1	1	1	1105.18	3313.52	3313.52	-1.95	-0.00215	10/448	10	448	1.95302e+07	HCD (High Energy Collision Dissociation)	MS2	69.8717	23.362	39.7706	17908	17908	17895	SET5_AspN_2ul_HCD.raw	366	25	0.0455461	13	Asp-N
Set5p	T32/T34	Phosphorylation	N-Term(Acetyl); T6(Phospho)		High	Mascot (C17)	DFRKITPTEEEICDDVVLLWKEEPGTE	[S].dFRKItPTEEEICDDVVLLWKEEPGTE.[D]	T6(Phospho): 50; T8(Phospho): 50	26	2	2	A6ZTB4; P38890	2	3	3	1	0	1	2	2	1105.18	3313.52	3313.52	-1.95	-0.00215	10/448	10	448	1.95302e+07	HCD (High Energy Collision Dissociation)	MS2	69.8717	23.362	39.7706	17908	17908	17895	SET5_AspN_2ul_HCD.raw	366	25	0.0455461	13	Asp-N
Set5p	T7	Phosphorylation	S8(Phospho)		High	Mascot (B2)	KIGTLNDSDQSAVHNGTENGSDF	[I].KIGTLNDsDQSAVHNGTENGSDF.[R]	T4(Phospho): 99.99	28	2	2	A6ZTB4; P38890	0	3	3	0.0714	0	1	1	1	829.355	2486.05	2486.05	1.54	0.00128	15/550	15	550	4.32174e+06	EThcD (ETD With Supplemental HCD)	MS2	14.5362	55.5	31.3695	6542	6542	6529	SET5_lysarg_2ul_EThcD.raw	811	25	0.0608122	13	lysarginase
set5	K162me1/R166me1	R methylation	C12(Carbamidomethyl); R14(Methyl); C15(Carbamidomethyl)		High	Mascot (C2)	DKLFLISNGKACARCGKALY	[L].DKLFLISNGKAcArcGKALY.[D]	K10(Methyl): 50; R14(Methyl): 50	48	2	2	A6ZTB4; P38890	0	3	3	0.7917	0	1	1	1	767.072	2299.2	2299.2	-1.18	-0.0009	14/458	14	458	2.60077e+08	EThcD (ETD With Supplemental HCD)	MS2	1.2901	4.332	32.8966	7624	7624	7615	SET5_AspN_2ul_EThcD.raw	3516	30	0.00291755	13	Asp-n
set5	R428me1	R methylation	R1(Methyl); C2(Carbamidomethyl)		High	Mascot (B17)	RCQNELSTFE	[D].rcQNELSTFE.[R]	R1(Methyl): 100	43	2	2	A6ZTB4; P38890	0	2	2	0.2791	0	1	1	1	649.294	1297.58	1297.58	-2.33	-0.00151	6/134	6	134	4.76352e+07	HCD (High Energy Collision Dissociation)	MS2	0	74.608	31.4324	10364	10364	10337	SET5_lysarg_2ul_HCD.raw	395	27	0.000906916	13	Lysarginase
set5	R428me1	R methylation	R1(Methyl)		High	Mascot (B17)	RCQNELSTFE	[D].rCQNELSTFE.[R]	R1(Methyl): 100	44	2	2	A6ZTB4; P38890	0	2	2	0.2727	0	1	1	1	620.785	1240.56	1240.56	0.6	0.00037	6/134	6	134	8.07409e+06	HCD (High Energy Collision Dissociation)	MS2	13.3058	31.793	32.1278	10796	10796	10774	SET5_lysarg_2ul_HCD.raw	395	27	0.000771911	13	Lysarginase
set5	R428me1	R methylation	R2(Methyl); C3(Carbamidomethyl)		High	Mascot (C2)	DRCQNELSTFERVPNLEKKNA	[C].DrcQNELSTFERVPNLEKKNA.[D]	R2(Methyl): 100	49	2	2	A6ZTB4; P38890	3	3	3	0.4082	0	1	1	1	854.761	2562.27	2562.27	-1.83	-0.00156	23/506	23	506	4.5285e+08	EThcD (ETD With Supplemental HCD)	MS2	25.6476	3.64	32.7039	7577	7577	7566	SET5_AspN_2ul_EThcD.raw	3579	30	0.00241397	13	Asp-n
set5	R428me1	R methylation	C10(Carbamidomethyl); C12(Carbamidomethyl); R14(Methyl)		High	Mascot (A17)	ELRVNWGFLCQCDR	[R].ELRVNWGFLcQcDr.[C]	R14(Methyl): 100	50	2	2	A6ZTB4; P38890	1	3	3	1	0	1	1	1	622.962	1866.87	1866.87	-1.68	-0.00105	6/224	6	224	1.00574e+07	HCD (High Energy Collision Dissociation)	MS2	12.7666	211.437	39.2679	16048	16048	16033	SET5_tryp_2ul_HCD.raw	649	27	0.000354172	13	Trypsin
set5	R478me1	R methylation	R1(Methyl)		High	Mascot (B17)	REAQPDL	[M].rEAQPDL.[K]	R1(Methyl): 100	38	2	2	A6ZTB4; P38890	0	2	2	0.8421	0	1	2	2	421.723	842.438	842.437	1.56	0.00066	5/96	5	96	3.90645e+06	HCD (High Energy Collision Dissociation)	MS2	13.5928	250	28.5591	8846	8846	8825	SET5_lysarg_2ul_HCD.raw	430	28	0.00361775	13	Lysarginase
set5	R509me1	R methylation	R15(Methyl)		High	Mascot (D17)	ELDIPETVDTQGNVR	[F].ELDIPETVDTQGNVr.[K]	R15(Methyl): 100	55	2	2	A6ZTB4; P38890	1	2	2	0.2909	0	1	1	1	850.426	1699.84	1699.85	-3.34	-0.00284	9/202	9	202	6.20389e+06	HCD (High Energy Collision Dissociation)	MS2	0	46.763	34.946	15288	15288	15257	SET5_chymo_2ul_HCD.raw	4079	52	0.000596381	13	Chymotrypsin
Set5	K130	Ubiquitination	K13(GG)		High	Mascot (B17)	FIDDEHGRGLFAKR	[K].FIDDEHGRGLFAkR.[D]	K13(GG): 100	30	2	2	A6ZTB4; P38890	2	3	3	0.9333	0	1	1	1	592.305	1774.9	1774.9	0.66	0.00039	10/180	10	180	1.83289e+07	HCD (High Energy Collision Dissociation)	MS2	27.3382	55.5	28.862	9127	9127	9092	SET5_tryp_2ul_HCD.raw	488	28	0.0218973	13	Trypsin
Set5	K169	Ubiquitination	K3(GG)		High	Mascot (B2)	CGKALYDLTQHK	[R].CGkALYDLTQHK.[I]	K3(GG): 100	30	2	2	A6ZTB4; P38890	1	3	3	1	0	1	1	1	497.585	1490.74	1490.74	-1.75	-0.00087	7/248	7	248	5.76671e+06	EThcD (ETD With Supplemental HCD)	MS2	8.99558	55.5	29.7929	6673	6673	6661	SET5_tryp_2ul_EThcD.raw	406	25	0.0194758	13	Trypsin
Set5	K169	Ubiquitination	K3(GG)		High	Mascot (B17)	CGKALYDLTQHK	[R].CGkALYDLTQHK.[I]	K3(GG): 100	56	2	2	A6ZTB4; P38890	1	3	3	0.8393	0	1	1	1	497.585	1490.74	1490.74	-1.32	-0.00066	7/160	7	160	1.57538e+07	HCD (High Energy Collision Dissociation)	MS2	10.384	55.5	29.7953	9660	9660	9635	SET5_tryp_2ul_HCD.raw	408	28	5.34109e-05	15	Trypsin
Set5	K489	Ubiquitination	K11(GG)		High	Mascot (B2)	EAQPDLKEILK	[R].EAQPDLKEILk.[N]	K11(GG): 100	23	2	2	A6ZTB4; P38890	1	3	3	0.8261	0	1	1	1	466.593	1397.76	1397.76	0.67	0.00031	7/246	7	246	1.19151e+07	EThcD (ETD With Supplemental HCD)	MS2	3.07779	55.5	33.681	7595	7595	7580	SET5_tryp_2ul_EThcD.raw	230	22	0.0572398	13	Trypsin
Set5	K489	Ubiquitination	K15(GG)		High	Mascot (B17)	SSMREAQPDLKEILK	[K].SSMREAQPDLKEILk.[N]	K15(GG): 100	34	2	2	A6ZTB4; P38890	2	3	3	0.9118	0	1	1	1	620.327	1858.97	1858.97	-1	-0.00062	6/234	6	234	1.28327e+07	HCD (High Energy Collision Dissociation)	MS2	6.13506	54.387	32.831	11614	11614	11592	SET5_tryp_2ul_HCD.raw	532	29	0.00968014	13	Trypsin
Set5	K489	Ubiquitination	K11(GG)		High	Mascot (B17)	EAQPDLKEILK	[R].EAQPDLKEILk.[N]	K11(GG): 100	34	2	2	A6ZTB4; P38890	1	3	3	0.8235	0	1	1	1	466.592	1397.76	1397.76	-1.42	-0.00066	7/166	7	166	1.24746e+07	HCD (High Energy Collision Dissociation)	MS2	12.8985	55.5	33.6412	12123	12123	12095	SET5_tryp_2ul_HCD.raw	259	26	0.00484473	13	Trypsin
Set5	K489	Ubiquitination	M3(Oxidation); K15(GG)		High	Mascot (B17)	SSMREAQPDLKEILK	[K].SSmREAQPDLKEILk.[N]	M3(Oxidation): 100; K15(GG): 100	38	2	2	A6ZTB4; P38890	2	3	3	0.6316	0	1	1	1	625.66	1874.96	1874.96	0.03	2e-05	6/234	6	234	2.48262e+07	HCD (High Energy Collision Dissociation)	MS2	7.11077	29.704	31.7593	10908	10908	10887	SET5_tryp_2ul_HCD.raw	497	29	0.00420075	13	Trypsin
Set5	K489	Ubiquitination	M3(Oxidation); K15(GG)		High	Mascot (B2)	SSMREAQPDLKEILK	[K].SSmREAQPDLKEILk.[N]	M3(Oxidation): 100; K15(GG): 100	39	2	2	A6ZTB4; P38890	2	3	3	0.8205	0	1	1	1	625.659	1874.96	1874.96	-0.56	-0.00035	7/346	7	346	3.03536e+07	EThcD (ETD With Supplemental HCD)	MS2	2.40187	21.144	31.7509	7129	7129	7120	SET5_tryp_2ul_EThcD.raw	536	26	0.00367396	13	Trypsin
Set5	K489	Ubiquitination	M3(Oxidation); K15(GG)		High	Mascot (B17)	SSMREAQPDLKEILK	[K].SSmREAQPDLKEILk.[N]	M3(Oxidation): 100; K15(GG): 100	56	2	2	A6ZTB4; P38890	2	2	2	0.875	0	1	1	1	937.985	1874.96	1874.96	-0.91	-0.00085	7/234	7	234	4.39794e+06	HCD (High Energy Collision Dissociation)	MS2	0	55.5	31.7959	10932	10932	10907	SET5_tryp_2ul_HCD.raw	490	28	5.9589e-05	13	Trypsin
Set5	K99	Ubiquitination	K19(GG)		High	Mascot (B17)	ILNEHHLYDTDLETVSLYK	[K].ILNEHHLYDTDLETVSLYk.[D]	K19(GG): 100	30	2	2	A6ZTB4; P38890	0	4	4	1	0	1	1	1	605.054	2417.2	2417.2	-1.19	-0.00072	11/298	11	298	4.17601e+07	HCD (High Energy Collision Dissociation)	MS2	16.384	54.717	35.6269	13489	13489	13475	SET5_tryp_2ul_HCD.raw	613	29	0.0308625	13	Trypsin
Set5	K99	Ubiquitination	K22(GG)		High	Mascot (B17)	FRKILNEHHLYDTDLETVSLYK	[R].FRKILNEHHLYDTDLETVSLYk.[D]	K22(GG): 100	31	2	2	A6ZTB4; P38890	2	3	3	1	0	1	1	1	950.157	2848.46	2848.46	-2.51	-0.00239	9/344	9	344	1.63194e+07	HCD (High Energy Collision Dissociation)	MS2	0	44.531	34.0126	12377	12377	12329	SET5_tryp_2ul_HCD.raw	645	30	0.0241841	13	Trypsin
Set5	K99	Ubiquitination	K19(GG)		High	Mascot (B2)	ILNEHHLYDTDLETVSLYK	[K].ILNEHHLYDTDLETVSLYk.[D]	K19(GG): 100	59	2	2	A6ZTB4; P38890	0	3	3	1	0	1	1	1	806.403	2417.2	2417.2	-1.06	-0.00085	17/442	17	442	1.08441e+08	EThcD (ETD With Supplemental HCD)	MS2	5.19197	4.484	35.604	8085	8085	8076	SET5_tryp_2ul_EThcD.raw	613	26	3.79691e-05	13	Trypsin
Set5	K99	Ubiquitination	K19(GG)		High	Mascot (B17)	ILNEHHLYDTDLETVSLYK	[K].ILNEHHLYDTDLETVSLYk.[D]	K19(GG): 100	72	2	2	A6ZTB4; P38890	0	3	3	1	0	1	1	1	806.402	2417.19	2417.2	-2.72	-0.00219	23/298	23	298	1.13764e+08	HCD (High Energy Collision Dissociation)	MS2	4.33859	2.931	35.6246	13488	13488	13475	SET5_tryp_2ul_HCD.raw	594	29	1.91318e-06	13	Trypsin
Set5	K99	Ubiquitination	K19(GG)		High	Mascot (B17)	ILNEHHLYDTDLETVSLYK	[K].ILNEHHLYDTDLETVSLYk.[D]	K19(GG): 100	86	2	2	A6ZTB4; P38890	0	2	2	1	0	1	1	1	1209.1	2417.2	2417.2	-0.62	-0.00075	16/298	16	298	1.79853e+07	HCD (High Energy Collision Dissociation)	MS2	0	32.788	35.6309	13492	13492	13475	SET5_tryp_2ul_HCD.raw	572	29	7.78693e-08	13	Trypsin

## Sheet: Dot1p
Enzyme	Modification site	Modification	Modifications within peptide	Included in study?	Confidence	Identifying Node	Sequence	Annotated Sequence	ptmRS: Best Site Probabilities	Ions Score	# Protein Groups	# Proteins	Master Protein Accessions	# Missed Cleavages	Charge	Original Precursor Charge	DeltaScore	DeltaCn	Rank	Search Engine Rank	Concatenated Rank	m/z [Da]	MH+ [Da]	Theo. MH+ [Da]	DeltaM [ppm]	Deltam/z [Da]	Ions Matched	Matched Ions	Total Ions	Intensity	Activation Type	MS Order	Isolation Interference [%]	Ion Inject Time [ms]	RT [min]	First Scan	Last Scan	Master Scan(s)	Spectrum File	Peptides Matched	Identity Strict	Expectation Value	Homology Threshold	Protease
dot1	K143	Acetylation	K4(Acetyl)		High	Mascot (B17)	TNHKHTPISKQEIDTAR	[R].TNHkHTPISKQEIDTAR.[E]	K4(Acetyl): 100	47	1	1	Q04089	2	4	4	0.8511	0	1	1	1	505.266	2018.04	2018.04	0.92	0.00046	7/280	7	280	3.4109e+07	HCD (High Energy Collision Dissociation)	MS2	39.9362	55.5	22.3538	6292	6292	6273	DOT1_tryp_1ul_HCD.raw	628	29	0.000641106	13	trypsin
dot1	K143	Acetylation	K4(Acetyl)		High	Mascot (B17)	TNHKHTPISKQEIDTAR	[R].TNHkHTPISKQEIDTAR.[E]	K4(Acetyl): 100	57	1	1	Q04089	2	4	4	0.8571	0	1	1	1	505.267	2018.05	2018.04	2.92	0.00147	8/280	8	280	3.20092e+07	HCD (High Energy Collision Dissociation)	MS2	1.83536	38.037	23.1083	6704	6704	6682	DOT1_tryp_1ul_HCD.raw	610	29	6.8281e-05	13	trypsin
dot1	K143	Acetylation	K4(Acetyl)		High	Mascot (B17)	TNHKHTPISKQEIDTAR	[R].TNHkHTPISKQEIDTAR.[E]	K4(Acetyl): 100	69	1	1	Q04089	2	3	3	0.913	0	1	1	1	673.352	2018.04	2018.04	0.11	7e-05	9/280	9	280	5.17196e+07	HCD (High Energy Collision Dissociation)	MS2	18.6034	31.637	22.3796	6302	6302	6287	DOT1_tryp_1ul_HCD.raw	603	29	3.59159e-06	13	trypsin
dot1	K143	Acetylation	N-Term(Acetyl); K4(Acetyl)		High	Mascot (B17)	TNHKHTPISKQEIDTAR	[R].tNHkHTPISKQEIDTAR.[E]	K4(Acetyl): 100	71	1	1	Q04089	2	3	3	0.8732	0	1	1	1	687.355	2060.05	2060.05	-1.11	-0.00076	9/280	9	280	2.4118e+06	HCD (High Energy Collision Dissociation)	MS2	35.7321	61.368	23.4391	6889	6889	6861	DOT1_tryp_1ul_HCD.raw	606	29	2.37379e-06	16	trypsin
dot1	K143	Acetylation	K4(Acetyl)		High	Mascot (B17)	TNHKHTPISKQEIDTAR	[R].TNHkHTPISKQEIDTAR.[E]	K4(Acetyl): 100	87	1	1	Q04089	2	3	3	0.8506	0	1	1	1	673.353	2018.05	2018.04	1.92	0.00129	10/280	10	280	5.10867e+07	HCD (High Energy Collision Dissociation)	MS2	2.17331	16.378	23.1068	6703	6703	6682	DOT1_tryp_1ul_HCD.raw	586	28	5.22237e-08	13	trypsin
dot1	K158	Acetylation	K6(Acetyl)		High	Mascot (D2)	DTAREKKPLKKGRANKKN	[I].DTAREkKPLKKGRANKKN.[D]	K6(Acetyl): 99.27	17	1	1	Q04089	1	3	3	0.1176	0	1	1	1	708.751	2124.24	2124.24	1.04	0.00073	8/404	8	404	6.20901e+06	EThcD (ETD With Supplemental HCD)	MS2	1.8716	28.949	17.4143	4149	4149	4134	DOT1_AspN_1ul_EThcD.raw	49	13	0.0550075	13	asp-n
dot1	K158	Acetylation	K6(Acetyl)		High	Mascot (D2)	DTAREKKPLKKGRANKKN	[I].DTAREkKPLKKGRANKKN.[D]	K6(Acetyl): 100	20	1	1	Q04089	1	3	3	0.35	0	1	1	1	708.751	2124.24	2124.24	0.6	0.00043	10/404	10	404	1.08529e+06	EThcD (ETD With Supplemental HCD)	MS2	12.4682	84.838	18.9202	4464	4464	4452	DOT1_AspN_1ul_EThcD.raw	67	14	0.0359786	13	asp-n
dot1	K168	Acetylation	K3(Acetyl); C21(Carbamidomethyl)		High	Mascot (B17)	ANKKNDRDSPSSTFVDWNGPCLR	[R].ANkKNDRDSPSSTFVDWNGPcLR.[L]	K3(Acetyl): 99.57	50	1	1	Q04089	3	3	3	1	0	1	2	2	902.762	2706.27	2706.27	1.45	0.0013	9/358	9	358	4.36219e+06	HCD (High Energy Collision Dissociation)	MS2	0	55.5	32.2884	12185	12185	12162	DOT1_tryp_1ul_HCD.raw	336	26	0.000161551	13	trypsin
dot1	K168	Acetylation	K3(Acetyl); C21(Carbamidomethyl)		High	Mascot (B17)	ANKKNDRDSPSSTFVDWNGPCLR	[R].ANkKNDRDSPSSTFVDWNGPcLR.[L]	K3(Acetyl): 99.57	50	1	1	Q04089	3	3	3		0.0196	2	2	2	902.758	2706.26	2706.27	-3.63	-0.00327	14/358	14	358	5.24441e+07	HCD (High Energy Collision Dissociation)	MS2	12.7567	12.828	32.9905	12654	12654	12638	DOT1_tryp_1ul_HCD.raw	335	26	0.000162187	13	trypsin
dot1	K238	Acetylation	K22(Acetyl)		High	Mascot (B2)	TNSPQPTSLTSDNDTSSVTTAK	[R].TNSPQPTSLTSDNDTSSVTTAk.[L]	K22(Acetyl): 100	45	1	1	Q04089	0	3	3	0.9778	0	1	1	1	765.357	2294.06	2294.06	-3.27	-0.0025	18/538	18	538	8.0084e+06	EThcD (ETD With Supplemental HCD)	MS2	2.8761	48.119	27.4434	6251	6251	6240	DOT1_tryp_1ul_EThcD.raw	245	22	0.000424753	13	trypsin
dot1	K238	Acetylation	K22(Acetyl)		High	Mascot (B17)	TNSPQPTSLTSDNDTSSVTTAK	[R].TNSPQPTSLTSDNDTSSVTTAk.[L]	K22(Acetyl): 100	65	1	1	Q04089	0	3	3	1	0	1	1	1	765.356	2294.05	2294.06	-4.63	-0.00354	10/370	10	370	2.12756e+07	HCD (High Energy Collision Dissociation)	MS2	3.66857	55.5	27.4234	9183	9183	9162	DOT1_tryp_1ul_HCD.raw	260	25	4.13946e-06	13	trypsin
dot1	K289	Acetylation	K4(Acetyl)		High	Mascot (D17)	EQLKETILP	[A].EQLkETILP.[D]	K4(Acetyl): 100	29	1	1	Q04089	1	2	2	0.6207	0	1	1	1	556.813	1112.62	1112.62	-0.96	-0.00053	6/124	6	124	7.47403e+06	HCD (High Energy Collision Dissociation)	MS2	46.542	47.252	33.6302	12060	12060	12027	DOT1_AspN_1ul_HCD.raw	169	20	0.011425	13	asp-n
dot1	K336	Acetylation	K2(Acetyl)		High	Mascot (D17)	DKIPRSFIH	[I].DkIPRSFIH.[D]	K2(Acetyl): 100	21	1	1	Q04089	0	2	2	0.0476	0	1	1	1	577.819	1154.63	1154.63	-1.29	-0.00075	10/126	10	126	7.7222e+06	HCD (High Energy Collision Dissociation)	MS2	32.8629	120.085	28.1671	9122	9122	9101	DOT1_AspN_1ul_HCD.raw	113	18	0.0436565	13	asp-n
dot1	K336	Acetylation	K2(Acetyl)		High	Mascot (D17)	DKIPRSFIH	[I].DkIPRSFIH.[D]	K2(Acetyl): 100	21	1	1	Q04089	0	2	2	0.1905	0	1	1	1	577.818	1154.63	1154.63	-2.88	-0.00166	8/126	8	126	4.3563e+06	HCD (High Energy Collision Dissociation)	MS2	15.5858	64.587	32.1234	11209	11209	11188	DOT1_AspN_1ul_HCD.raw	130	19	0.0563525	13	asp-n
dot1	K443	Acetylation	C1(Carbamidomethyl); K2(Acetyl); M6(Oxidation)		High	Mascot (B17)	CKLYGMR	[R].ckLYGmR.[L]	K2(Acetyl): 100	26	1	1	Q04089	1	2	2	0.8462	0	1	2	2	493.233	985.458	985.459	-0.98	-0.00048	5/96	5	96	1.11722e+07	HCD (High Energy Collision Dissociation)	MS2	0	71.803	25.072	7843	7843	7822	DOT1_tryp_1ul_HCD.raw	95	21	0.0123508	13	trypsin
dot1	K50	Acetylation	K7(Acetyl)		High	Mascot (B17)	SLSSYSKGTLLSK	[K].SLSSYSkGTLLSK.[Q]	K7(Acetyl): 100	82	1	1	Q04089	1	2	2	0.7195	0	1	1	1	706.886	1412.76	1412.76	1.28	0.0009	9/190	9	190	4.68679e+06	HCD (High Energy Collision Dissociation)	MS2	0	55.5	33.2995	12847	12847	12819	DOT1_tryp_1ul_HCD.raw	353	26	1.06597e-07	13	trypsin
dot1	K87	Acetylation	K3(Acetyl)		High	Mascot (B17)	NTKGKDNGLVPLVEK	[R].NTkGKDNGLVPLVEK.[V]	K3(Acetyl): 99.66	35	1	1	Q04089	2	3	3	0.0857	0	1	2	2	551.977	1653.92	1653.92	-0.25	-0.00014	9/246	9	246	3.05075e+07	HCD (High Energy Collision Dissociation)	MS2	0	7.312	30.5594	11117	11117	11095	DOT1_tryp_1ul_HCD.raw	324	26	0.00527855	13	trypsin
dot1	K87	Acetylation	K5(Acetyl)		High	Mascot (B17)	DRNTKGKDNGLVPLVEK	[R].DRNTkGKDNGLVPLVEK.[V]	K5(Acetyl): 100	38	1	1	Q04089	3	3	3	0.2632	0	1	1	1	642.352	1925.04	1925.05	-1.13	-0.00073	8/282	8	282	1.11775e+07	HCD (High Energy Collision Dissociation)	MS2	6.49263	55.5	28.9309	10085	10085	10073	DOT1_tryp_1ul_HCD.raw	360	26	0.00295306	13	trypsin
dot1	K87	Acetylation	K3(Acetyl)		High	Mascot (B17)	NTKGKDNGLVPLVEK	[R].NTkGKDNGLVPLVEK.[V]	K3(Acetyl): 100	59	1	1	Q04089	2	3	3	0.2373	0	1	2	2	551.977	1653.92	1653.92	0.08	5e-05	11/246	11	246	2.84054e+07	HCD (High Energy Collision Dissociation)	MS2	0	55.5	30.1695	10864	10864	10837	DOT1_tryp_1ul_HCD.raw	332	26	2.26e-05	13	trypsin
dot1	K87	Acetylation	K3(Acetyl)		High	Mascot (B17)	NTKGKDNGLVPLVEK	[R].NTkGKDNGLVPLVEK.[V]	K3(Acetyl): 100	65	1	1	Q04089	2	3	3	0.0462	0	1	1	1	551.976	1653.91	1653.92	-1.69	-0.00093	12/246	12	246	1.25273e+07	HCD (High Energy Collision Dissociation)	MS2	5.70894	69.381	28.8322	10019	10019	9988	DOT1_tryp_1ul_HCD.raw	367	26	5.37819e-06	13	trypsin
dot1	K89	Acetylation	K3(Acetyl)		High	Mascot (C17)	KGKDNGLVPLVE	[T].KGkDNGLVPLVE.[K]	K3(Acetyl): 99.74	32	1	1	Q04089	1	2	2	0.0938	0	1	1	1	655.87	1310.73	1310.73	0.5	0.00033	8/172	8	172	1.47726e+07	HCD (High Energy Collision Dissociation)	MS2	15.6336	55.5	33.8553	10710	10710	10688	DOT1_lysarg_1ul_HCD.raw	211	25	0.00659557	13	lysarginase
dot1	K89	Acetylation	K2(Acetyl)		High	Mascot (B17)	GKDNGLVPLVEK	[K].GkDNGLVPLVEK.[V]	K2(Acetyl): 100	50	1	1	Q04089	1	2	2	1	0	1	1	1	655.868	1310.73	1310.73	-1.36	-0.00089	8/184	8	184	9.28128e+06	HCD (High Energy Collision Dissociation)	MS2	27.6131	55.5	34.3194	13475	13475	13465	DOT1_tryp_1ul_HCD.raw	221	24	0.000117588	13	trypsin
dot1	K89	Acetylation	K2(Acetyl)		High	Mascot (B17)	GKDNGLVPLVEK	[K].GkDNGLVPLVEK.[V]	K2(Acetyl): 100	53	1	1	Q04089	1	2	2	0.0755	0	1	1	1	655.868	1310.73	1310.73	-2.38	-0.00156	9/184	9	184	8.9591e+06	HCD (High Energy Collision Dissociation)	MS2	20.8699	55.5	32.3479	12220	12220	12181	DOT1_tryp_1ul_HCD.raw	167	23	4.23337e-05	13	trypsin
dot1	K89	Acetylation	K2(Acetyl)		High	Mascot (B17)	GKDNGLVPLVEK	[K].GkDNGLVPLVEK.[V]	K2(Acetyl): 100	71	1	1	Q04089	1	2	2	0.0141	0	1	1	1	655.868	1310.73	1310.73	-1.54	-0.00101	10/184	10	184	4.11061e+07	HCD (High Energy Collision Dissociation)	MS2	7.72142	55.5	31.9297	11957	11957	11943	DOT1_tryp_1ul_HCD.raw	195	24	7.14504e-07	13	trypsin
dot1	K89	Acetylation	K2(Acetyl)		High	Mascot (B17)	GKDNGLVPLVEK	[K].GkDNGLVPLVEK.[V]	K2(Acetyl): 100	73	1	1	Q04089	1	2	2	0.0411	0	1	1	1	655.867	1310.73	1310.73	-3.41	-0.00223	10/184	10	184	2.32834e+07	HCD (High Energy Collision Dissociation)	MS2	17.8681	50.002	30.7652	11254	11254	11235	DOT1_tryp_1ul_HCD.raw	229	24	5.38029e-07	13	trypsin
Dot1p	S14	Phosphorylation	S2(Phospho); M5(Oxidation)		High	Mascot (C17)	DSFIMSSPNL	[S].DsFImSSPNL.[D]	S2(Phospho): 100	36	1	1	Q04089	0	2	2	0.5833	0	1	1	1	603.742	1206.48	1206.47	2.38	0.00144	6/122	6	122	1.02987e+07	HCD (High Energy Collision Dissociation)	MS2	23.9694	55.5	36.3417	13597	13597	13576	DOT1_AspN_1ul_HCD.raw	67	17	0.000910007	13	asp-n
Dot1p	S174	Phosphorylation	S6(Phospho); C18(Carbamidomethyl)		High	Mascot (B2)	KNDRDSPSSTFVDWNGPCL	[K].KNDRDsPSSTFVDWNGPcL.[R]	S6(Phospho): 100	43	1	1	Q04089	1	3	3	0.1395	0	1	1	1	758.987	2274.94	2274.95	-1.56	-0.00119	19/440	19	440	5.09397e+06	EThcD (ETD With Supplemental HCD)	MS2	3.85707	111.925	38.5486	8441	8441	8432	DOT1_lysarg_1ul_EThcD.raw	512	23	0.00116209	13	Lysarginase
Dot1p	S174	Phosphorylation	S7(Phospho); C19(Carbamidomethyl)		High	Mascot (B2)	KKNDRDSPSSTFVDWNGPCL	[N].KKNDRDsPSSTFVDWNGPcL.[R]	S7(Phospho): 100	44	1	1	Q04089	2	3	3	0.3182	0	1	1	1	801.686	2403.04	2403.04	-0.36	-0.00029	21/462	21	462	2.38029e+06	EThcD (ETD With Supplemental HCD)	MS2	14.6008	133.359	36.7611	8039	8039	8029	DOT1_lysarg_1ul_EThcD.raw	704	24	0.00147076	13	Lysarginase
Dot1p	S174	Phosphorylation	S9(Phospho); C21(Carbamidomethyl)		High	Mascot (A2)	ANKKNDRDSPSSTFVDWNGPCLR	[R].ANKKNDRDsPSSTFVDWNGPcLR.[L]	S9(Phospho): 100	44	1	1	Q04089	3	3	3	0.1591	0	1	1	1	915.414	2744.23	2744.22	1.22	0.00112	15/534	15	534	9.58024e+06	EThcD (ETD With Supplemental HCD)	MS2	2.70574	55.5	33.2305	7603	7603	7591	DOT1_tryp_1ul_EThcD.raw	1049	29	0.00213671	13	Trypsin
Dot1p	S174	Phosphorylation	S9(Phospho)		High	Mascot (E17)	ANKKNDRDSPSSTF	[R].ANKKNDRDsPSSTF.[V]	S9(Phospho): 100	47	1	1	Q04089	3	2	2	0.0426	0	1	1	1	823.862	1646.72	1646.72	-0.39	-0.00032	10/194	10	194	1.10674e+07	HCD (High Energy Collision Dissociation)	MS2	0	80.653	22.6755	7184	7184	7153	DOT1_chymo_1ul_HCD.raw	1580	43	0.00150531	13	Chymotrypsin
Dot1p	S174	Phosphorylation	S3(Phospho); C15(Carbamidomethyl)		High	Mascot (B17)	RDSPSSTFVDWNGPCL	[D].RDsPSSTFVDWNGPcL.[R]	S3(Phospho): 100	56	1	1	Q04089	0	2	2	0.1964	0	1	1	1	959.397	1917.79	1917.78	1.61	0.00154	10/246	10	246	8.00941e+06	HCD (High Energy Collision Dissociation)	MS2	0	108.363	40.9821	13686	13686	13669	DOT1_lysarg_1ul_HCD.raw	365	28	5.10814e-05	13	Lysarginase
Dot1p	S174	Phosphorylation	S6(Phospho); C18(Carbamidomethyl)		High	Mascot (A17)	KNDRDSPSSTFVDWNGPCLR	[K].KNDRDsPSSTFVDWNGPcLR.[L]	S6(Phospho): 100	74	1	1	Q04089	2	3	3	0.1757	0	1	1	1	811.017	2431.04	2431.05	-4.87	-0.00394	11/320	11	320	1.53262e+07	HCD (High Energy Collision Dissociation)	MS2	9.2883	55.5	34.9056	13821	13821	13798	DOT1_tryp_1ul_HCD.raw	668	30	1.37958e-06	13	Trypsin
Dot1p	S174	Phosphorylation	S9(Phospho); C21(Carbamidomethyl)		High	Mascot (A17)	ANKKNDRDSPSSTFVDWNGPCLR	[R].ANKKNDRDsPSSTFVDWNGPcLR.[L]	S9(Phospho): 100	78	1	1	Q04089	3	3	3	0.2821	0	1	1	1	915.41	2744.22	2744.22	-3.05	-0.00279	12/358	12	358	1.25598e+07	HCD (High Energy Collision Dissociation)	MS2	0	38.863	33.1983	12791	12791	12765	DOT1_tryp_1ul_HCD.raw	936	32	7.91126e-07	13	Trypsin
Dot1p	S176	Phosphorylation	S8(Phospho); C18(Carbamidomethyl)		High	Mascot (A2)	KNDRDSPSSTFVDWNGPCLR	[K].KNDRDSPsSTFVDWNGPcLR.[L]	S8(Phospho): 100	66	1	1	Q04089	2	3	3		0.0149	2	2	2	811.019	2431.04	2431.05	-3.44	-0.00278	22/472	22	472	1.23001e+07	EThcD (ETD With Supplemental HCD)	MS2	9.23788	55.547	34.9053	7997	7997	7985	DOT1_tryp_1ul_EThcD.raw	645	27	7.82582e-06	13	Trypsin
Dot1p	S19	Phosphorylation	M2(Oxidation); S4(Phospho); M25(Oxidation)		High	Mascot (E17)	IMSSPNLDSQESSISPIDEKKGTDMQTK	[F].ImSsPNLDSQESSISPIDEKKGTDmQTK.[S]	S4(Phospho): 99.27	43	1	1	Q04089	3	3	3	0.0465	0	1	1	1	1060.14	3178.42	3178.42	0.84	0.00089	22/456	22	456	5.34286e+06	HCD (High Energy Collision Dissociation)	MS2	0	116.257	43.3368	18863	18863	18834	DOT1_chymo_1ul_HCD.raw	343	37	0.000944635	13	Chymotrypsin
Dot1p	S19	Phosphorylation	M2(Oxidation); S4(Phospho); M25(Oxidation)		High	Mascot (E2)	IMSSPNLDSQESSISPIDEKKGTDMQTK	[F].ImSsPNLDSQESSISPIDEKKGTDmQTK.[S]	S4(Phospho): 99.25	50	1	1	Q04089	3	3	3	0.02	0	1	1	1	1060.14	3178.42	3178.42	-0.54	-0.00057	22/672	22	672	2.30591e+07	EThcD (ETD With Supplemental HCD)	MS2	0	40.906	28.587	7391	7391	7376	DOT1_chymo_1ul_EThcD.raw	370	26	0.000190183	13	Chymotrypsin
Dot1p	S19	Phosphorylation	M2(Oxidation); S4(Phospho)		High	Mascot (E2)	IMSSPNLDSQESSISPIDEK	[F].ImSsPNLDSQESSISPIDEK.[K]	S4(Phospho): 100	77	1	1	Q04089	1	3	3	0.1299	0	1	1	1	758.336	2272.99	2272.99	1.44	0.00109	24/464	24	464	1.73214e+07	EThcD (ETD With Supplemental HCD)	MS2	10.6585	15.927	32.2603	8374	8374	8364	DOT1_chymo_1ul_EThcD.raw	922	30	9.97013e-07	13	Chymotrypsin
Dot1p	S19	Phosphorylation	M2(Oxidation); S4(Phospho)		High	Mascot (E17)	IMSSPNLDSQESSISPIDEK	[F].ImSsPNLDSQESSISPIDEK.[K]	S4(Phospho): 100	129	1	1	Q04089	1	2	2	0.5194	0	1	1	1	1137	2272.99	2272.99	1.29	0.00146	14/312	14	312	1.63033e+07	HCD (High Energy Collision Dissociation)	MS2	0	9.533	32.262	12688	12688	12669	DOT1_chymo_1ul_HCD.raw	941	41	5.35254e-12	16	Chymotrypsin
Dot1p	S219	Phosphorylation	S4(Phospho)		High	Mascot (B2)	RTNSPQPTSLTSDNDTSSVTTA	[L].RTNsPQPTSLTSDNDTSSVTTA.[K]	S4(Phospho): 99.99	28	1	1	Q04089	0	3	3	0.3929	0	1	1	1	787.345	2360.02	2360.02	-1.94	-0.00152	13/524	13	524	707524	EThcD (ETD With Supplemental HCD)	MS2	51.5593	191.326	30.1322	6624	6624	6615	DOT1_lysarg_1ul_EThcD.raw	691	24	0.0557761	13	Lysarginase
Dot1p	S219	Phosphorylation	S4(Phospho)		High	Mascot (B17)	RTNSPQPTSLTSDNDTSSVTTA	[L].RTNsPQPTSLTSDNDTSSVTTA.[K]	S4(Phospho): 99.42	35	1	1	Q04089	0	3	3	0.0286	0	1	1	1	787.345	2360.02	2360.02	-2.48	-0.00195	11/356	11	356	1.78554e+06	HCD (High Energy Collision Dissociation)	MS2	29.7101	55.5	28.6531	8796	8796	8781	DOT1_lysarg_1ul_HCD.raw	630	30	0.009623	13	Lysarginase
Dot1p	S219	Phosphorylation	S4(Phospho)		High	Mascot (B2)	RTNSPQPTSLTSDNDTSSVTTA	[L].RTNsPQPTSLTSDNDTSSVTTA.[K]	S4(Phospho): 99.99	38	1	1	Q04089	0	2	2	0.2895	0	1	1	1	1180.51	2360.02	2360.02	-2.99	-0.00353	16/524	16	524	1.77727e+06	EThcD (ETD With Supplemental HCD)	MS2	4.56472	75.164	29.1579	6446	6446	6436	DOT1_lysarg_1ul_EThcD.raw	634	24	0.00482014	13	Lysarginase
Dot1p	S219	Phosphorylation	S3(Phospho); M32(Oxidation)		High	Mascot (A17)	TNSPQPTSLTSDNDTSSVTTAKLQSILFSNYMEEYKVDFKR	[R].TNsPQPTSLTSDNDTSSVTTAKLQSILFSNYmEEYKVDFKR.[S]	S3(Phospho): 99	39	1	1	Q04089	3	5	5	0.0769	0	1	1	1	948.647	4739.21	4739.21	0.12	0.00012	30/710	30	710	3.93206e+07	HCD (High Energy Collision Dissociation)	MS2	1.69633	1.702	40.2637	16981	16981	16961	DOT1_tryp_1ul_HCD.raw	1255	33	0.00718809	13	Trypsin
Dot1p	S219	Phosphorylation	S4(Phospho)		High	Mascot (B17)	RTNSPQPTSLTSDNDTSSVTTA	[L].RTNsPQPTSLTSDNDTSSVTTA.[K]	S4(Phospho): 100	48	1	1	Q04089	0	2	2	0.0208	0	1	1	1	1180.52	2360.03	2360.02	0.11	0.00013	10/356	10	356	2.11307e+07	HCD (High Energy Collision Dissociation)	MS2	0.464869	2.455	28.8919	8876	8876	8863	DOT1_lysarg_1ul_HCD.raw	718	31	0.000587617	13	Lysarginase
Dot1p	S219	Phosphorylation	S3(Phospho)		High	Mascot (A17)	TNSPQPTSLTSDNDTSSVTTAK	[R].TNsPQPTSLTSDNDTSSVTTAK.[L]	S3(Phospho): 99.33	50	1	1	Q04089	0	3	3	0.04	0	1	1	1	778.01	2332.01	2332.02	-1.97	-0.00153	12/370	12	370	6.28286e+06	HCD (High Energy Collision Dissociation)	MS2	0	55.5	29.1158	10201	10201	10164	DOT1_tryp_1ul_HCD.raw	840	31	0.000419034	13	Trypsin
Dot1p	S219	Phosphorylation	S3(Phospho)		High	Mascot (A2)	TNSPQPTSLTSDNDTSSVTTAK	[R].TNsPQPTSLTSDNDTSSVTTAK.[L]	S3(Phospho): 100	54	1	1	Q04089	0	3	3	0.0185	0	1	1	1	778.01	2332.02	2332.02	-1.58	-0.00122	22/538	22	538	6.50587e+06	EThcD (ETD With Supplemental HCD)	MS2	15.5155	55.5	28.0374	6388	6388	6377	DOT1_tryp_1ul_EThcD.raw	846	28	0.000177967	13	Trypsin
Dot1p	S219	Phosphorylation	S4(Phospho)		High	Mascot (B2)	RTNSPQPTSLTSDNDTSSVTTA	[L].RTNsPQPTSLTSDNDTSSVTTA.[K]	S4(Phospho): 100	56	1	1	Q04089	0	3	3	0.2857	0	1	1	1	787.346	2360.02	2360.02	-0.7	-0.00055	21/524	21	524	3.31063e+06	EThcD (ETD With Supplemental HCD)	MS2	0	103.14	29.1369	6443	6443	6436	DOT1_lysarg_1ul_EThcD.raw	697	24	9.18761e-05	13	Lysarginase
Dot1p	S219	Phosphorylation	S4(Phospho)		High	Mascot (B2)	RTNSPQPTSLTSDNDTSSVTTA	[L].RTNsPQPTSLTSDNDTSSVTTA.[K]	S4(Phospho): 100	65	1	1	Q04089	0	3	3	0.3077	0	1	1	1	787.345	2360.02	2360.02	-1.63	-0.00128	16/524	16	524	1.74355e+06	EThcD (ETD With Supplemental HCD)	MS2	11.3776	117.945	28.7197	6388	6388	6378	DOT1_lysarg_1ul_EThcD.raw	700	24	1.00941e-05	13	Lysarginase
Dot1p	S219	Phosphorylation	S3(Phospho)		High	Mascot (A2)	TNSPQPTSLTSDNDTSSVTTAK	[R].TNsPQPTSLTSDNDTSSVTTAK.[L]	S3(Phospho): 99.47	66	1	1	Q04089	0	3	3	0.0152	0	1	1	1	778.01	2332.01	2332.02	-1.65	-0.00129	19/538	19	538	2.66333e+07	EThcD (ETD With Supplemental HCD)	MS2	3.92282	6.216	28.4082	6473	6473	6464	DOT1_tryp_1ul_EThcD.raw	834	28	1.01657e-05	13	Trypsin
Dot1p	S219	Phosphorylation	S4(Phospho)		High	Mascot (E17)	RTNSPQPTSLTSDNDTSSVTTAKL	[L].RTNsPQPTSLTSDNDTSSVTTAKL.[Q]	S4(Phospho): 98.78	68	1	1	Q04089	3	3	3		0.0286	4	4	4	867.74	2601.21	2601.2	0.56	0.00049	13/402	13	402	1.93986e+06	HCD (High Energy Collision Dissociation)	MS2	19.3614	55.5	31.0371	11953	11953	11931	DOT1_chymo_1ul_HCD.raw	538	39	3.96052e-06	13	Chymotrypsin
Dot1p	S219	Phosphorylation	S3(Phospho)		High	Mascot (A2)	TNSPQPTSLTSDNDTSSVTTAK	[R].TNsPQPTSLTSDNDTSSVTTAK.[L]	S3(Phospho): 100	68	1	1	Q04089	0	3	3	0.0147	0	1	1	1	778.009	2332.01	2332.02	-2.6	-0.00202	24/538	24	538	6.55815e+06	EThcD (ETD With Supplemental HCD)	MS2	33.0407	55.5	28.7398	6552	6552	6540	DOT1_tryp_1ul_EThcD.raw	849	28	6.57473e-06	13	Trypsin
Dot1p	S219	Phosphorylation	S4(Phospho)		High	Mascot (E2)	RTNSPQPTSLTSDNDTSSVTTAKL	[L].RTNsPQPTSLTSDNDTSSVTTAKL.[Q]	S4(Phospho): 99.37	69	1	1	Q04089	3	3	3	0.1014	0	1	1	1	867.737	2601.2	2601.2	-2.47	-0.00214	18/586	18	586	3.00937e+06	EThcD (ETD With Supplemental HCD)	MS2	0	55.5	31.015	8028	8028	8015	DOT1_chymo_1ul_EThcD.raw	648	28	4.02295e-06	13	Chymotrypsin
Dot1p	S219	Phosphorylation	S3(Phospho)		High	Mascot (A2)	TNSPQPTSLTSDNDTSSVTTAK	[R].TNsPQPTSLTSDNDTSSVTTAK.[L]	S3(Phospho): 99.37	105	1	1	Q04089	0	2	2		0.0367	2	2	2	1166.51	2332.02	2332.02	-0.29	-0.00034	17/538	17	538	3.04348e+07	EThcD (ETD With Supplemental HCD)	MS2	0	4.088	28.3254	6453	6453	6441	DOT1_tryp_1ul_EThcD.raw	756	28	1.08766e-09	13	Trypsin
Dot1p	S219	Phosphorylation	S3(Phospho)		High	Mascot (A17)	TNSPQPTSLTSDNDTSSVTTAK	[R].TNsPQPTSLTSDNDTSSVTTAK.[L]	S3(Phospho): 99.53	105	1	1	Q04089	0	3	3	0.0095	0	1	1	1	778.009	2332.01	2332.02	-2.75	-0.00214	12/370	12	370	8.93732e+06	HCD (High Energy Collision Dissociation)	MS2	33.5278	51.807	28.7582	9971	9971	9942	DOT1_tryp_1ul_HCD.raw	853	31	1.31801e-09	13	Trypsin
Dot1p	S219	Phosphorylation	N-Term(Acetyl); S3(Phospho)		High	Mascot (A2)	TNSPQPTSLTSDNDTSSVTTAK	[R].tNsPQPTSLTSDNDTSSVTTAK.[L]	S3(Phospho): 100	106	1	1	Q04089	0	3	3	0.0094	0	1	1	1	792.014	2374.03	2374.03	-1.29	-0.00102	16/538	16	538	2.46082e+07	EThcD (ETD With Supplemental HCD)	MS2	0.591471	5.229	28.8355	6576	6576	6566	DOT1_tryp_1ul_EThcD.raw	689	27	8.63355e-10	13	Trypsin
Dot1p	S219	Phosphorylation	S3(Phospho)		High	Mascot (A17)	TNSPQPTSLTSDNDTSSVTTAK	[R].TNsPQPTSLTSDNDTSSVTTAK.[L]	S3(Phospho): 99.5	108	1	1	Q04089	0	3	3	0.0278	0	1	1	1	778.008	2332.01	2332.02	-3.62	-0.00281	14/370	14	370	4.07169e+07	HCD (High Energy Collision Dissociation)	MS2	0	55.5	28.1179	9574	9574	9552	DOT1_tryp_1ul_HCD.raw	857	31	6.98153e-10	13	Trypsin
Dot1p	S219	Phosphorylation	S3(Phospho)		High	Mascot (A17)	TNSPQPTSLTSDNDTSSVTTAK	[R].TNsPQPTSLTSDNDTSSVTTAK.[L]	S3(Phospho): 100	117	1	1	Q04089	0	2	2	0.359	0	1	2	2	1166.51	2332.01	2332.02	-4.37	-0.0051	19/370	19	370	7.55559e+06	HCD (High Energy Collision Dissociation)	MS2	0	55.5	28.5086	9808	9808	9785	DOT1_tryp_1ul_HCD.raw	837	31	8.44686e-11	13	Trypsin
Dot1p	S219	Phosphorylation	S3(Phospho)		High	Mascot (A17)	TNSPQPTSLTSDNDTSSVTTAK	[R].TNsPQPTSLTSDNDTSSVTTAK.[L]	S3(Phospho): 100	138	1	1	Q04089	0	2	2		0.0213	2	2	2	1166.51	2332.01	2332.02	-2.9	-0.00339	18/370	18	370	1.37028e+07	HCD (High Energy Collision Dissociation)	MS2	0	87.509	28.1095	9569	9569	9539	DOT1_tryp_1ul_HCD.raw	857	31	6.35259e-13	13	Trypsin
Dot1p	S227	Phosphorylation	S11(Phospho)		High	Mascot (A17)	TNSPQPTSLTSDNDTSSVTTAK	[R].TNSPQPTSLTsDNDTSSVTTAK.[L]	S11(Phospho): 99.51	92	1	1	Q04089	0	2	2		0.0213	3	3	3	1166.51	2332.01	2332.02	-3.64	-0.00424	17/370	17	370	2.66736e+06	HCD (High Energy Collision Dissociation)	MS2	0	55.5	27.6703	9317	9317	9294	DOT1_tryp_1ul_HCD.raw	857	31	2.5701e-08	13	Trypsin
Dot1p	S24	Phosphorylation	M2(Oxidation); S9(Phospho); M25(Oxidation)		High	Mascot (E2)	IMSSPNLDSQESSISPIDEKKGTDMQTK	[F].ImSSPNLDsQESSISPIDEKKGTDmQTK.[S]	S9(Phospho): 98.07	33	1	1	Q04089	3	3	3	0.0303	0	1	1	1	1060.14	3178.42	3178.42	-0.31	-0.00033	18/672	18	672	5.76183e+06	EThcD (ETD With Supplemental HCD)	MS2	0	51.169	28.9549	7489	7489	7481	DOT1_chymo_1ul_EThcD.raw	366	26	0.0092353	13	Chymotrypsin
Dot1p	S24/S30	Phosphorylation	M2(Oxidation); S13(Phospho); S15(Phospho); M25(Oxidation)		High	Mascot (E2)	IMSSPNLDSQESSISPIDEKKGTDMQTK	[F].ImSSPNLDSQESsIsPIDEKKGTDmQTK.[S]	S9(Phospho): 97.85; S15(Phospho): 99.99	30	1	1	Q04089	3	3	3	0.0333	0	1	1	1	1086.8	3258.38	3258.38	-0.91	-0.00099	21/672	21	672	6.82976e+06	EThcD (ETD With Supplemental HCD)	MS2	0	55.5	28.274	7295	7295	7285	DOT1_chymo_1ul_EThcD.raw	393	26	0.0203405	13	Chymotrypsin
Dot1p	S30	Phosphorylation	S8(Phospho)		High	Mascot (C17)	DSQESSISPI	[L].DSQESSIsPI.[D]	S8(Phospho): 100	23	1	1	Q04089	0	2	2	0.4783	0	1	1	1	571.734	1142.46	1142.46	0.27	0.00015	6/136	6	136	1.16747e+07	HCD (High Energy Collision Dissociation)	MS2	28.2591	61.802	32.8649	11622	11622	11602	DOT1_AspN_1ul_HCD.raw	91	19	0.0208455	13	asp-n
Dot1p	S30	Phosphorylation	S8(Phospho)		High	Mascot (C17)	DSQESSISPI	[L].DSQESSIsPI.[D]	S8(Phospho): 100	28	1	1	Q04089	0	2	2	0.5357	0	1	1	1	571.733	1142.46	1142.46	-1.44	-0.00082	6/136	6	136	1.1436e+07	HCD (High Energy Collision Dissociation)	MS2	32.2776	55.5	33.3475	11899	11899	11880	DOT1_AspN_1ul_HCD.raw	84	18	0.00656522	13	asp-n
Dot1p	S30	Phosphorylation	S8(Phospho)		High	Mascot (C17)	DSQESSISPI	[L].DSQESSIsPI.[D]	S8(Phospho): 100	32	1	1	Q04089	0	2	2	0.4688	0	1	1	1	571.735	1142.46	1142.46	0.48	0.00027	7/136	7	136	7.08246e+06	HCD (High Energy Collision Dissociation)	MS2	26.4763	67.243	31.0168	10655	10655	10641	DOT1_AspN_1ul_HCD.raw	91	19	0.00278619	13	asp-n
Dot1p	S30	Phosphorylation	S8(Phospho)		High	Mascot (C2)	DSQESSISPI	[L].DSQESSIsPI.[D]	S8(Phospho): 100	34	1	1	Q04089	0	2	2	0.1471	0	1	1	1	571.734	1142.46	1142.46	-0.8	-0.00046	7/208	7	208	3.61153e+07	EThcD (ETD With Supplemental HCD)	MS2	12.4508	23.249	31.3483	7276	7276	7261	DOT1_AspN_1ul_EThcD.raw	84	16	0.00156045	13	asp-n
Dot1p	S30	Phosphorylation	M2(Oxidation); S15(Phospho); M25(Oxidation)		High	Mascot (E17)	IMSSPNLDSQESSISPIDEKKGTDMQTK	[F].ImSSPNLDSQESSIsPIDEKKGTDmQTK.[S]	S15(Phospho): 100	38	1	1	Q04089	3	4	4	0.2105	0	1	1	1	795.361	3178.42	3178.42	2.2	0.00175	14/456	14	456	2.84476e+08	HCD (High Energy Collision Dissociation)	MS2	0.120298	0.48	28.1423	10260	10260	10238	DOT1_chymo_1ul_HCD.raw	361	37	0.00286073	13	Chymotrypsin
Dot1p	S30	Phosphorylation	M2(Oxidation); S15(Phospho); M25(Oxidation)		High	Mascot (E17)	IMSSPNLDSQESSISPIDEKKGTDMQTK	[F].ImSSPNLDSQESSIsPIDEKKGTDmQTK.[S]	S15(Phospho): 100	38	1	1	Q04089	3	3	3	0.2368	0	1	1	1	1060.15	3178.42	3178.42	2.22	0.00236	19/456	19	456	2.51927e+07	HCD (High Energy Collision Dissociation)	MS2	0	45.035	27.7971	10051	10051	10024	DOT1_chymo_1ul_HCD.raw	361	37	0.00296809	13	Chymotrypsin
Dot1p	S30	Phosphorylation	S8(Phospho)		High	Mascot (C2)	DSQESSISPI	[L].DSQESSIsPI.[D]	S8(Phospho): 100	38	1	1	Q04089	0	2	2	0.1842	0	1	1	1	571.732	1142.46	1142.46	-4.43	-0.00253	7/208	7	208	1.23208e+07	EThcD (ETD With Supplemental HCD)	MS2	9.49542	55.5	32.0115	7428	7428	7411	DOT1_AspN_1ul_EThcD.raw	91	17	0.000748189		asp-n
Dot1p	S30	Phosphorylation	S8(Phospho)		High	Mascot (C17)	DSQESSISPIDEKKGT	[L].DSQESSIsPIDEKKGT.[D]	S8(Phospho): 100	40	1	1	Q04089	1	3	3	0.375	0	1	1	1	600.935	1800.79	1800.79	1.01	0.00061	15/258	15	258	9.66653e+06	HCD (High Energy Collision Dissociation)	MS2	6.08938	55.5	25.8372	7948	7948	7927	DOT1_AspN_1ul_HCD.raw	125	20	0.000576607	13	asp-n
Dot1p	S30	Phosphorylation	M2(Oxidation); S15(Phospho); M25(Oxidation)		High	Mascot (E2)	IMSSPNLDSQESSISPIDEKKGTDMQTK	[F].ImSSPNLDSQESSIsPIDEKKGTDmQTK.[S]	S15(Phospho): 100	41	1	1	Q04089	3	3	3	0.2195	0	1	1	1	1060.14	3178.42	3178.42	0.96	0.00101	19/672	19	672	2.13965e+07	EThcD (ETD With Supplemental HCD)	MS2	0	55.5	27.8205	7170	7170	7157	DOT1_chymo_1ul_EThcD.raw	349	26	0.00149209	13	Chymotrypsin
Dot1p	S30	Phosphorylation	S8(Phospho)		High	Mascot (C17)	DSQESSISPI	[L].DSQESSIsPI.[D]	S8(Phospho): 99.5	43	1	1	Q04089	0	2	2	0.1163	0	1	1	1	571.734	1142.46	1142.46	-0.91	-0.00052	7/136	7	136	1.10661e+07	HCD (High Energy Collision Dissociation)	MS2	7.9905	65.305	32.4923	11413	11413	11396	DOT1_AspN_1ul_HCD.raw	84	18	0.000201488	13	asp-n
Dot1p	S30	Phosphorylation	S8(Phospho)		High	Mascot (C2)	DSQESSISPIDEKKGT	[L].DSQESSIsPIDEKKGT.[D]	S8(Phospho): 100	44	1	1	Q04089	1	3	3	0.0455	0	1	1	1	600.936	1800.79	1800.79	2.34	0.0014	8/378	8	378	8.73808e+06	EThcD (ETD With Supplemental HCD)	MS2	30.4675	70.132	25.8206	5960	5960	5946	DOT1_AspN_1ul_EThcD.raw	133	18	0.000253409	13	asp-n
Dot1p	S30	Phosphorylation	S8(Phospho)		High	Mascot (C17)	DSQESSISPI	[L].DSQESSIsPI.[D]	S8(Phospho): 100	46	1	1	Q04089	0	2	2	0.3261	0	1	1	1	571.735	1142.46	1142.46	0.59	0.00034	7/136	7	136	2.99975e+07	HCD (High Energy Collision Dissociation)	MS2	16.6947	17.555	31.7694	11015	11015	11006	DOT1_AspN_1ul_HCD.raw	91	19	0.000121622	13	asp-n
Dot1p	S30	Phosphorylation	S8(Phospho)		High	Mascot (C17)	DSQESSISPI	[L].DSQESSIsPI.[D]	S8(Phospho): 100	47	1	1	Q04089	0	2	2	0.2128	0	1	1	1	571.733	1142.46	1142.46	-1.87	-0.00107	7/136	7	136	1.15502e+07	HCD (High Energy Collision Dissociation)	MS2	3.6687	63.462	32.1352	11213	11213	11200	DOT1_AspN_1ul_HCD.raw	82	18	8.01279e-05		asp-n
Dot1p	S30	Phosphorylation	S8(Phospho)		High	Mascot (C17)	DSQESSISPI	[L].DSQESSIsPI.[D]	S8(Phospho): 99.56	49	1	1	Q04089	0	2	2	0.0204	0	1	1	1	571.734	1142.46	1142.46	-0.16	-9e-05	7/136	7	136	4.69715e+07	HCD (High Energy Collision Dissociation)	MS2	3.27926	11.584	31.4066	10841	10841	10825	DOT1_AspN_1ul_HCD.raw	77	18	4.55471e-05		asp-n
Dot1p	S30	Phosphorylation	M2(Oxidation); S15(Phospho)		High	Mascot (E17)	IMSSPNLDSQESSISPIDEK	[F].ImSSPNLDSQESSIsPIDEK.[K]	S15(Phospho): 100	52	1	1	Q04089	1	3	3	0.2115	0	1	1	1	758.334	2272.99	2272.99	-0.81	-0.00062	11/312	11	312	4.48061e+07	HCD (High Energy Collision Dissociation)	MS2	24.2911	6.361	31.426	12196	12196	12181	DOT1_chymo_1ul_HCD.raw	948	41	0.0002804	13	Chymotrypsin
Dot1p	S30	Phosphorylation	M2(Oxidation); S15(Phospho)		High	Mascot (E17)	IMSSPNLDSQESSISPIDEKK	[F].ImSSPNLDSQESSIsPIDEKK.[G]	S15(Phospho): 100	61	1	1	Q04089	2	2	2	0.1	0	1	1	1	1201.04	2401.08	2401.08	-2.44	-0.00293	11/328	11	328	3.3135e+06	HCD (High Energy Collision Dissociation)	MS2	56.2257	60.949	29.5298	11050	11050	11027	DOT1_chymo_1ul_HCD.raw	866	41	3.85912e-05	13	Chymotrypsin
Dot1p	S30	Phosphorylation	S8(Phospho)		High	Mascot (C17)	DSQESSISPIDEKKGT	[L].DSQESSIsPIDEKKGT.[D]	S8(Phospho): 100	62	1	1	Q04089	1	2	2	0.1452	0	1	1	1	900.898	1800.79	1800.79	-0.77	-0.0007	10/258	10	258	7.02037e+06	HCD (High Energy Collision Dissociation)	MS2	0	59.514	25.8398	7950	7950	7927	DOT1_AspN_1ul_HCD.raw	141	21	4.00119e-06	13	asp-n
Dot1p	S30	Phosphorylation	M2(Oxidation); S15(Phospho)		High	Mascot (E2)	IMSSPNLDSQESSISPIDEKK	[F].ImSSPNLDSQESSIsPIDEKK.[G]	S15(Phospho): 100	67	1	1	Q04089	2	3	3	0.2687	0	1	1	1	801.031	2401.08	2401.08	-2.77	-0.00222	26/488	26	488	1.67181e+07	EThcD (ETD With Supplemental HCD)	MS2	0	55.5	29.484	7608	7608	7592	DOT1_chymo_1ul_EThcD.raw	870	30	9.04668e-06	13	Chymotrypsin
Dot1p	S30	Phosphorylation	M2(Oxidation); S15(Phospho)		High	Mascot (E2)	IMSSPNLDSQESSISPIDEK	[F].ImSSPNLDSQESSIsPIDEK.[K]	S15(Phospho): 100	76	1	1	Q04089	1	3	3	0.2895	0	1	1	1	758.333	2272.99	2272.99	-1.38	-0.00104	27/464	27	464	2.66867e+07	EThcD (ETD With Supplemental HCD)	MS2	28.9794	26.453	31.4179	8142	8142	8130	DOT1_chymo_1ul_EThcD.raw	942	30	1.17495e-06	13	Chymotrypsin
Dot1p	S30	Phosphorylation	M2(Oxidation); S15(Phospho)		High	Mascot (E17)	IMSSPNLDSQESSISPIDEKK	[F].ImSSPNLDSQESSIsPIDEKK.[G]	S15(Phospho): 100	78	1	1	Q04089	2	3	3	0.1667	0	1	1	1	801.032	2401.08	2401.08	-1.1	-0.00088	17/328	17	328	1.667e+07	HCD (High Energy Collision Dissociation)	MS2	0	55.5	29.4887	11030	11030	11014	DOT1_chymo_1ul_HCD.raw	808	41	5.73299e-07	13	Chymotrypsin
Dot1p	S30	Phosphorylation	M2(Oxidation); S15(Phospho)		High	Mascot (E17)	IMSSPNLDSQESSISPIDEK	[F].ImSSPNLDSQESSIsPIDEK.[K]	S15(Phospho): 100	104	1	1	Q04089	1	2	2	0.2115	0	1	1	1	1137	2272.99	2272.99	0.64	0.00073	18/312	18	312	1.03296e+07	HCD (High Energy Collision Dissociation)	MS2	0	69.663	31.3722	12166	12166	12132	DOT1_chymo_1ul_HCD.raw	918	41	1.70928e-09	14	Chymotrypsin
Dot1p	S565	Phosphorylation	M20(Oxidation); S29(Phospho)		High	Mascot (B2)	KEDSVSWTHSGGEYYISTVMEDVDESLFSPAA	[L].KEDSVSWTHSGGEYYISTVmEDVDESLFsPAA.[R]	S29(Phospho): 100	31	1	1	Q04089	0	3	3	0.3871	0	1	1	1	1211.51	3632.53	3632.53	-1.03	-0.00125	31/734	31	734	1.82416e+06	EThcD (ETD With Supplemental HCD)	MS2	0	250	42.4953	9257	9257	9250	DOT1_lysarg_1ul_EThcD.raw	1110	26	0.0417151	13	Lysarginase
Dot1p	S565	Phosphorylation	M5(Oxidation); S14(Phospho)		High	Mascot (E17)	ISTVMEDVDESLFSPAARGR	[Y].ISTVmEDVDESLFsPAARGR.[R]	S14(Phospho): 100	46	1	1	Q04089	3	3	3	0.2609	0	1	1	1	759.348	2276.03	2276.03	0.94	0.00071	18/258	18	258	4.77159e+06	HCD (High Energy Collision Dissociation)	MS2	12.4322	55.5	35.4722	14621	14621	14602	DOT1_chymo_1ul_HCD.raw	951	41	0.00131265	13	Chymotrypsin
Dot1p	S565	Phosphorylation	M6(Oxidation); S15(Phospho)		High	Mascot (E2)	YISTVMEDVDESLFSPAAR	[Y].YISTVmEDVDESLFsPAAR.[G]	S15(Phospho): 100	49	1	1	Q04089	3	3	3	0.449	0	1	1	1	742.66	2225.96	2225.97	-1.16	-0.00086	21/380	21	380	9.84908e+06	EThcD (ETD With Supplemental HCD)	MS2	0	55.5	38.9206	10096	10096	10085	DOT1_chymo_1ul_EThcD.raw	1069	30	0.000691748	13	Chymotrypsin
Dot1p	S565	Phosphorylation	M6(Oxidation); S15(Phospho)		High	Mascot (E17)	YISTVMEDVDESLFSPAAR	[Y].YISTVmEDVDESLFsPAAR.[G]	S15(Phospho): 100	50	1	1	Q04089	3	3	3	0.24	0	1	1	1	742.659	2225.96	2225.97	-2.8	-0.00208	10/236	10	236	1.13783e+07	HCD (High Energy Collision Dissociation)	MS2	19.4021	55.5	38.92	16582	16582	16573	DOT1_chymo_1ul_HCD.raw	1154	42	0.000565166	13	Chymotrypsin
Dot1p	S565	Phosphorylation	M5(Oxidation); S14(Phospho)		High	Mascot (E17)	ISTVMEDVDESLFSPAAR	[Y].ISTVmEDVDESLFsPAAR.[G]	S14(Phospho): 100	54	1	1	Q04089	2	3	3	0.2963	0	1	1	1	688.304	2062.9	2062.9	-3.54	-0.00243	12/226	12	226	7.59961e+06	HCD (High Energy Collision Dissociation)	MS2	12.6459	43.899	37.6566	15914	15914	15891	DOT1_chymo_1ul_HCD.raw	1192	42	0.000243358	15	Chymotrypsin
Dot1p	S565	Phosphorylation	M5(Oxidation); S14(Phospho)		High	Mascot (E2)	ISTVMEDVDESLFSPAAR	[Y].ISTVmEDVDESLFsPAAR.[G]	S14(Phospho): 100	58	1	1	Q04089	2	3	3	0.3621	0	1	1	1	688.307	2062.91	2062.9	0.9	0.00062	19/362	19	362	3.47427e+06	EThcD (ETD With Supplemental HCD)	MS2	10.0688	51.638	38.0119	9870	9870	9859	DOT1_chymo_1ul_EThcD.raw	1352	31	0.000115597	13	Chymotrypsin
Dot1p	S565	Phosphorylation	M5(Oxidation); S14(Phospho)		High	Mascot (E2)	ISTVMEDVDESLFSPAAR	[Y].ISTVmEDVDESLFsPAAR.[G]	S14(Phospho): 100	63	1	1	Q04089	2	3	3	0.3333	0	1	1	1	688.305	2062.9	2062.9	-1.85	-0.00127	22/362	22	362	5.88314e+06	EThcD (ETD With Supplemental HCD)	MS2	75.894	55.5	37.6347	9778	9778	9766	DOT1_chymo_1ul_EThcD.raw	1337	31	3.41273e-05	13	Chymotrypsin
Dot1p	S565	Phosphorylation	M5(Oxidation); S14(Phospho)		High	Mascot (E17)	ISTVMEDVDESLFSPAAR	[Y].ISTVmEDVDESLFsPAAR.[G]	S14(Phospho): 100	68	1	1	Q04089	2	2	2	0.3529	0	1	1	1	1031.96	2062.9	2062.9	-0.13	-0.00013	12/226	12	226	1.9879e+06	HCD (High Energy Collision Dissociation)	MS2	0	55.5	38.0039	16088	16088	16060	DOT1_chymo_1ul_HCD.raw	1329	43	1.10534e-05	13	Chymotrypsin
Dot1p	S565	Phosphorylation	M6(Oxidation); S15(Phospho)		High	Mascot (E17)	YISTVMEDVDESLFSPAAR	[Y].YISTVmEDVDESLFsPAAR.[G]	S15(Phospho): 100	70	1	1	Q04089	3	2	2	0.2714	0	1	1	1	1113.49	2225.98	2225.97	4.44	0.00495	12/236	12	236	876281	HCD (High Energy Collision Dissociation)	MS2	0	182.058	39.3235	16805	16805	16778	DOT1_chymo_1ul_HCD.raw	957	41	4.55913e-06	13	Chymotrypsin
Dot1p	S565	Phosphorylation	M5(Oxidation); S14(Phospho)		High	Mascot (E17)	ISTVMEDVDESLFSPAAR	[Y].ISTVmEDVDESLFsPAAR.[G]	S14(Phospho): 100	85	1	1	Q04089	2	2	2	0.3882	0	1	1	1	1031.96	2062.9	2062.9	-0.48	-0.0005	11/226	11	226	7.52648e+06	HCD (High Energy Collision Dissociation)	MS2	0	55.5	37.6199	15889	15889	15852	DOT1_chymo_1ul_HCD.raw	1262	42	2.14798e-07	13	Chymotrypsin
Dot1p	S565	Phosphorylation	M6(Oxidation); S15(Phospho)		High	Mascot (E17)	YISTVMEDVDESLFSPAAR	[Y].YISTVmEDVDESLFsPAAR.[G]	S15(Phospho): 100	89	1	1	Q04089	3	2	2	0.382	0	1	1	1	1113.48	2225.96	2225.97	-2.47	-0.00274	15/236	15	236	4.032e+06	HCD (High Energy Collision Dissociation)	MS2	0	250	38.9395	16595	16595	16580	DOT1_chymo_1ul_HCD.raw	1150	42	7.93721e-08	13	Chymotrypsin
Dot1p	S565	Phosphorylation	M5(Oxidation); S14(Phospho)		High	Mascot (E2)	ISTVMEDVDESLFSPAAR	[Y].ISTVmEDVDESLFsPAAR.[G]	S14(Phospho): 100	127	1	1	Q04089	2	2	2	0.3228	0	1	1	1	1031.95	2062.9	2062.9	-2.02	-0.00209	15/362	15	362	1.34799e+07	EThcD (ETD With Supplemental HCD)	MS2	9.42063	30.542	37.8199	9823	9823	9809	DOT1_chymo_1ul_EThcD.raw	1329	31	1.22601e-11	13	Chymotrypsin
Dot1p	S74	Phosphorylation	S19(Phospho)		High	Mascot (B17)	KQVQNLLEEANKYDPIYGSSLPRGFL	[S].KQVQNLLEEANKYDPIYGsSLPRGFL.[R]	S19(Phospho): 99.48	51	1	1	Q04089	2	3	3	0.1373	0	1	1	1	1020.51	3059.53	3059.52	0.76	0.00077	20/404	20	404	5.63859e+06	HCD (High Energy Collision Dissociation)	MS2	1.58852	143.603	41.4195	13822	13822	13802	DOT1_lysarg_1ul_HCD.raw	630	30	0.000279454	13	Lysarginase
Dot1p	T145	Phosphorylation	T3(Phospho)		High	Mascot (B17)	KHTPISKQEIDTA	[H].KHtPISKQEIDTA.[R]	T3(Phospho): 100	29	1	1	Q04089	1	3	3	0.4138	0	1	1	1	516.587	1547.75	1547.75	0.85	0.00044	12/196	12	196	5.32804e+06	HCD (High Energy Collision Dissociation)	MS2	15.9771	117.885	24.3609	7195	7195	7176	DOT1_lysarg_1ul_HCD.raw	361	28	0.0241812	13	Lysarginase
Dot1p	T145	Phosphorylation	T3(Phospho)		High	Mascot (B17)	KHTPISKQEIDTA	[H].KHtPISKQEIDTA.[R]	T3(Phospho): 100	37	1	1	Q04089	1	2	2	0.2778	0	1	1	1	774.377	1547.75	1547.75	0.63	0.00049	9/196	9	196	2.17971e+06	HCD (High Energy Collision Dissociation)	MS2	0	104.33	24.3825	7202	7202	7176	DOT1_lysarg_1ul_HCD.raw	392	28	0.00438789	13	Lysarginase
Dot1p	T145	Phosphorylation	T6(Phospho)		High	Mascot (A2)	TNHKHTPISKQEIDTAR	[R].TNHKHtPISKQEIDTAR.[E]	T6(Phospho): 100	41	1	1	Q04089	2	3	3	0.0732	0	1	1	1	686.002	2055.99	2056	-2.13	-0.00146	12/408	12	408	4.34177e+06	EThcD (ETD With Supplemental HCD)	MS2	0	80.846	22.4512	5108	5108	5094	DOT1_tryp_1ul_EThcD.raw	553	26	0.00240821	13	Trypsin
Dot1p	T145	Phosphorylation	T6(Phospho)		High	Mascot (A17)	TNHKHTPISKQEIDTAR	[R].TNHKHtPISKQEIDTAR.[E]	T6(Phospho): 100	63	1	1	Q04089	2	3	3	0.2222	0	1	1	1	686.003	2055.99	2056	-1.41	-0.00097	10/280	10	280	8.90302e+06	HCD (High Energy Collision Dissociation)	MS2	0	55.5	22.4475	6337	6337	6318	DOT1_tryp_1ul_HCD.raw	561	29	1.54146e-05	13	Trypsin
Dot1p	T208	Phosphorylation	T9(Phospho)		High	Mascot (B2)	RSHEIYSGTPIQSISL	[L].RSHEIYSGtPIQSISL.[R]	T9(Phospho): 99.55	36	1	1	Q04089	0	3	3	0.1111	0	1	1	1	623.303	1867.89	1867.89	-0.71	-0.00044	11/376	11	376	2.71459e+07	EThcD (ETD With Supplemental HCD)	MS2	10.604	122.204	36.234	7924	7924	7910	DOT1_lysarg_1ul_EThcD.raw	517	23	0.00669053	13	Lysarginase
Dot1p	T208	Phosphorylation	T9(Phospho)		High	Mascot (B17)	RSHEIYSGTPIQSISL	[L].RSHEIYSGtPIQSISL.[R]	T9(Phospho): 100	49	1	1	Q04089	0	3	3	0.2449	0	1	1	1	623.303	1867.89	1867.89	-0.02	-1e-05	12/256	12	256	1.99649e+07	HCD (High Energy Collision Dissociation)	MS2	10.3733	179.853	36.2349	11771	11771	11756	DOT1_lysarg_1ul_HCD.raw	526	29	0.000302661	13	Lysarginase
Dot1p	T208	Phosphorylation	T9(Phospho)		High	Mascot (B17)	RSHEIYSGTPIQSISL	[L].RSHEIYSGtPIQSISL.[R]	T9(Phospho): 100	57	1	1	Q04089	0	2	2	0.0877	0	1	1	1	934.449	1867.89	1867.89	-2.43	-0.00227	13/256	13	256	2.85816e+07	HCD (High Energy Collision Dissociation)	MS2	17.3889	55.5	36.2645	11782	11782	11768	DOT1_lysarg_1ul_HCD.raw	458	29	4.25437e-05	13	Lysarginase
Dot1p	T208	Phosphorylation	T8(Phospho)		High	Mascot (A17)	SHEIYSGTPIQSISLR	[R].SHEIYSGtPIQSISLR.[T]	T8(Phospho): 100	73	1	1	Q04089	0	3	3	0.1918	0	1	1	1	623.302	1867.89	1867.89	-2.08	-0.00129	18/226	18	226	1.07278e+08	HCD (High Energy Collision Dissociation)	MS2	5.18628	22.913	34.385	13507	13507	13494	DOT1_tryp_1ul_HCD.raw	497	29	1.23119e-06	13	Trypsin
Dot1p	T208	Phosphorylation	T8(Phospho)		High	Mascot (A2)	SHEIYSGTPIQSISLR	[R].SHEIYSGtPIQSISLR.[T]	T8(Phospho): 100	73	1	1	Q04089	0	3	3	0.3288	0	1	1	1	623.304	1867.9	1867.89	0.67	0.00041	12/346	12	346	2.77436e+07	EThcD (ETD With Supplemental HCD)	MS2	15.8089	27.906	34.3584	7869	7869	7861	DOT1_tryp_1ul_EThcD.raw	516	26	1.30804e-06	13	Trypsin
Dot1p	T208	Phosphorylation	T8(Phospho)		High	Mascot (A17)	SHEIYSGTPIQSISLR	[R].SHEIYSGtPIQSISLR.[T]	T8(Phospho): 100	77	1	1	Q04089	0	2	2	0.0519	0	1	1	1	934.449	1867.89	1867.89	-2.04	-0.0019	12/226	12	226	5.73359e+07	HCD (High Energy Collision Dissociation)	MS2	0	34.941	34.3874	13509	13509	13494	DOT1_tryp_1ul_HCD.raw	497	29	5.25202e-07	13	Trypsin
Dot1p	T576	Phosphorylation	T4(Phospho)		High	Mascot (A2)	NRGTPVKYTR	[R].NRGtPVKYTR.[-]	T4(Phospho): 100	24	1	1	Q04089	2	2	2	0.4583	0	1	1	1	636.316	1271.62	1271.63	-1.12	-0.00071	11/220	11	220	3.25588e+07	EThcD (ETD With Supplemental HCD)	MS2	0.725296	22.646	21.4356	4891	4891	4882	DOT1_tryp_1ul_EThcD.raw	262	23	0.0465877	13	Trypsin
Dot1p	T576	Phosphorylation	T5(Phospho)		High	Mascot (B2)	RNRGTPVKYT	[R].RNRGtPVKYT.[R]	T5(Phospho): 100	25	1	1	Q04089	2	2	2	0.96	0	1	1	1	636.317	1271.63	1271.63	0.13	8e-05	4/214	4	214	2.61287e+06	EThcD (ETD With Supplemental HCD)	MS2	27.1217	155.853	21.7096	4959	4959	4949	DOT1_lysarg_1ul_EThcD.raw	263	20	0.0401722	13	Lysarginase
Dot1p	T576	Phosphorylation	T5(Phospho)		High	Mascot (A2)	RNRGTPVKYTR	[R].RNRGtPVKYTR.[-]	T5(Phospho): 100	30	1	1	Q04089	3	3	3	0.6667	0	1	1	1	476.581	1427.73	1427.73	0.23	0.00011	12/242	12	242	9.84564e+06	EThcD (ETD With Supplemental HCD)	MS2	3.76433	53.453	20.6594	4743	4743	4736	DOT1_tryp_1ul_EThcD.raw	279	24	0.0130189	13	Trypsin
Dot1p	T576	Phosphorylation	T5(Phospho)		High	Mascot (A17)	RNRGTPVKYTR	[R].RNRGtPVKYTR.[-]	T5(Phospho): 100	30	1	1	Q04089	3	3	3	0.8667	0	1	1	1	476.58	1427.73	1427.73	-0.02	-1e-05	6/162	6	162	1.99557e+07	HCD (High Energy Collision Dissociation)	MS2	6.17965	70.952	20.6385	5537	5537	5524	DOT1_tryp_1ul_HCD.raw	294	27	0.0150771	13	Trypsin
Dot1p	T576	Phosphorylation	T4(Phospho)		High	Mascot (A17)	NRGTPVKYTR	[R].NRGtPVKYTR.[-]	T4(Phospho): 100	35	1	1	Q04089	2	3	3	0.8	0	1	1	1	424.546	1271.62	1271.63	-0.65	-0.00027	6/148	6	148	5.27345e+07	HCD (High Energy Collision Dissociation)	MS2	0.885919	55.5	21.4244	5856	5856	5833	DOT1_tryp_1ul_HCD.raw	236	26	0.00387152	13	Trypsin
Dot1p	T576	Phosphorylation	T17(Phospho)		High	Mascot (C2)	DESLFSPAARGRRNRGTPVKYTR	[V].DESLFSPAARGRRNRGtPVKYTR.[-]	T17(Phospho): 100	41	1	1	Q04089	0	3	3	0.5366	0	1	1	1	905.457	2714.36	2714.36	-2.42	-0.00219	16/534	16	534	3.86709e+07	EThcD (ETD With Supplemental HCD)	MS2	4.34339	55.5	26.6481	6161	6161	6146	DOT1_AspN_1ul_EThcD.raw	171	19	0.000656094	13	asp-n
Dot1p	T576	Phosphorylation	T5(Phospho)		High	Mascot (A17)	RNRGTPVKYTR	[R].RNRGtPVKYTR.[-]	T5(Phospho): 100	54	1	1	Q04089	3	2	2	0.5556	0	1	1	1	714.367	1427.73	1427.73	-0.34	-0.00024	8/162	8	162	5.95355e+06	HCD (High Energy Collision Dissociation)	MS2	0	211.298	20.6426	5539	5539	5524	DOT1_tryp_1ul_HCD.raw	284	26	6.11348e-05	13	Trypsin
dot1	K127	Acetylation	K1(Acetyl)		High	Mascot (B17)	KDVKKPK	[K].kDVKKPK.[A]	K5(Acetyl): 99.69	31	1	1	Q04089	2	2	2	0.0645	0	1	1	1	442.782	884.557	884.556	0.21	9e-05	5/94	5	94	2.11171e+06	HCD (High Energy Collision Dissociation)	MS2	0	250	18.0131	4724	4724	4717	DOT1_tryp_1ul_HCD.raw	419	27	0.0159288		trypsin
dot1	K143	Acetylation	K4(Acetyl)		High	Mascot (B17)	TNHKHTPISKQEIDTAR	[R].TNHkHTPISKQEIDTAR.[E]	K4(Acetyl): 100	69	1	1	Q04089	2	3	3	0.8824	0	1	1	1	673.352	2018.04	2018.04	-0.16	-0.00011	9/280	9	280	6.47029e+06	HCD (High Energy Collision Dissociation)	MS2	28.6863	55.5	24.1479	7298	7298	7264	DOT1_tryp_1ul_HCD.raw	594	28	4.19524e-06	13	trypsin
dot1	K158/K159	Acetylation	K6(Acetyl)		High	Mascot (D17)	DTAREKKPLKKGRANKKN	[I].DTAREkKPLKKGRANKKN.[D]	K6(Acetyl): 50; K7(Acetyl): 50	21	1	1	Q04089	1	3	3	1	0	1	2	2	708.75	2124.23	2124.24	-0.6	-0.00043	6/268	6	268	2.72168e+07	HCD (High Energy Collision Dissociation)	MS2	0.865463	10.042	17.8242	4769	4769	4756	DOT1_AspN_1ul_HCD.raw	70	16	0.0280587	13	asp-n
dot1	K158/K159	Acetylation	K7(Acetyl)		High	Mascot (D17)	DTAREKKPLKKGRANKKN	[I].DTAREKkPLKKGRANKKN.[D]	K6(Acetyl): 50; K7(Acetyl): 50	21	1	1	Q04089	1	3	3	1	0	1	1	1	708.75	2124.23	2124.24	-0.6	-0.00043	6/268	6	268	2.72168e+07	HCD (High Energy Collision Dissociation)	MS2	0.865463	10.042	17.8242	4769	4769	4756	DOT1_AspN_1ul_HCD.raw	70	16	0.0280587	13	asp-n
dot1	K162	Acetylation	K6(Acetyl)		High	Mascot (D17)	DTAREKKPLKKGRANKKN	[I].DTAREkKPLKKGRANKKN.[D]	K16(Acetyl): 99.4	18	1	1	Q04089	1	3	3	0.4444	0	1	2	2	708.75	2124.24	2124.24	0.09	6e-05	7/268	7	268	5.09476e+07	HCD (High Energy Collision Dissociation)	MS2	48.7366	55.5	17.3639	4603	4603	4587	DOT1_AspN_1ul_HCD.raw	64	16	0.0485456	13	asp-n
dot1	K162	Acetylation	K7(Acetyl)		High	Mascot (D17)	DTAREKKPLKKGRANKKN	[I].DTAREKkPLKKGRANKKN.[D]	K16(Acetyl): 99.4	18	1	1	Q04089	1	3	3	0.4444	0	1	1	1	708.75	2124.24	2124.24	0.09	6e-05	7/268	7	268	5.09476e+07	HCD (High Energy Collision Dissociation)	MS2	48.7366	55.5	17.3639	4603	4603	4587	DOT1_AspN_1ul_HCD.raw	64	16	0.0485456	13	asp-n
dot1	K168	Acetylation	K4(Acetyl); C21(Carbamidomethyl)		High	Mascot (B17)	ANKKNDRDSPSSTFVDWNGPCLR	[R].ANKkNDRDSPSSTFVDWNGPcLR.[L]	K3(Acetyl): 99.57	49	1	1	Q04089	3	3	3		0.0392	3	3	3	902.758	2706.26	2706.27	-3.63	-0.00327	14/358	14	358	5.24441e+07	HCD (High Energy Collision Dissociation)	MS2	12.7567	12.828	32.9905	12654	12654	12638	DOT1_tryp_1ul_HCD.raw	335	26	0.000197704	13	trypsin
dot1	K168	Acetylation	K4(Acetyl); C21(Carbamidomethyl)		High	Mascot (B17)	ANKKNDRDSPSSTFVDWNGPCLR	[R].ANKkNDRDSPSSTFVDWNGPcLR.[L]	K3(Acetyl): 99.57	50	1	1	Q04089	3	3	3	1	0	1	1	1	902.762	2706.27	2706.27	1.45	0.0013	9/358	9	358	4.36219e+06	HCD (High Energy Collision Dissociation)	MS2	0	55.5	32.2884	12185	12185	12162	DOT1_tryp_1ul_HCD.raw	336	26	0.000161551	13	trypsin
dot1	K168/K169	Acetylation	K3(Acetyl); C21(Carbamidomethyl)		High	Mascot (B17)	ANKKNDRDSPSSTFVDWNGPCLR	[R].ANkKNDRDSPSSTFVDWNGPcLR.[L]	K3(Acetyl): 50; K4(Acetyl): 50	37	1	1	Q04089	3	4	4	1	0	1	2	2	677.321	2706.26	2706.27	-2.33	-0.00157	11/358	11	358	6.19956e+07	HCD (High Energy Collision Dissociation)	MS2	6.81055	52.914	32.9714	12641	12641	12616	DOT1_tryp_1ul_HCD.raw	312	26	0.00313418	13	trypsin
dot1	K168/K169	Acetylation	K4(Acetyl); C21(Carbamidomethyl)		High	Mascot (B17)	ANKKNDRDSPSSTFVDWNGPCLR	[R].ANKkNDRDSPSSTFVDWNGPcLR.[L]	K3(Acetyl): 50; K4(Acetyl): 50	37	1	1	Q04089	3	4	4	1	0	1	1	1	677.321	2706.26	2706.27	-2.33	-0.00157	11/358	11	358	6.19956e+07	HCD (High Energy Collision Dissociation)	MS2	6.81055	52.914	32.9714	12641	12641	12616	DOT1_tryp_1ul_HCD.raw	312	26	0.00313418	13	trypsin
dot1	K457	Acetylation	K9(Acetyl)		High	Mascot (B17)	LNNVEFSLKK	[R].LNNVEFSLkK.[S]	K9(Acetyl): 99.59	25	1	1	Q04089	1	2	2	0.36	0	1	1	1	617.347	1233.69	1233.68	3.07	0.00189	6/136	6	136	1.97263e+07	HCD (High Energy Collision Dissociation)	MS2	5.64655	35.647	29.6761	10567	10567	10547	DOT1_tryp_1ul_HCD.raw	286	25	0.044806	13	trypsin
dot1	K537	Acetylation	K7(Acetyl); M26(Oxidation)		High	Mascot (B17)	VQRYDLKEDSVSWTHSGGEYYISTVMEDVDESLFSPAAR	[K].VQRYDLkEDSVSWTHSGGEYYISTVmEDVDESLFSPAAR.[G]	K7(Acetyl): 100	34	1	1	Q04089	2	4	4	1	0	1	1	1	1132.03	4525.09	4525.08	3.81	0.00431	8/656	8	656	3.57508e+06	HCD (High Energy Collision Dissociation)	MS2	0	55.5	40.871	17335	17335	17308	DOT1_tryp_1ul_HCD.raw	306	26	0.0063928	13	trypsin
dot1	K537	Acetylation	K4(Acetyl); M23(Oxidation)		High	Mascot (B17)	YDLKEDSVSWTHSGGEYYISTVMEDVDESLFSPAAR	[R].YDLkEDSVSWTHSGGEYYISTVmEDVDESLFSPAAR.[G]	K4(Acetyl): 100	37	1	1	Q04089	1	4	4	1	0	1	1	1	1036.22	4141.86	4141.85	3.71	0.00384	14/606	14	606	1.55907e+07	HCD (High Energy Collision Dissociation)	MS2	3.39154	37.433	42.2255	18099	18099	18085	DOT1_tryp_1ul_HCD.raw	208	24	0.00194999	13	trypsin
dot1	K87	Acetylation	K3(Acetyl)		High	Mascot (B17)	NTKGKDNGLVPLVEK	[R].NTkGKDNGLVPLVEK.[V]	K3(Acetyl): 100	49	1	1	Q04089	2	2	2	0.1224	0	1	1	1	827.461	1653.92	1653.92	-0.87	-0.00072	11/246	11	246	1.08659e+07	HCD (High Energy Collision Dissociation)	MS2	45.7734	55.5	28.8364	10022	10022	9988	DOT1_tryp_1ul_HCD.raw	290	25	0.00016841	13	trypsin
dot1	K89	Acetylation	K1(Acetyl)		High	Mascot (C17)	KGKDNGLVPLVE	[T].kGKDNGLVPLVE.[K]	K3(Acetyl): 99.8	52	1	1	Q04089	1	2	2	0.0769	0	1	1	1	655.869	1310.73	1310.73	-0.43	-0.00028	10/172	10	172	7.57116e+06	HCD (High Energy Collision Dissociation)	MS2	2.03362	81.34	35.8097	11592	11592	11574	DOT1_lysarg_1ul_HCD.raw	271	26	8.93181e-05	13	lysarginase
Dot1	K149me1	K methylation	K1(Methyl); E3(Methyl)		High	Mascot (B17)	KQEIDTA	[S].kQeIDTA.[R]	K1(Methyl): 100	39	1	1	Q04089	0	2	2	0.4615	0	1	1	1	416.724	832.441	832.441	0.46	0.00019	4/88	4	88	7.28084e+06	HCD (High Energy Collision Dissociation)	MS2	21.9341	170.45	25.471	7632	7632	7613	DOT1_lysarg_1ul_HCD.raw	2041	32	0.0136714		Lysarginase
Dot1	K149me2	K methylation	K1(Dimethyl)		High	Mascot (B17)	KQEIDTA	[S].kQEIDTA.[R]	K1(2xMethyl): 100	39	1	1	Q04089	0	2	2	0.4615	0	1	2	2	416.724	832.441	832.441	0.46	0.00019	4/88	4	88	7.28084e+06	HCD (High Energy Collision Dissociation)	MS2	21.9341	170.45	25.471	7632	7632	7613	DOT1_lysarg_1ul_HCD.raw	2041	32	0.0136714		Lysarginase
Dot1	K168me1/K1689me1	K methylation	D1(Methyl); K6(Methyl)		High	Mascot (C17)	DTAREKKPLKKGRANKKN	[I].dTAREkKPLKKGRANKKN.[D]	K6(Methyl): 49.94; K7(Methyl): 49.94	34	1	1	Q04089	1	3	3	0.0588	0	1	3	3	704.091	2110.26	2110.26	0.99	0.0007	8/268	8	268	6.20283e+06	HCD (High Energy Collision Dissociation)	MS2	0	48.777	18.8679	5126	5126	5114	DOT1_AspN_1ul_HCD.raw	2142	28	0.0441356	13	Asp-n
Dot1	K168me1/K1689me1	K methylation	E5(Methyl); K6(Methyl)		High	Mascot (C17)	DTAREKKPLKKGRANKKN	[I].DTARekKPLKKGRANKKN.[D]	K6(Methyl): 49.94; K7(Methyl): 49.94	34	1	1	Q04089	1	3	3	0.0588	0	1	2	2	704.091	2110.26	2110.26	0.99	0.0007	8/268	8	268	6.20283e+06	HCD (High Energy Collision Dissociation)	MS2	0	48.777	18.8679	5126	5126	5114	DOT1_AspN_1ul_HCD.raw	2142	28	0.0441356	13	Asp-n
Dot1	K289me1	K methylation	K1(Methyl); E2(Methyl)		High	Mascot (B17)	KETILPDLNASFDNSDT	[L].keTILPDLNASFDNSDT.[K]	K1(Methyl): 100	77	1	1	Q04089	0	2	2	0.5065	0	1	1	1	954.466	1907.92	1907.92	0.38	0.00036	11/278	11	278	2.70852e+06	HCD (High Energy Collision Dissociation)	MS2	0	180.284	39.8866	13304	13304	13288	DOT1_lysarg_1ul_HCD.raw	1979	32	2.12039e-06	13	Lysarginase
Dot1	K289me2	K methylation	K1(Dimethyl)		High	Mascot (B17)	KETILPDLNASFDNSDT	[L].kETILPDLNASFDNSDT.[K]	K1(2xMethyl): 100	77	1	1	Q04089	0	2	2	0.5065	0	1	2	2	954.466	1907.92	1907.92	0.38	0.00036	11/278	11	278	2.70852e+06	HCD (High Energy Collision Dissociation)	MS2	0	180.284	39.8866	13304	13304	13288	DOT1_lysarg_1ul_HCD.raw	1979	32	2.12039e-06	13	Lysarginase
Dot1	K537me1	K methylation	K7(Methyl); D9(Methyl); E19(Methyl); M26(Oxidation)		High	Mascot (A17)	VQRYDLKEDSVSWTHSGGEYYISTVMEDVDESLFSPAAR	[K].VQRYDLkEdSVSWTHSGGeYYISTVmEDVDESLFSPAAR.[G]	K7(Methyl): 99.99	34	1	1	Q04089	2	4	4	1	0	1	2	2	1132.03	4525.09	4525.11	-4.23	-0.00479	8/656	8	656	3.57508e+06	HCD (High Energy Collision Dissociation)	MS2	0	55.5	40.871	17335	17335	17308	DOT1_tryp_1ul_HCD.raw	4394	33	0.0917973	13	Trypsin
Dot1	K537me1	K methylation	K7(Methyl); E8(Methyl); D9(Methyl); M26(Oxidation)		High	Mascot (A17)	VQRYDLKEDSVSWTHSGGEYYISTVMEDVDESLFSPAAR	[K].VQRYDLkedSVSWTHSGGEYYISTVmEDVDESLFSPAAR.[G]	K7(Methyl): 99.99	34	1	1	Q04089	2	4	4	1	0	1	3	3	1132.03	4525.09	4525.11	-4.23	-0.00479	8/656	8	656	3.57508e+06	HCD (High Energy Collision Dissociation)	MS2	0	55.5	40.871	17335	17335	17308	DOT1_tryp_1ul_HCD.raw	4394	33	0.0917973	13	Trypsin
Dot1	K537me2	K methylation	K7(Dimethyl); D9(Methyl); M26(Oxidation)		High	Mascot (A17)	VQRYDLKEDSVSWTHSGGEYYISTVMEDVDESLFSPAAR	[K].VQRYDLkEdSVSWTHSGGEYYISTVmEDVDESLFSPAAR.[G]	K7(2xMethyl): 99.98	34	1	1	Q04089	2	4	4	1	0	1	5	5	1132.03	4525.09	4525.11	-4.23	-0.00479	8/656	8	656	3.57508e+06	HCD (High Energy Collision Dissociation)	MS2	0	55.5	40.871	17335	17335	17308	DOT1_tryp_1ul_HCD.raw	4394	33	0.0917973	13	Trypsin
Dot1	K537me2	K methylation	K7(Dimethyl); E19(Methyl); M26(Oxidation)		High	Mascot (A17)	VQRYDLKEDSVSWTHSGGEYYISTVMEDVDESLFSPAAR	[K].VQRYDLkEDSVSWTHSGGeYYISTVmEDVDESLFSPAAR.[G]	K7(2xMethyl): 99.98	34	1	1	Q04089	2	4	4	1	0	1	4	4	1132.03	4525.09	4525.11	-4.23	-0.00479	8/656	8	656	3.57508e+06	HCD (High Energy Collision Dissociation)	MS2	0	55.5	40.871	17335	17335	17308	DOT1_tryp_1ul_HCD.raw	4394	33	0.0917973	13	Trypsin
Dot1	K67me3	K methylation	K11(Trimethyl)		High	Mascot (A17)	QVQNLLEEANKYDPIYGSSLPR	[K].QVQNLLEEANkYDPIYGSSLPR.[G]	K11(3xMethyl): 100	38	1	1	Q04089	1	2	2	0.5263	0	1	1	1	1288.67	2576.33	2576.34	-0.66	-0.00085	13/348	13	348	1.738e+07	HCD (High Energy Collision Dissociation)	MS2	0	250	40.3373	17029	17029	17005	DOT1_tryp_1ul_HCD.raw	7844	36	0.0666051	21	Trypsin
Dot1	not localised	K methylation	K6(Dimethyl)		High	Mascot (C17)	DTAREKKPLKKGRANKKN	[I].DTAREkKPLKKGRANKKN.[D]	K6(min 1xMethyl): 66.59; K6(2xMethyl): 33.25; K7(min 1xMethyl): 66.59; K7(2xMethyl): 33.25	34	1	1	Q04089	1	3	3	0.0588	0	1	1	1	704.091	2110.26	2110.26	0.99	0.0007	8/268	8	268	6.20283e+06	HCD (High Energy Collision Dissociation)	MS2	0	48.777	18.8679	5126	5126	5114	DOT1_AspN_1ul_HCD.raw	2142	28	0.0441356	13	Asp-n
Dot1p	S174	Phosphorylation	S11(Phospho)		High	Mascot (E17)	ANKKNDRDSPSSTF	[R].ANKKNDRDSPsSTF.[V]	S9(Phospho): 100	45	1	1	Q04089	3	2	2		0.0426	2	2	2	823.862	1646.72	1646.72	-0.39	-0.00032	11/194	11	194	1.10674e+07	HCD (High Energy Collision Dissociation)	MS2	0	80.653	22.6755	7184	7184	7153	DOT1_chymo_1ul_HCD.raw	1580	43	0.00227838	13	Chymotrypsin
Dot1p	S176	Phosphorylation	S6(Phospho); C18(Carbamidomethyl)		High	Mascot (A2)	KNDRDSPSSTFVDWNGPCLR	[K].KNDRDsPSSTFVDWNGPcLR.[L]	S8(Phospho): 100	67	1	1	Q04089	2	3	3	0.0149	0	1	1	1	811.019	2431.04	2431.05	-3.44	-0.00278	22/472	22	472	1.23001e+07	EThcD (ETD With Supplemental HCD)	MS2	9.23788	55.547	34.9053	7997	7997	7985	DOT1_tryp_1ul_EThcD.raw	645	27	6.03295e-06	13	Trypsin
Dot1p	S18/S19	Phosphorylation	M5(Oxidation); S6(Phospho)		High	Mascot (C17)	DSFIMSSPNL	[S].DSFImsSPNL.[D]	S6(Phospho): 50; S7(Phospho): 50	33	1	1	Q04089	0	2	2	0.0606	0	1	1	1	603.742	1206.48	1206.47	1.27	0.00077	8/122	8	122	3.68407e+06	HCD (High Energy Collision Dissociation)	MS2	7.97623	211.788	37.7498	14360	14360	14339	DOT1_AspN_1ul_HCD.raw	68	17	0.00166142	13	asp-n
Dot1p	S18/S19	Phosphorylation	M2(Oxidation); S4(Phospho); M25(Oxidation)		High	Mascot (E17)	IMSSPNLDSQESSISPIDEKKGTDMQTK	[F].ImSsPNLDSQESSISPIDEKKGTDmQTK.[S]	S3(Phospho): 50; S4(Phospho): 50	41	1	1	Q04089	3	3	3	0.122	0	1	1	1	1060.14	3178.42	3178.42	0.96	0.00101	25/456	25	456	2.45921e+07	HCD (High Energy Collision Dissociation)	MS2	0	18.824	28.5503	10505	10505	10488	DOT1_chymo_1ul_HCD.raw	349	37	0.00148524	13	Chymotrypsin
Dot1p	S18/S19	Phosphorylation	M2(Oxidation); S4(Phospho)		High	Mascot (E17)	IMSSPNLDSQESSISPIDEK	[F].ImSsPNLDSQESSISPIDEK.[K]	S3(Phospho): 50; S4(Phospho): 50	47	1	1	Q04089	1	3	3	0.2766	0	1	1	1	758.334	2272.99	2272.99	-0.49	-0.00037	7/312	7	312	3.0426e+06	HCD (High Energy Collision Dissociation)	MS2	63.3178	55.5	31.962	12513	12513	12486	DOT1_chymo_1ul_HCD.raw	947	41	0.00103115	13	Chymotrypsin
Dot1p	S18/S19	Phosphorylation	M2(Oxidation); S3(Phospho)		High	Mascot (E17)	IMSSPNLDSQESSISPIDEK	[F].ImsSPNLDSQESSISPIDEK.[K]	S3(Phospho): 50; S4(Phospho): 50	47	1	1	Q04089	1	3	3	0.2766	0	1	2	2	758.334	2272.99	2272.99	-0.49	-0.00037	7/312	7	312	3.0426e+06	HCD (High Energy Collision Dissociation)	MS2	63.3178	55.5	31.962	12513	12513	12486	DOT1_chymo_1ul_HCD.raw	947	41	0.00103115	13	Chymotrypsin
Dot1p	S18/S19	Phosphorylation	M2(Oxidation); S3(Phospho)		High	Mascot (E17)	IMSSPNLDSQESSISPIDEK	[F].ImsSPNLDSQESSISPIDEK.[K]	S3(Phospho): 50; S4(Phospho): 50	75	1	1	Q04089	1	3	3	0.3867	0	1	2	2	758.334	2272.99	2272.99	-0.89	-0.00068	9/312	9	312	1.25425e+07	HCD (High Energy Collision Dissociation)	MS2	0	39.654	32.3549	12745	12745	12720	DOT1_chymo_1ul_HCD.raw	940	41	1.42922e-06	13	Chymotrypsin
Dot1p	S18/S19	Phosphorylation	M2(Oxidation); S4(Phospho)		High	Mascot (E17)	IMSSPNLDSQESSISPIDEK	[F].ImSsPNLDSQESSISPIDEK.[K]	S3(Phospho): 50; S4(Phospho): 50	75	1	1	Q04089	1	3	3	0.3867	0	1	1	1	758.334	2272.99	2272.99	-0.89	-0.00068	9/312	9	312	1.25425e+07	HCD (High Energy Collision Dissociation)	MS2	0	39.654	32.3549	12745	12745	12720	DOT1_chymo_1ul_HCD.raw	940	41	1.42922e-06	13	Chymotrypsin
Dot1p	S19	Phosphorylation	M2(Oxidation); S3(Phospho); M25(Oxidation)		High	Mascot (E17)	IMSSPNLDSQESSISPIDEKKGTDMQTK	[F].ImsSPNLDSQESSISPIDEKKGTDmQTK.[S]	S4(Phospho): 99.27	41	1	1	Q04089	3	3	3		0.0465	2	2	2	1060.14	3178.42	3178.42	0.84	0.00089	22/456	22	456	5.34286e+06	HCD (High Energy Collision Dissociation)	MS2	0	116.257	43.3368	18863	18863	18834	DOT1_chymo_1ul_HCD.raw	343	37	0.00140367	13	Chymotrypsin
Dot1p	S19	Phosphorylation	M2(Oxidation); S3(Phospho); M25(Oxidation)		High	Mascot (E2)	IMSSPNLDSQESSISPIDEKKGTDMQTK	[F].ImsSPNLDSQESSISPIDEKKGTDmQTK.[S]	S4(Phospho): 99.25	49	1	1	Q04089	3	3	3		0.02	2	2	2	1060.14	3178.42	3178.42	-0.54	-0.00057	22/672	22	672	2.30591e+07	EThcD (ETD With Supplemental HCD)	MS2	0	40.906	28.587	7391	7391	7376	DOT1_chymo_1ul_EThcD.raw	370	26	0.000231298	13	Chymotrypsin
Dot1p	S19	Phosphorylation	M2(Oxidation); S3(Phospho)		High	Mascot (E17)	IMSSPNLDSQESSISPIDEK	[F].ImsSPNLDSQESSISPIDEK.[K]	S4(Phospho): 100	129	1	1	Q04089	1	2	2	0.5194	0	1	2	2	1137	2272.99	2272.99	1.29	0.00146	14/312	14	312	1.63033e+07	HCD (High Energy Collision Dissociation)	MS2	0	9.533	32.262	12688	12688	12669	DOT1_chymo_1ul_HCD.raw	941	41	5.35254e-12	16	Chymotrypsin
Dot1p	S219	Phosphorylation	S9(Phospho)		High	Mascot (B17)	RTNSPQPTSLTSDNDTSSVTTA	[L].RTNSPQPTsLTSDNDTSSVTTA.[K]	S4(Phospho): 99.42	34	1	1	Q04089	0	3	3		0.0286	2	2	2	787.345	2360.02	2360.02	-2.48	-0.00195	10/356	10	356	1.78554e+06	HCD (High Energy Collision Dissociation)	MS2	29.7101	55.5	28.6531	8796	8796	8781	DOT1_lysarg_1ul_HCD.raw	630	30	0.0114897	13	Lysarginase
Dot1p	S219	Phosphorylation	T8(Phospho)		High	Mascot (B17)	RTNSPQPTSLTSDNDTSSVTTA	[L].RTNSPQPtSLTSDNDTSSVTTA.[K]	S4(Phospho): 99.42	34	1	1	Q04089	0	3	3		0.0286	2	3	3	787.345	2360.02	2360.02	-2.48	-0.00195	10/356	10	356	1.78554e+06	HCD (High Energy Collision Dissociation)	MS2	29.7101	55.5	28.6531	8796	8796	8781	DOT1_lysarg_1ul_HCD.raw	630	30	0.0136242	13	Lysarginase
Dot1p	S219	Phosphorylation	T8(Phospho)		High	Mascot (B17)	RTNSPQPTSLTSDNDTSSVTTA	[L].RTNSPQPtSLTSDNDTSSVTTA.[K]	S4(Phospho): 100	47	1	1	Q04089	0	2	2		0.0208	2	2	2	1180.52	2360.03	2360.02	0.11	0.00013	10/356	10	356	2.11307e+07	HCD (High Energy Collision Dissociation)	MS2	0.464869	2.455	28.8919	8876	8876	8863	DOT1_lysarg_1ul_HCD.raw	718	31	0.000711368	13	Lysarginase
Dot1p	S219	Phosphorylation	T1(Phospho)		High	Mascot (A2)	TNSPQPTSLTSDNDTSSVTTAK	[R].tNSPQPTSLTSDNDTSSVTTAK.[L]	S3(Phospho): 99.47	65	1	1	Q04089	0	3	3		0.0152	2	2	2	778.01	2332.01	2332.02	-1.65	-0.00129	20/538	20	538	2.66333e+07	EThcD (ETD With Supplemental HCD)	MS2	3.92282	6.216	28.4082	6473	6473	6464	DOT1_tryp_1ul_EThcD.raw	834	28	1.34939e-05	13	Trypsin
Dot1p	S219	Phosphorylation	T2(Phospho)		High	Mascot (E17)	RTNSPQPTSLTSDNDTSSVTTAKL	[L].RtNSPQPTSLTSDNDTSSVTTAKL.[Q]	S4(Phospho): 98.78	67	1	1	Q04089	3	3	3		0.0429	5	5	5	867.74	2601.21	2601.2	0.56	0.00049	13/402	13	402	1.93986e+06	HCD (High Energy Collision Dissociation)	MS2	19.3614	55.5	31.0371	11953	11953	11931	DOT1_chymo_1ul_HCD.raw	538	39	5.41692e-06	13	Chymotrypsin
Dot1p	S219	Phosphorylation	T1(Phospho)		High	Mascot (A2)	TNSPQPTSLTSDNDTSSVTTAK	[R].tNSPQPTSLTSDNDTSSVTTAK.[L]	S3(Phospho): 100	67	1	1	Q04089	0	3	3		0.0147	2	2	2	778.009	2332.01	2332.02	-2.6	-0.00202	24/538	24	538	6.55815e+06	EThcD (ETD With Supplemental HCD)	MS2	33.0407	55.5	28.7398	6552	6552	6540	DOT1_tryp_1ul_EThcD.raw	849	28	8.07008e-06	13	Trypsin
Dot1p	S219	Phosphorylation	S9(Phospho)		High	Mascot (E17)	RTNSPQPTSLTSDNDTSSVTTAKL	[L].RTNSPQPTsLTSDNDTSSVTTAKL.[Q]	S4(Phospho): 98.78	69	1	1	Q04089	3	3	3		0.0143	2	2	2	867.74	2601.21	2601.2	0.56	0.00049	13/402	13	402	1.93986e+06	HCD (High Energy Collision Dissociation)	MS2	19.3614	55.5	31.0371	11953	11953	11931	DOT1_chymo_1ul_HCD.raw	538	39	3.17506e-06	13	Chymotrypsin
Dot1p	S219	Phosphorylation	T8(Phospho)		High	Mascot (E17)	RTNSPQPTSLTSDNDTSSVTTAKL	[L].RTNSPQPtSLTSDNDTSSVTTAKL.[Q]	S4(Phospho): 98.78	69	1	1	Q04089	3	3	3		0.0143	2	3	3	867.74	2601.21	2601.2	0.56	0.00049	13/402	13	402	1.93986e+06	HCD (High Energy Collision Dissociation)	MS2	19.3614	55.5	31.0371	11953	11953	11931	DOT1_chymo_1ul_HCD.raw	538	39	3.19707e-06	13	Chymotrypsin
Dot1p	S219	Phosphorylation	T11(Phospho)		High	Mascot (E17)	RTNSPQPTSLTSDNDTSSVTTAKL	[L].RTNSPQPTSLtSDNDTSSVTTAKL.[Q]	S4(Phospho): 98.78	70	1	1	Q04089	3	3	3	0.0143	0	1	1	1	867.74	2601.21	2601.2	0.56	0.00049	18/402	18	402	1.93986e+06	HCD (High Energy Collision Dissociation)	MS2	19.3614	55.5	31.0371	11953	11953	11931	DOT1_chymo_1ul_HCD.raw	538	39	2.56302e-06	13	Chymotrypsin
Dot1p	S219	Phosphorylation	S8(Phospho)		High	Mascot (A17)	TNSPQPTSLTSDNDTSSVTTAK	[R].TNSPQPTsLTSDNDTSSVTTAK.[L]	S3(Phospho): 99.5	74	1	1	Q04089	0	3	3	0.1351	0	1	1	1	778.01	2332.02	2332.02	-0.87	-0.00068	15/370	15	370	2.10622e+06	HCD (High Energy Collision Dissociation)	MS2	54.6049	55.5	29.7965	10648	10648	10621	DOT1_tryp_1ul_HCD.raw	761	31	1.69572e-06	13	Trypsin
Dot1p	S219	Phosphorylation	T7(Phospho)		High	Mascot (A17)	TNSPQPTSLTSDNDTSSVTTAK	[R].TNSPQPtSLTSDNDTSSVTTAK.[L]	S3(Phospho): 99.53	104	1	1	Q04089	0	3	3		0.0095	3	3	3	778.009	2332.01	2332.02	-2.75	-0.00214	12/370	12	370	8.93732e+06	HCD (High Energy Collision Dissociation)	MS2	33.5278	51.807	28.7582	9971	9971	9942	DOT1_tryp_1ul_HCD.raw	853	31	1.57369e-09	13	Trypsin
Dot1p	S219	Phosphorylation	T1(Phospho)		High	Mascot (A17)	TNSPQPTSLTSDNDTSSVTTAK	[R].tNSPQPTSLTSDNDTSSVTTAK.[L]	S3(Phospho): 99.53	105	1	1	Q04089	0	3	3	0.0095	0	1	2	2	778.009	2332.01	2332.02	-2.75	-0.00214	12/370	12	370	8.93732e+06	HCD (High Energy Collision Dissociation)	MS2	33.5278	51.807	28.7582	9971	9971	9942	DOT1_tryp_1ul_HCD.raw	853	31	1.31801e-09	13	Trypsin
Dot1p	S219	Phosphorylation	T1(Phospho)		High	Mascot (A17)	TNSPQPTSLTSDNDTSSVTTAK	[R].tNSPQPTSLTSDNDTSSVTTAK.[L]	S3(Phospho): 99.5	105	1	1	Q04089	0	3	3		0.0278	2	2	2	778.008	2332.01	2332.02	-3.62	-0.00281	14/370	14	370	4.07169e+07	HCD (High Energy Collision Dissociation)	MS2	0	55.5	28.1179	9574	9574	9552	DOT1_tryp_1ul_HCD.raw	857	31	1.43533e-09	13	Trypsin
Dot1p	S219	Phosphorylation	N-Term(Acetyl); T1(Phospho)		High	Mascot (A2)	TNSPQPTSLTSDNDTSSVTTAK	[R].tNSPQPTSLTSDNDTSSVTTAK.[L]	S3(Phospho): 100	105	1	1	Q04089	0	3	3		0.0094	2	2	2	792.014	2374.03	2374.03	-1.29	-0.00102	16/538	16	538	2.46082e+07	EThcD (ETD With Supplemental HCD)	MS2	0.591471	5.229	28.8355	6576	6576	6566	DOT1_tryp_1ul_EThcD.raw	689	27	1.18629e-09	13	Trypsin
Dot1p	S219	Phosphorylation	T1(Phospho)		High	Mascot (A2)	TNSPQPTSLTSDNDTSSVTTAK	[R].tNSPQPTSLTSDNDTSSVTTAK.[L]	S3(Phospho): 99.37	109	1	1	Q04089	0	2	2	0.0367	0	1	1	1	1166.51	2332.02	2332.02	-0.29	-0.00034	17/538	17	538	3.04348e+07	EThcD (ETD With Supplemental HCD)	MS2	0	4.088	28.3254	6453	6453	6441	DOT1_tryp_1ul_EThcD.raw	756	28	5.31486e-10	13	Trypsin
Dot1p	S219	Phosphorylation	T1(Phospho)		High	Mascot (A17)	TNSPQPTSLTSDNDTSSVTTAK	[R].tNSPQPTSLTSDNDTSSVTTAK.[L]	S3(Phospho): 100	117	1	1	Q04089	0	2	2	0.359	0	1	1	1	1166.51	2332.01	2332.02	-4.37	-0.0051	19/370	19	370	7.55559e+06	HCD (High Energy Collision Dissociation)	MS2	0	55.5	28.5086	9808	9808	9785	DOT1_tryp_1ul_HCD.raw	837	31	8.19776e-11	13	Trypsin
Dot1p	S219	Phosphorylation	T1(Phospho)		High	Mascot (A17)	TNSPQPTSLTSDNDTSSVTTAK	[R].tNSPQPTSLTSDNDTSSVTTAK.[L]	S3(Phospho): 100	141	1	1	Q04089	0	2	2	0.0213	0	1	1	1	1166.51	2332.01	2332.02	-2.9	-0.00339	18/370	18	370	1.37028e+07	HCD (High Energy Collision Dissociation)	MS2	0	87.509	28.1095	9569	9569	9539	DOT1_tryp_1ul_HCD.raw	857	31	3.64713e-13	13	Trypsin
Dot1p	S227	Phosphorylation	T7(Phospho)		High	Mascot (A17)	TNSPQPTSLTSDNDTSSVTTAK	[R].TNSPQPtSLTSDNDTSSVTTAK.[L]	S11(Phospho): 99.51	91	1	1	Q04089	0	2	2		0.0319	4	4	4	1166.51	2332.01	2332.02	-3.64	-0.00424	17/370	17	370	2.66736e+06	HCD (High Energy Collision Dissociation)	MS2	0	55.5	27.6703	9317	9317	9294	DOT1_tryp_1ul_HCD.raw	857	31	3.48298e-08	13	Trypsin
Dot1p	S227	Phosphorylation	S8(Phospho)		High	Mascot (A17)	TNSPQPTSLTSDNDTSSVTTAK	[R].TNSPQPTsLTSDNDTSSVTTAK.[L]	S11(Phospho): 99.51	93	1	1	Q04089	0	2	2		0.0106	2	2	2	1166.51	2332.01	2332.02	-3.64	-0.00424	17/370	17	370	2.66736e+06	HCD (High Energy Collision Dissociation)	MS2	0	55.5	27.6703	9317	9317	9294	DOT1_tryp_1ul_HCD.raw	857	31	1.94514e-08	13	Trypsin
Dot1p	S227	Phosphorylation	T10(Phospho)		High	Mascot (A17)	TNSPQPTSLTSDNDTSSVTTAK	[R].TNSPQPTSLtSDNDTSSVTTAK.[L]	S11(Phospho): 99.51	94	1	1	Q04089	0	2	2	0.0106	0	1	1	1	1166.51	2332.01	2332.02	-3.64	-0.00424	17/370	17	370	2.66736e+06	HCD (High Energy Collision Dissociation)	MS2	0	55.5	27.6703	9317	9317	9294	DOT1_tryp_1ul_HCD.raw	857	31	1.90964e-08	13	Trypsin
Dot1p	S227/T235	Phosphorylation	S18(Phospho)		High	Mascot (B17)	RTNSPQPTSLTSDNDTSSVTTA	[L].RTNSPQPTSLTSDNDTSsVTTA.[K]	S12(Phospho): 49.18; T20(Phospho): 49.18	51	1	1	Q04089	0	2	2	0.0588	0	1	2	2	1180.52	2360.03	2360.02	2.39	0.00282	8/356	8	356	352163	HCD (High Energy Collision Dissociation)	MS2	0	80.529	28.2397	8665	8665	8649	DOT1_lysarg_1ul_HCD.raw	776	31	0.000280435	13	Lysarginase
Dot1p	S227/T235	Phosphorylation	T20(Phospho)		High	Mascot (B17)	RTNSPQPTSLTSDNDTSSVTTA	[L].RTNSPQPTSLTSDNDTSSVtTA.[K]	S12(Phospho): 49.18; T20(Phospho): 49.18	51	1	1	Q04089	0	2	2	0.0588	0	1	1	1	1180.52	2360.03	2360.02	2.39	0.00282	8/356	8	356	352163	HCD (High Energy Collision Dissociation)	MS2	0	80.529	28.2397	8665	8665	8649	DOT1_lysarg_1ul_HCD.raw	776	31	0.000280435	13	Lysarginase
Dot1p	S227/T235	Phosphorylation	S17(Phospho)		High	Mascot (B17)	RTNSPQPTSLTSDNDTSSVTTA	[L].RTNSPQPTSLTSDNDTsSVTTA.[K]	S12(Phospho): 49.18; T20(Phospho): 49.18	51	1	1	Q04089	0	2	2	0.0588	0	1	3	3	1180.52	2360.03	2360.02	2.39	0.00282	8/356	8	356	352163	HCD (High Energy Collision Dissociation)	MS2	0	80.529	28.2397	8665	8665	8649	DOT1_lysarg_1ul_HCD.raw	776	31	0.000280435	13	Lysarginase
Dot1p	S232/S233/T235/T236	Phosphorylation	T16(Phospho)		High	Mascot (B17)	RTNSPQPTSLTSDNDTSSVTTA	[L].RTNSPQPTSLTSDNDtSSVTTA.[K]	S17(Phospho): 24.95; S18(Phospho): 24.95; T20(Phospho): 24.95; T21(Phospho): 24.95	66	1	1	Q04089	0	3	3	0.0606	0	1	3	3	787.347	2360.03	2360.02	0.86	0.00067	9/356	9	356	1.47335e+06	HCD (High Energy Collision Dissociation)	MS2	11.1959	250	28.2261	8662	8662	8649	DOT1_lysarg_1ul_HCD.raw	737	31	8.69836e-06	13	Lysarginase
Dot1p	S232/S233/T235/T236	Phosphorylation	S17(Phospho)		High	Mascot (B17)	RTNSPQPTSLTSDNDTSSVTTA	[L].RTNSPQPTSLTSDNDTsSVTTA.[K]	S17(Phospho): 24.95; S18(Phospho): 24.95; T20(Phospho): 24.95; T21(Phospho): 24.95	66	1	1	Q04089	0	3	3	0.0606	0	1	2	2	787.347	2360.03	2360.02	0.86	0.00067	9/356	9	356	1.47335e+06	HCD (High Energy Collision Dissociation)	MS2	11.1959	250	28.2261	8662	8662	8649	DOT1_lysarg_1ul_HCD.raw	737	31	8.69836e-06	13	Lysarginase
Dot1p	S232/S233/T235/T236	Phosphorylation	S18(Phospho)		High	Mascot (B17)	RTNSPQPTSLTSDNDTSSVTTA	[L].RTNSPQPTSLTSDNDTSsVTTA.[K]	S17(Phospho): 24.95; S18(Phospho): 24.95; T20(Phospho): 24.95; T21(Phospho): 24.95	66	1	1	Q04089	0	3	3	0.0606	0	1	1	1	787.347	2360.03	2360.02	0.86	0.00067	9/356	9	356	1.47335e+06	HCD (High Energy Collision Dissociation)	MS2	11.1959	250	28.2261	8662	8662	8649	DOT1_lysarg_1ul_HCD.raw	737	31	8.69836e-06	13	Lysarginase
Dot1p	S24	Phosphorylation	M2(Oxidation); S4(Phospho); M25(Oxidation)		High	Mascot (E2)	IMSSPNLDSQESSISPIDEKKGTDMQTK	[F].ImSsPNLDSQESSISPIDEKKGTDmQTK.[S]	S9(Phospho): 98.07	32	1	1	Q04089	3	3	3		0.0303	2	2	2	1060.14	3178.42	3178.42	-0.31	-0.00033	18/672	18	672	5.76183e+06	EThcD (ETD With Supplemental HCD)	MS2	0	51.169	28.9549	7489	7489	7481	DOT1_chymo_1ul_EThcD.raw	366	26	0.0111545	13	Chymotrypsin
Dot1p	S24	Phosphorylation	M2(Oxidation); S3(Phospho); M25(Oxidation)		High	Mascot (E17)	IMSSPNLDSQESSISPIDEKKGTDMQTK	[F].ImsSPNLDSQESSISPIDEKKGTDmQTK.[S]	S9(Phospho): 98.23	48	1	1	Q04089	3	3	3		0.0204	2	2	2	1060.15	3178.42	3178.42	1.3	0.00138	23/456	23	456	6.16079e+06	HCD (High Energy Collision Dissociation)	MS2	0	55.5	28.9628	10725	10725	10701	DOT1_chymo_1ul_HCD.raw	354	37	0.000281173	13	Chymotrypsin
Dot1p	S24	Phosphorylation	M2(Oxidation); S4(Phospho); M25(Oxidation)		High	Mascot (E17)	IMSSPNLDSQESSISPIDEKKGTDMQTK	[F].ImSsPNLDSQESSISPIDEKKGTDmQTK.[S]	S9(Phospho): 98.23	49	1	1	Q04089	3	3	3	0.0204	0	1	1	1	1060.15	3178.42	3178.42	1.3	0.00138	23/456	23	456	6.16079e+06	HCD (High Energy Collision Dissociation)	MS2	0	55.5	28.9628	10725	10725	10701	DOT1_chymo_1ul_HCD.raw	354	37	0.00022645	13	Chymotrypsin
Dot1p	S24/S30	Phosphorylation	M2(Oxidation); S12(Phospho); S13(Phospho); M25(Oxidation)		High	Mascot (E2)	IMSSPNLDSQESSISPIDEKKGTDMQTK	[F].ImSSPNLDSQEssISPIDEKKGTDmQTK.[S]	S9(Phospho): 97.85; S15(Phospho): 99.99	29	1	1	Q04089	3	3	3		0.0333	2	2	2	1086.8	3258.38	3258.38	-0.91	-0.00099	21/672	21	672	6.82976e+06	EThcD (ETD With Supplemental HCD)	MS2	0	55.5	28.274	7295	7295	7285	DOT1_chymo_1ul_EThcD.raw	393	26	0.0226132	13	Chymotrypsin
Dot1p	S30	Phosphorylation	S6(Phospho)		High	Mascot (C2)	DSQESSISPI	[L].DSQESsISPI.[D]	S8(Phospho): 100	34	1	1	Q04089	0	2	2	0.1471	0	1	2	2	571.734	1142.46	1142.46	-0.8	-0.00046	7/208	7	208	3.61153e+07	EThcD (ETD With Supplemental HCD)	MS2	12.4508	23.249	31.3483	7276	7276	7261	DOT1_AspN_1ul_EThcD.raw	84	16	0.00163399	13	asp-n
Dot1p	S30	Phosphorylation	S6(Phospho)		High	Mascot (C2)	DSQESSISPIDEKKGT	[L].DSQESsISPIDEKKGT.[D]	S8(Phospho): 100	42	1	1	Q04089	1	3	3		0.0455	2	2	2	600.936	1800.79	1800.79	2.34	0.0014	8/378	8	378	8.73808e+06	EThcD (ETD With Supplemental HCD)	MS2	30.4675	70.132	25.8206	5960	5960	5946	DOT1_AspN_1ul_EThcD.raw	133	18	0.000443427	13	asp-n
Dot1p	S30	Phosphorylation	S5(Phospho)		High	Mascot (C17)	DSQESSISPI	[L].DSQEsSISPI.[D]	S8(Phospho): 99.56	48	1	1	Q04089	0	2	2		0.0204	3	3	3	571.734	1142.46	1142.46	-0.16	-9e-05	8/136	8	136	4.69715e+07	HCD (High Energy Collision Dissociation)	MS2	3.27926	11.584	31.4066	10841	10841	10825	DOT1_AspN_1ul_HCD.raw	77	18	6.01812e-05		asp-n
Dot1p	S30	Phosphorylation	S6(Phospho)		High	Mascot (C17)	DSQESSISPI	[L].DSQESsISPI.[D]	S8(Phospho): 99.56	49	1	1	Q04089	0	2	2	0.0204	0	1	2	2	571.734	1142.46	1142.46	-0.16	-9e-05	8/136	8	136	4.69715e+07	HCD (High Energy Collision Dissociation)	MS2	3.27926	11.584	31.4066	10841	10841	10825	DOT1_AspN_1ul_HCD.raw	77	18	4.67155e-05		asp-n
Dot1p	S49/T52	Phosphorylation	S6(Phospho)		High	Mascot (A17)	SLSSYSKGTLLSK	[K].SLSSYsKGTLLSK.[Q]	S6(Phospho): 50; T9(Phospho): 50	47	1	1	Q04089	1	2	2	0.1277	0	1	1	1	725.865	1450.72	1450.72	3.04	0.00221	10/190	10	190	2.09933e+07	HCD (High Energy Collision Dissociation)	MS2	0	55.5	30.3731	10997	10997	10966	DOT1_tryp_1ul_HCD.raw	312	27	0.000316319	13	Trypsin
Dot1p	T217	Phosphorylation	T1(Phospho)		High	Mascot (A17)	TNSPQPTSLTSDNDTSSVTTAK	[R].tNSPQPTSLTSDNDTSSVTTAK.[L]	S3(Phospho): 99.33	48	1	1	Q04089	0	3	3		0.04	2	2	2	778.01	2332.01	2332.02	-1.97	-0.00153	12/370	12	370	6.28286e+06	HCD (High Energy Collision Dissociation)	MS2	0	55.5	29.1158	10201	10201	10164	DOT1_tryp_1ul_HCD.raw	840	31	0.000637161	13	Trypsin
Dot1p	T217	Phosphorylation	T1(Phospho)		High	Mascot (A2)	TNSPQPTSLTSDNDTSSVTTAK	[R].tNSPQPTSLTSDNDTSSVTTAK.[L]	S3(Phospho): 100	53	1	1	Q04089	0	3	3		0.0185	2	2	2	778.01	2332.02	2332.02	-1.58	-0.00122	22/538	22	538	6.50587e+06	EThcD (ETD With Supplemental HCD)	MS2	15.5155	55.5	28.0374	6388	6388	6377	DOT1_tryp_1ul_EThcD.raw	846	28	0.000215944	13	Trypsin
Dot1p	T217	Phosphorylation	N-Term(Acetyl); S3(Phospho)		High	Mascot (A17)	TNSPQPTSLTSDNDTSSVTTAK	[R].tNsPQPTSLTSDNDTSSVTTAK.[L]	T1(Phospho): 99.42	67	1	1	Q04089	0	2	2		0.0147	2	2	2	1187.52	2374.03	2374.03	1.75	0.00207	16/370	16	370	1.22566e+06	HCD (High Energy Collision Dissociation)	MS2	0	163.779	29.192	10250	10250	10207	DOT1_tryp_1ul_HCD.raw	614	30	6.54845e-06	13	Trypsin
Dot1p	T217	Phosphorylation	N-Term(Acetyl); T1(Phospho)		High	Mascot (A17)	TNSPQPTSLTSDNDTSSVTTAK	[R].tNSPQPTSLTSDNDTSSVTTAK.[L]	T1(Phospho): 99.42	68	1	1	Q04089	0	2	2	0.0147	0	1	1	1	1187.52	2374.03	2374.03	1.75	0.00207	16/370	16	370	1.22566e+06	HCD (High Energy Collision Dissociation)	MS2	0	163.779	29.192	10250	10250	10207	DOT1_tryp_1ul_HCD.raw	614	30	4.68963e-06	13	Trypsin
Dot1p	T217	Phosphorylation	N-Term(Acetyl); T1(Phospho)		High	Mascot (A17)	TNSPQPTSLTSDNDTSSVTTAK	[R].tNSPQPTSLTSDNDTSSVTTAK.[L]	T1(Phospho): 99.45	96	1	1	Q04089	0	3	3	0.0938	0	1	2	2	792.013	2374.02	2374.03	-2.6	-0.00206	14/370	14	370	1.37222e+07	HCD (High Energy Collision Dissociation)	MS2	41.5119	55.5	28.381	9728	9728	9704	DOT1_tryp_1ul_HCD.raw	718	31	1.00715e-08	13	Trypsin
Dot1p	T217	Phosphorylation	N-Term(Acetyl); S3(Phospho)		High	Mascot (A17)	TNSPQPTSLTSDNDTSSVTTAK	[R].tNsPQPTSLTSDNDTSSVTTAK.[L]	T1(Phospho): 99.45	96	1	1	Q04089	0	3	3	0.0938	0	1	1	1	792.013	2374.02	2374.03	-2.6	-0.00206	14/370	14	370	1.37222e+07	HCD (High Energy Collision Dissociation)	MS2	41.5119	55.5	28.381	9728	9728	9704	DOT1_tryp_1ul_HCD.raw	718	31	1.00715e-08	13	Trypsin
Dot1p	T217	Phosphorylation	N-Term(Acetyl); T1(Phospho)		High	Mascot (A17)	TNSPQPTSLTSDNDTSSVTTAK	[R].tNSPQPTSLTSDNDTSSVTTAK.[L]	T1(Phospho): 99.49	105	1	1	Q04089	0	3	3	0.2	0	1	2	2	792.014	2374.03	2374.03	-0.68	-0.00054	12/370	12	370	4.7536e+07	HCD (High Energy Collision Dissociation)	MS2	2.35012	28.412	28.7532	9967	9967	9942	DOT1_tryp_1ul_HCD.raw	693	30	1.14473e-09	13	Trypsin
Dot1p	T217	Phosphorylation	N-Term(Acetyl); S3(Phospho)		High	Mascot (A17)	TNSPQPTSLTSDNDTSSVTTAK	[R].tNsPQPTSLTSDNDTSSVTTAK.[L]	T1(Phospho): 99.49	105	1	1	Q04089	0	3	3	0.2	0	1	1	1	792.014	2374.03	2374.03	-0.68	-0.00054	12/370	12	370	4.7536e+07	HCD (High Energy Collision Dissociation)	MS2	2.35012	28.412	28.7532	9967	9967	9942	DOT1_tryp_1ul_HCD.raw	693	30	1.14473e-09	13	Trypsin
Dot1p	T217/S219	Phosphorylation	S14(Phospho)		High	Mascot (A17)	SHEIYSGTPIQSISLRTNSPQPTSLTSDNDTSSVTTAK	[R].SHEIYSGTPIQSIsLRTNSPQPTSLTSDNDTSSVTTAK.[L]	T17(Phospho): 49.55; S19(Phospho): 49.55	73	1	1	Q04089	1	4	4		0.0135	3	3	3	1025.99	4100.94	4100.93	1.97	0.00202	27/622	27	622	5.29758e+06	HCD (High Energy Collision Dissociation)	MS2	0	55.5	34.4377	13536	13536	13520	DOT1_tryp_1ul_HCD.raw	1189	33	2.71114e-06	13	Trypsin
Dot1p	T217/S219	Phosphorylation	T17(Phospho)		High	Mascot (A17)	SHEIYSGTPIQSISLRTNSPQPTSLTSDNDTSSVTTAK	[R].SHEIYSGTPIQSISLRtNSPQPTSLTSDNDTSSVTTAK.[L]	T17(Phospho): 49.55; S19(Phospho): 49.55	74	1	1	Q04089	1	4	4	0.0135	0	1	1	1	1025.99	4100.94	4100.93	1.97	0.00202	27/622	27	622	5.29758e+06	HCD (High Energy Collision Dissociation)	MS2	0	55.5	34.4377	13536	13536	13520	DOT1_tryp_1ul_HCD.raw	1189	33	2.21897e-06	13	Trypsin
Dot1p	T217/S219	Phosphorylation	S19(Phospho)		High	Mascot (A17)	SHEIYSGTPIQSISLRTNSPQPTSLTSDNDTSSVTTAK	[R].SHEIYSGTPIQSISLRTNsPQPTSLTSDNDTSSVTTAK.[L]	T17(Phospho): 49.55; S19(Phospho): 49.55	74	1	1	Q04089	1	4	4	0.0135	0	1	2	2	1025.99	4100.94	4100.93	1.97	0.00202	27/622	27	622	5.29758e+06	HCD (High Energy Collision Dissociation)	MS2	0	55.5	34.4377	13536	13536	13520	DOT1_tryp_1ul_HCD.raw	1189	33	2.22921e-06	13	Trypsin
Dot1p	T217/S219	Phosphorylation	N-Term(Acetyl); T1(Phospho)		High	Mascot (A2)	TNSPQPTSLTSDNDTSSVTTAK	[R].tNSPQPTSLTSDNDTSSVTTAK.[L]	T1(Phospho): 50; S3(Phospho): 50	76	1	1	Q04089	0	3	3		0.013	2	2	2	792.014	2374.03	2374.03	-0.52	-0.00041	16/538	16	538	1.3502e+07	EThcD (ETD With Supplemental HCD)	MS2	2.11655	50.165	28.4467	6483	6483	6472	DOT1_tryp_1ul_EThcD.raw	686	27	9.51249e-07	13	Trypsin
Dot1p	T217/S219	Phosphorylation	N-Term(Acetyl); S3(Phospho)		High	Mascot (A2)	TNSPQPTSLTSDNDTSSVTTAK	[R].tNsPQPTSLTSDNDTSSVTTAK.[L]	T1(Phospho): 50; S3(Phospho): 50	77	1	1	Q04089	0	3	3	0.013	0	1	1	1	792.014	2374.03	2374.03	-0.52	-0.00041	16/538	16	538	1.3502e+07	EThcD (ETD With Supplemental HCD)	MS2	2.11655	50.165	28.4467	6483	6483	6472	DOT1_tryp_1ul_EThcD.raw	686	27	6.93896e-07	13	Trypsin
Dot1p	T217/S219	Phosphorylation	N-Term(Acetyl); S3(Phospho)		High	Mascot (A17)	TNSPQPTSLTSDNDTSSVTTAK	[R].tNsPQPTSLTSDNDTSSVTTAK.[L]	T1(Phospho): 50; S3(Phospho): 50	112	1	1	Q04089	0	2	2		0.0175	2	2	2	1187.52	2374.03	2374.03	0.61	0.00073	18/370	18	370	2.91685e+07	HCD (High Energy Collision Dissociation)	MS2	0	6.447	28.7831	9989	9989	9965	DOT1_tryp_1ul_HCD.raw	640	30	2.21896e-10	13	Trypsin
Dot1p	T217/S219	Phosphorylation	N-Term(Acetyl); T1(Phospho)		High	Mascot (A17)	TNSPQPTSLTSDNDTSSVTTAK	[R].tNSPQPTSLTSDNDTSSVTTAK.[L]	T1(Phospho): 50; S3(Phospho): 50	114	1	1	Q04089	0	2	2	0.0175	0	1	1	1	1187.52	2374.03	2374.03	0.61	0.00073	18/370	18	370	2.91685e+07	HCD (High Energy Collision Dissociation)	MS2	0	6.447	28.7831	9989	9989	9965	DOT1_tryp_1ul_HCD.raw	640	30	1.41628e-10	13	Trypsin
Dot1p	T217/S219	Phosphorylation	N-Term(Acetyl); S3(Phospho)		High	Mascot (A17)	TNSPQPTSLTSDNDTSSVTTAK	[R].tNsPQPTSLTSDNDTSSVTTAK.[L]	T1(Phospho): 50; S3(Phospho): 50	116	1	1	Q04089	0	2	2		0.0169	2	2	2	1187.52	2374.03	2374.03	-0.52	-0.00061	18/370	18	370	7.6935e+06	HCD (High Energy Collision Dissociation)	MS2	0	55.5	28.3964	9737	9737	9704	DOT1_tryp_1ul_HCD.raw	686	30	9.14733e-11	13	Trypsin
Dot1p	T217/S219	Phosphorylation	N-Term(Acetyl); T1(Phospho)		High	Mascot (A17)	TNSPQPTSLTSDNDTSSVTTAK	[R].tNSPQPTSLTSDNDTSSVTTAK.[L]	T1(Phospho): 50; S3(Phospho): 50	118	1	1	Q04089	0	2	2	0.0169	0	1	1	1	1187.52	2374.03	2374.03	-0.52	-0.00061	18/370	18	370	7.6935e+06	HCD (High Energy Collision Dissociation)	MS2	0	55.5	28.3964	9737	9737	9704	DOT1_tryp_1ul_HCD.raw	686	30	6.00197e-11	13	Trypsin
Dot1p	T42/S44	Phosphorylation	M6(Oxidation); S10(Phospho)		High	Mascot (B2)	KKGTDMQTKSLSSYS	[E].KKGTDmQTKsLSSYS.[K]	T8(Phospho): 49.82; S10(Phospho): 49.82	26	1	1	Q04089	2	3	3	0.1538	0	1	1	1	586.265	1756.78	1756.78	-1.24	-0.00073	9/340	9	340	1.11152e+06	EThcD (ETD With Supplemental HCD)	MS2	0	113.538	23.454	5306	5306	5295	DOT1_lysarg_1ul_EThcD.raw	460	22	0.0637864	13	Lysarginase
dot1	K158me1/K159me1	R methylation	R4(Methyl); E5(Methyl)		High	Mascot (C17)	DTAREKKPLKKGRANKKN	[I].DTAreKKPLKKGRANKKN.[D]	K6(Methyl): 49.94; K7(Methyl): 49.94	34	1	1	Q04089	1	3	3	0.9706	0	1	1	1	704.091	2110.26	2110.26	0.99	0.0007	8/268	8	268	6.20283e+06	HCD (High Energy Collision Dissociation)	MS2	0	48.777	18.8679	5126	5126	5114	DOT1_AspN_1ul_HCD.raw	809	27	0.0166693	13	Asp-n
dot1	K158me1/K159me1	R methylation	D1(Methyl); R4(Methyl)		High	Mascot (C17)	DTAREKKPLKKGRANKKN	[I].dTArEKKPLKKGRANKKN.[D]	K6(Methyl): 49.94; K7(Methyl): 49.94	34	1	1	Q04089	1	3	3	0.9706	0	1	4	4	704.091	2110.26	2110.26	0.99	0.0007	8/268	8	268	6.20283e+06	HCD (High Energy Collision Dissociation)	MS2	0	48.777	18.8679	5126	5126	5114	DOT1_AspN_1ul_HCD.raw	809	27	0.0166693	13	Asp-n
dot1	K537me1	R methylation	R3(Methyl); D9(Methyl); E19(Methyl); M26(Oxidation)		High	Mascot (A17)	VQRYDLKEDSVSWTHSGGEYYISTVMEDVDESLFSPAAR	[K].VQrYDLKEdSVSWTHSGGeYYISTVmEDVDESLFSPAAR.[G]	K7(Methyl): 99.99	34	1	1	Q04089	2	4	4	1	0	1	3	3	1132.03	4525.09	4525.11	-4.23	-0.00479	8/656	8	656	3.57508e+06	HCD (High Energy Collision Dissociation)	MS2	0	55.5	40.871	17335	17335	17308	DOT1_tryp_1ul_HCD.raw	2605	33	0.0544224	13	Trypsin
dot1	K537me1	R methylation	R3(Methyl); E8(Methyl); D9(Methyl); M26(Oxidation)		High	Mascot (A17)	VQRYDLKEDSVSWTHSGGEYYISTVMEDVDESLFSPAAR	[K].VQrYDLKedSVSWTHSGGEYYISTVmEDVDESLFSPAAR.[G]	K7(Methyl): 99.99	34	1	1	Q04089	2	4	4	1	0	1	4	4	1132.03	4525.09	4525.11	-4.23	-0.00479	8/656	8	656	3.57508e+06	HCD (High Energy Collision Dissociation)	MS2	0	55.5	40.871	17335	17335	17308	DOT1_tryp_1ul_HCD.raw	2605	33	0.0544224	13	Trypsin
dot1	K537me1	R methylation	R3(Methyl); D5(Methyl); E8(Methyl); M26(Oxidation)		High	Mascot (A17)	VQRYDLKEDSVSWTHSGGEYYISTVMEDVDESLFSPAAR	[K].VQrYdLKeDSVSWTHSGGEYYISTVmEDVDESLFSPAAR.[G]	K7(Methyl): 99.99	34	1	1	Q04089	2	4	4	1	0	1	5	5	1132.03	4525.09	4525.11	-4.23	-0.00479	8/656	8	656	3.57508e+06	HCD (High Energy Collision Dissociation)	MS2	0	55.5	40.871	17335	17335	17308	DOT1_tryp_1ul_HCD.raw	2605	33	0.0544224	13	Trypsin
dot1	not localised	R methylation	R4(Dimethyl)		High	Mascot (C17)	DTAREKKPLKKGRANKKN	[I].DTArEKKPLKKGRANKKN.[D]	K6(min 1xMethyl): 66.59; K6(2xMethyl): 33.25; K7(min 1xMethyl): 66.59; K7(2xMethyl): 33.25	34	1	1	Q04089	1	3	3	0.9706	0	1	2	2	704.091	2110.26	2110.26	0.99	0.0007	8/268	8	268	6.20283e+06	HCD (High Energy Collision Dissociation)	MS2	0	48.777	18.8679	5126	5126	5114	DOT1_AspN_1ul_HCD.raw	809	27	0.0166693	13	Asp-n
dot1	R200me1	R methylation	D1(Methyl); R6(Methyl); E9(Methyl)		High	Mascot (C17)	DIEYLRSHEIYSGTPIQSISLRTNSPQPTSLTS	[F].dIEYLrSHeIYSGTPIQSISLRTNSPQPTSLTS.[D]	R6(Methyl): 100	36	1	1	Q04089	2	3	3	0.1389	0	1	1	1	1244.97	3732.89	3732.91	-4.34	-0.0054	22/544	22	544	1.03024e+07	HCD (High Energy Collision Dissociation)	MS2	0	250	38.2324	14611	14611	14590	DOT1_AspN_1ul_HCD.raw	4818	34	0.0661968	13	Asp-n
dot1	R200me1	R methylation	R1(Methyl); E4(Methyl)		High	Mascot (B17)	RSHEIYSGTPIQSISL	[L].rSHeIYSGTPIQSISL.[R]	R1(Methyl): 100	48	1	1	Q04089	0	2	2	1	0	1	1	1	908.486	1815.96	1815.96	2.32	0.00211	9/256	9	256	2.92534e+06	HCD (High Energy Collision Dissociation)	MS2	0	55.5	36.7598	12006	12006	11973	DOT1_lysarg_1ul_HCD.raw	3251	36	0.00252341	13	Lysarginase
dot1	R200me2	R methylation	D1(Methyl); R6(Dimethyl)		High	Mascot (C17)	DIEYLRSHEIYSGTPIQSISLRTNSPQPTSLTS	[F].dIEYLrSHEIYSGTPIQSISLRTNSPQPTSLTS.[D]	R6(2xMethyl): 100	36	1	1	Q04089	2	3	3	0.1389	0	1	2	2	1244.97	3732.89	3732.91	-4.34	-0.0054	22/544	22	544	1.03024e+07	HCD (High Energy Collision Dissociation)	MS2	0	250	38.2324	14611	14611	14590	DOT1_AspN_1ul_HCD.raw	4818	34	0.0661968	13	Asp-n
dot1	R200me2	R methylation	R1(Dimethyl)		High	Mascot (B17)	RSHEIYSGTPIQSISL	[L].rSHEIYSGTPIQSISL.[R]	R1(2xMethyl): 100	48	1	1	Q04089	0	2	2	1	0	1	2	2	908.486	1815.96	1815.96	2.32	0.00211	9/256	9	256	2.92534e+06	HCD (High Energy Collision Dissociation)	MS2	0	55.5	36.7598	12006	12006	11973	DOT1_lysarg_1ul_HCD.raw	3251	36	0.00252341	13	Lysarginase
dot1	R574me1	R methylation	R3(Methyl)		High	Mascot (B2)	RNRGTPV	[R].RNrGTPV.[K]	R3(Methyl): 100	21	1	1	Q04089	1	2	2	0.2381	0	1	1	1	407.238	813.469	813.469	0.18	7e-05	5/128	5	128	1.52705e+07	EThcD (ETD With Supplemental HCD)	MS2	2.00414	55.5	20.8602	4786	4786	4774	DOT1_lysarg_1ul_EThcD.raw	347	18	0.150418	13	Lysarginase
Dot1	K168	Ubiquitination	N-Term(Acetyl); K3(GG); C21(Carbamidomethyl)		High	Mascot (B17)	ANKKNDRDSPSSTFVDWNGPCLR	[R].aNkKNDRDSPSSTFVDWNGPcLR.[L]	K3(GG): 99.5; C21(Carbamidomethyl): 100	28	1	1	Q04089	3	3	3	0.1071	0	1	1	1	940.772	2820.3	2820.31	-3.77	-0.00354	9/358	9	358	3.09046e+06	HCD (High Energy Collision Dissociation)	MS2	67.889	55.5	32.2468	12160	12160	12127	DOT1_tryp_1ul_HCD.raw	298	26	0.0256558	13	Trypsin
Dot1	K458	Ubiquitination	K1(GG)		High	Mascot (B17)	KSFVDNNR	[K].kSFVDNNR.[V]	K1(GG): 100	27	1	1	Q04089	1	2	2	0.7407	0	1	1	1	547.273	1093.54	1093.54	-0.55	-0.0003	5/116	5	116	2.13959e+06	HCD (High Energy Collision Dissociation)	MS2	0	250	21.9846	6106	6106	6086	DOT1_tryp_1ul_HCD.raw	248	25	0.0252012	13	Trypsin
Dot1	K87+K89	Ubiquitination	N-Term(Acetyl); K3(GG); K5(GG)		High	Mascot (B17)	NTKGKDNGLVPLVEK	[R].nTkGkDNGLVPLVEK.[V]	K3(GG): 100; K5(GG): 100	31	1	1	Q04089	2	3	3	1	0	1	1	1	628.005	1882	1882	-0.89	-0.00056	8/246	8	246	1.29847e+07	HCD (High Energy Collision Dissociation)	MS2	25.1062	55.5	30.3373	10973	10973	10944	DOT1_tryp_1ul_HCD.raw	512	29	0.0183333	13	Trypsin

## Sheet: Jhd1p
Enzyme	Modification site	Modification	Modifications within peptide	Included in study?	Confidence	Identifying Node	Sequence	Annotated Sequence	ptmRS: Best Site Probabilities	Ions Score	# Protein Groups	# Proteins	Master Protein Accessions	# Missed Cleavages	Charge	Original Precursor Charge	DeltaScore	DeltaCn	Rank	Search Engine Rank	Concatenated Rank	m/z [Da]	MH+ [Da]	Theo. MH+ [Da]	DeltaM [ppm]	Deltam/z [Da]	Ions Matched	Matched Ions	Total Ions	Intensity	Activation Type	MS Order	Isolation Interference [%]	Ion Inject Time [ms]	RT [min]	First Scan	Last Scan	Master Scan(s)	Spectrum File	Peptides Matched	Identity Strict	Expectation Value	Homology Threshold	Protease
Jhd1p	K437	Acetylation	K2(Acetyl)		High	Mascot (D17)	DKNKITSDVS	[L].DkNKITSDVS.[D]	K2(Acetyl): 100	37	1	1	P40034	1	2	2	0.0541	0	1	1	1	574.794	1148.58	1148.58	0.99	0.00057	8/146	8	146	2.73835e+06	HCD (High Energy Collision Dissociation)	MS2	42.3846	207.517	24.9636	6457	6457	6436	JHD1_AspN_5ul_HCD.raw	346	23	0.00325122	13	asp-n
Jhd1p	K91	Acetylation	K2(Acetyl)		High	Mascot (B2)	NKENPEDSHINKR	[R].NkENPEDSHINKR.[Y]	K2(Acetyl): 100	34	1	1	P40034	2	3	3		0.0286	2	2	2	541.601	1622.79	1622.79	0	0	7/294	7	294	1.1655e+07	EThcD (ETD With Supplemental HCD)	MS2	11.2938	29.489	20.2792	4712	4712	4705	JHD1_tryp_5ul_EThcD.raw	371	24	0.00700396	13	trypsin
Jhd1p	K91	Acetylation	K2(Acetyl)		High	Mascot (B17)	NKENPEDSHINKR	[R].NkENPEDSHINKR.[Y]	K2(Acetyl): 100	35	1	1	P40034	2	4	4	1	0	1	1	1	406.452	1622.79	1622.79	-0.46	-0.00019	8/198	8	198	4.5285e+06	HCD (High Energy Collision Dissociation)	MS2	19.2473	99.505	20.2334	5343	5343	5325	JHD1_tryp_5ul_HCD.raw	334	26	0.00523259	13	trypsin
Jhd1p	K91	Acetylation	K3(Acetyl)		High	Mascot (C17)	RNKENPEDSHINK	[Q].RNkENPEDSHINK.[R]	K3(Acetyl): 100	45	1	1	P40034	2	3	3		0.0426	2	2	2	541.601	1622.79	1622.79	0.34	0.00018	8/196	8	196	5.41514e+06	HCD (High Energy Collision Dissociation)	MS2	5.83	161.233	21.4426	5572	5572	5561	JHD1_lysarg_5ul_HCD.raw	378	28	0.000669055	13	lysarginase
Jhd1p	K91	Acetylation	K3(Acetyl)		High	Mascot (C17)	RNKENPEDSHINK	[Q].RNkENPEDSHINK.[R]	K3(Acetyl): 100	47	1	1	P40034	2	4	4	1	0	1	1	1	406.452	1622.79	1622.79	-0.01	0	11/196	11	196	1.83544e+06	HCD (High Energy Collision Dissociation)	MS2	14.8933	199.981	21.4537	5575	5575	5561	JHD1_lysarg_5ul_HCD.raw	387	28	0.0003969	13	lysarginase
Jhd1p	K91	Acetylation	K3(Acetyl)		High	Mascot (C17)	RNKENPEDSHINK	[Q].RNkENPEDSHINK.[R]	K3(Acetyl): 100	48	1	1	P40034	2	3	3	0.0417	0	1	1	1	541.601	1622.79	1622.79	-0.11	-6e-05	8/196	8	196	4.98035e+06	HCD (High Energy Collision Dissociation)	MS2	15.5892	146.278	20.7009	5381	5381	5368	JHD1_lysarg_5ul_HCD.raw	381	28	0.000313253	13	lysarginase
Jhd1p	K91	Acetylation	K2(Acetyl)		High	Mascot (B17)	NKENPEDSHINKR	[R].NkENPEDSHINKR.[Y]	K2(Acetyl): 100	54	1	1	P40034	2	2	2	0.0556	0	1	1	1	811.897	1622.79	1622.79	-0.52	-0.00042	8/198	8	198	1.72687e+06	HCD (High Energy Collision Dissociation)	MS2	0	141.686	20.2382	5345	5345	5325	JHD1_tryp_5ul_HCD.raw	324	26	6.95849e-05	13	trypsin
Jhd1p	Y43 (S44)	Phosphorylation	Y3(Phospho)		High	Mascot (A2)	IHYSNLTSSEVLSYPNSAK	[R].IHySNLTSSEVLSYPNSAK.[Q]	Y3(Phospho): 99.46	87	1	1	P40034	0	2	2	0.3563	0	1	2	2	1095.51	2190	2190.01	-3.98	-0.00436	19/436	19	436	304329	EThcD (ETD With Supplemental HCD)	MS2	0	250	33.551	7364	7364	7357	JHD1_tryp_5ul_EThcD.raw	564	27	5.44815e-08	13	Trypsin	re-assigned as S44 phosphorylation
Jhd1p	K122	Ubiquitination	K13(GG)		High	Mascot (B17)	LLDYIALNEGESKR	[K].LLDYIALNEGESkR.[D]	K13(GG): 100	42	1	1	P40034	1	3	3	1	0	1	1	1	578.972	1734.9	1734.9	-0.82	-0.00047	13/194	13	194	1.72928e+06	HCD (High Energy Collision Dissociation)	MS2	16.8871	250	33.3102	10484	10484	10476	JHD1_tryp_5ul_HCD.raw	482	28	0.00137094	13	Trypsin
Jhd1p	K122	Ubiquitination	K13(GG)		High	Mascot (B17)	LLDYIALNEGESKR	[K].LLDYIALNEGESkR.[D]	K13(GG): 100	54	1	1	P40034	1	2	2	1	0	1	1	1	867.956	1734.9	1734.9	1.23	0.00107	7/194	7	194	592300	HCD (High Energy Collision Dissociation)	MS2	59.7902	250	33.3534	10496	10496	10479	JHD1_tryp_5ul_HCD.raw	473	28	8.56705e-05	13	Trypsin
Jhd1p	K91	Ubiquitination	K1(RGG)		High	Mascot (A17)	KENPEDSHINK	[N].kENPEDSHINK.[R]	K1(RGG): 100	35	1	1	P40034	1	2	2	0	0	1	1	1	790.891	1580.78	1580.78	-1.34	-0.00106	5/168	5	168	2.04391e+07	HCD (High Energy Collision Dissociation)	MS2	0.130529	3.662	20.6206	5359	5359	5349	JHD1_lysarg_5ul_HCD.raw	259	28	0.00368358	13	Lysarginase
Jhd1p	K91	Ubiquitination	N-Term(Acetyl); K1(RGG)		High	Mascot (A17)	KENPEDSHINK	[N].kENPEDSHINK.[R]	K1(RGG): 100	45	1	1	P40034	1	3	3		0.0217	2	2	2	541.601	1622.79	1622.79	-0.11	-6e-05	8/168	8	168	4.98035e+06	HCD (High Energy Collision Dissociation)	MS2	15.5892	146.278	20.7009	5381	5381	5368	JHD1_lysarg_5ul_HCD.raw	281	28	0.000446351	13	Lysarginase
Jhd1p	K91	Ubiquitination	N-Term(Acetyl); K1(RGG)		High	Mascot (A17)	KENPEDSHINK	[N].kENPEDSHINK.[R]	K1(RGG): 100	45	1	1	P40034	1	4	4		0.0426	2	2	2	406.452	1622.79	1622.79	-0.01	0	11/168	11	168	1.83544e+06	HCD (High Energy Collision Dissociation)	MS2	14.8933	199.981	21.4537	5575	5575	5561	JHD1_lysarg_5ul_HCD.raw	287	29	0.000503329	13	Lysarginase
Jhd1p	K122	Acetylation	K11(Acetyl)		High	Mascot (D17)	DYIALNEGESKR	[L].DYIALNEGESkR.[D]	K11(Acetyl): 100	26	1	1	P40034	2	3	3	0.5385	0	1	1	1	479.572	1436.7	1436.7	0.32	0.00015	6/174	6	174	3.07532e+06	HCD (High Energy Collision Dissociation)	MS2	4.92276	209.281	29.3984	7935	7935	7916	JHD1_AspN_5ul_HCD.raw	424	24	0.0590658	13	asp-n
Jhd1p	K122me1	K methylation	E11(Methyl); K13(Methyl)		High	Mascot (A2)	LLDYIALNEGESK	[K].LLDYIALNEGeSk.[R]	K13(Methyl): 100	48	1	1	P40034	0	2	2	0.2292	0	1	2	2	746.898	1492.79	1492.79	-0.49	-0.00036	9/274	9	274	1.14993e+06	EThcD (ETD With Supplemental HCD)	MS2	8.27362	145.463	37.9446	8136	8136	8124	JHD1_tryp_5ul_EThcD.raw	3034	26	0.00228552	13	Trypsin
Jhd1p	K122me1	K methylation	E7(Methyl); K11(Methyl)		High	Mascot (C17)	DYIALNEGESKR	[L].DYIALNeGESkR.[D]	K11(Methyl): 99.8	50	1	1	P40034	2	2	2	0.88	0	1	3	3	711.867	1422.73	1422.72	3.09	0.0022	6/174	6	174	4.42693e+06	HCD (High Energy Collision Dissociation)	MS2	53.8866	59.843	32.0401	8830	8830	8818	JHD1_AspN_5ul_HCD.raw	2522	29	0.00121259	13	Asp-n
Jhd1p	K122me1	K methylation	E9(Methyl); K11(Methyl)		High	Mascot (C17)	DYIALNEGESKR	[L].DYIALNEGeSkR.[D]	K11(Methyl): 99.8	50	1	1	P40034	2	2	2	0.88	0	1	2	2	711.867	1422.73	1422.72	3.09	0.0022	6/174	6	174	4.42693e+06	HCD (High Energy Collision Dissociation)	MS2	53.8866	59.843	32.0401	8830	8830	8818	JHD1_AspN_5ul_HCD.raw	2522	29	0.00121259	13	Asp-n
Jhd1p	K122me1	K methylation	E11(Methyl); K13(Methyl)		High	Mascot (A17)	LLDYIALNEGESK	[K].LLDYIALNEGeSk.[R]	K13(Methyl): 100	60	1	1	P40034	0	2	2	0.2167	0	1	2	2	746.898	1492.79	1492.79	-0.49	-0.00036	9/178	9	178	1.63971e+06	HCD (High Energy Collision Dissociation)	MS2	24.7456	121.826	37.9018	11970	11970	11964	JHD1_tryp_5ul_HCD.raw	3034	32	0.000144539	13	Trypsin
Jhd1p	K122me2	K methylation	K13(Dimethyl)		High	Mascot (A2)	LLDYIALNEGESK	[K].LLDYIALNEGESk.[R]	K13(2xMethyl): 100	48	1	1	P40034	0	2	2	0.2292	0	1	1	1	746.898	1492.79	1492.79	-0.49	-0.00036	9/274	9	274	1.14993e+06	EThcD (ETD With Supplemental HCD)	MS2	8.27362	145.463	37.9446	8136	8136	8124	JHD1_tryp_5ul_EThcD.raw	3034	26	0.00228552	13	Trypsin
Jhd1p	K122me2	K methylation	K11(Dimethyl)		High	Mascot (C17)	DYIALNEGESKR	[L].DYIALNEGESkR.[D]	K11(2xMethyl): 99.59	50	1	1	P40034	2	2	2	0.88	0	1	1	1	711.867	1422.73	1422.72	3.09	0.0022	6/174	6	174	4.42693e+06	HCD (High Energy Collision Dissociation)	MS2	53.8866	59.843	32.0401	8830	8830	8818	JHD1_AspN_5ul_HCD.raw	2522	29	0.00121259	13	Asp-n
Jhd1p	K122me2	K methylation	K13(Dimethyl)		High	Mascot (A17)	LLDYIALNEGESK	[K].LLDYIALNEGESk.[R]	K13(2xMethyl): 100	60	1	1	P40034	0	2	2	0.2167	0	1	1	1	746.898	1492.79	1492.79	-0.49	-0.00036	9/178	9	178	1.63971e+06	HCD (High Energy Collision Dissociation)	MS2	24.7456	121.826	37.9018	11970	11970	11964	JHD1_tryp_5ul_HCD.raw	3034	32	0.000144539	13	Trypsin
Jhd1p	K70me1	K methylation	K1(Methyl); E2(Methyl)		High	Mascot (B17)	KEGEYLTAYALITQ	[H].keGEYLTAYALITQ.[K]	K1(Methyl): 100	60	1	1	P40034	0	2	2	0.0333	0	1	1	1	814.436	1627.86	1627.86	3.94	0.00321	9/228	9	228	1.52312e+06	HCD (High Energy Collision Dissociation)	MS2	0	250	41.6284	11692	11692	11682	JHD1_lysarg_5ul_HCD.raw	2835	34	0.00013757	13	Lysarginase
Jhd1p	K70me2	K methylation	K1(Dimethyl)		High	Mascot (B17)	KEGEYLTAYALITQ	[H].kEGEYLTAYALITQ.[K]	K1(2xMethyl): 100	60	1	1	P40034	0	2	2	0.0333	0	1	2	2	814.436	1627.86	1627.86	3.94	0.00321	9/228	9	228	1.52312e+06	HCD (High Energy Collision Dissociation)	MS2	0	250	41.6284	11692	11692	11682	JHD1_lysarg_5ul_HCD.raw	2835	34	0.00013757	13	Lysarginase
Jhd1p	K91me1	K methylation	K1(Methyl); E2(Methyl)		High	Mascot (B17)	KENPEDSHINK	[N].keNPEDSHINK.[R]	K1(Methyl): 100	30	1	1	P40034	1	2	2	0.4	0	1	1	1	669.836	1338.66	1338.66	0.11	7e-05	8/168	8	168	914963	HCD (High Energy Collision Dissociation)	MS2	0	250	23.1946	6038	6038	6025	JHD1_lysarg_5ul_HCD.raw	1265	30	0.0572876	13	Lysarginase
Jhd1p	K91me1	K methylation	K3(Methyl); E4(Methyl)		High	Mascot (B2)	RNKENPEDSHINK	[Q].RNkeNPEDSHINK.[R]	K3(Methyl): 100	32	1	1	P40034	2	3	3	0.1562	0	1	1	1	536.942	1608.81	1608.81	0.73	0.00039	11/292	11	292	5.76553e+06	EThcD (ETD With Supplemental HCD)	MS2	35.7902	149.805	22.6451	4890	4890	4883	JHD1_lysarg_5ul_EThcD.raw	2145	24	0.0682963	13	Lysarginase
Jhd1p	K91me1	K methylation	K3(Methyl); E4(Methyl)		High	Mascot (B17)	RNKENPEDSHINK	[Q].RNkeNPEDSHINK.[R]	K3(Methyl): 99.78	40	1	1	P40034	2	3	3	0.7	0	1	1	1	536.941	1608.81	1608.81	0.16	9e-05	11/196	11	196	6.42633e+06	HCD (High Energy Collision Dissociation)	MS2	11.4023	133.381	22.6712	5897	5897	5885	JHD1_lysarg_5ul_HCD.raw	2349	33	0.0126722	13	Lysarginase
Jhd1p	K91me2	K methylation	K1(Dimethyl)		High	Mascot (B17)	KENPEDSHINK	[N].kENPEDSHINK.[R]	K1(2xMethyl): 100	30	1	1	P40034	1	2	2	0.4	0	1	2	2	669.836	1338.66	1338.66	0.11	7e-05	8/168	8	168	914963	HCD (High Energy Collision Dissociation)	MS2	0	250	23.1946	6038	6038	6025	JHD1_lysarg_5ul_HCD.raw	1265	30	0.0572876	13	Lysarginase
Jhd1p	K91me2	K methylation	K3(Dimethyl)		High	Mascot (B2)	RNKENPEDSHINK	[Q].RNkENPEDSHINK.[R]	K3(2xMethyl): 100	32	1	1	P40034	2	3	3	0.1562	0	1	2	2	536.942	1608.81	1608.81	0.73	0.00039	11/292	11	292	5.76553e+06	EThcD (ETD With Supplemental HCD)	MS2	35.7902	149.805	22.6451	4890	4890	4883	JHD1_lysarg_5ul_EThcD.raw	2145	24	0.0682963	13	Lysarginase
Jhd1p	K91me2	K methylation	K3(Dimethyl)		High	Mascot (B17)	RNKENPEDSHINK	[Q].RNkENPEDSHINK.[R]	K3(2xMethyl): 99.57	40	1	1	P40034	2	3	3	0.7	0	1	2	2	536.941	1608.81	1608.81	0.16	9e-05	11/196	11	196	6.42633e+06	HCD (High Energy Collision Dissociation)	MS2	11.4023	133.381	22.6712	5897	5897	5885	JHD1_lysarg_5ul_HCD.raw	2349	33	0.0126722	13	Lysarginase
Jhd1p	Y43	Phosphorylation	S4(Phospho)		High	Mascot (A2)	IHYSNLTSSEVLSYPNSAK	[R].IHYsNLTSSEVLSYPNSAK.[Q]	Y3(Phospho): 99.46	87	1	1	P40034	0	2	2	0.3563	0	1	1	1	1095.51	2190	2190.01	-3.98	-0.00436	19/436	19	436	304329	EThcD (ETD With Supplemental HCD)	MS2	0	250	33.551	7364	7364	7357	JHD1_tryp_5ul_EThcD.raw	564	27	5.44815e-08	13	Trypsin
Jhd1p	K91me1	R methylation	R1(Methyl); E4(Methyl)		High	Mascot (B2)	RNKENPEDSHINK	[Q].rNKeNPEDSHINK.[R]	K3(Methyl): 100	26	1	1	P40034	2	3	3		0.037	2	2	2	536.942	1608.81	1608.81	0.73	0.00039	15/292	15	292	5.76553e+06	EThcD (ETD With Supplemental HCD)	MS2	35.7902	149.805	22.6451	4890	4890	4883	JHD1_lysarg_5ul_EThcD.raw	1626	24	0.198194	13	Lysarginase
Jhd1p	K91me1	R methylation	R1(Methyl); E4(Methyl)		High	Mascot (B17)	RNKENPEDSHINK	[Q].rNKeNPEDSHINK.[R]	K3(Methyl): 99.78	38	1	1	P40034	2	3	3	0.6842	0	1	1	1	536.941	1608.81	1608.81	0.16	9e-05	11/196	11	196	6.42633e+06	HCD (High Energy Collision Dissociation)	MS2	11.4023	133.381	22.6712	5897	5897	5885	JHD1_lysarg_5ul_HCD.raw	1781	34	0.013824	13	Lysarginase
Jhd1p	K91me2	R methylation	R1(Dimethyl)		High	Mascot (B17)	RNKENPEDSHINK	[Q].rNKENPEDSHINK.[R]	K3(2xMethyl): 99.57	38	1	1	P40034	2	3	3	0.6842	0	1	2	2	536.941	1608.81	1608.81	0.16	9e-05	11/196	11	196	6.42633e+06	HCD (High Energy Collision Dissociation)	MS2	11.4023	133.381	22.6712	5897	5897	5885	JHD1_lysarg_5ul_HCD.raw	1781	34	0.013824	13	Lysarginase
Jhd1p	Y432	Phosphorylation	Y4(Phospho)		High	Mascot (A17)	LCEYLALDKNK	[K].LCEyLALDKNK.[I]	Y4(Phospho): 100	30	1	1	P40034	1	2	2	1	0	1	1	1	695.331	1389.65	1389.65	4.64	0.00323	8/134	8	134	3.44934e+06	HCD (High Energy Collision Dissociation)	MS2	13.2986	123.145	31.15	9758	9758	9744	JHD1_tryp_5ul_HCD.raw	324	27	0.014877	13	Trypsin

## Sheet: Jhd2p
Enzyme	Modification site	Modification	Modifications within peptide	included in study?	Confidence	Identifying Node	Sequence	Annotated Sequence	ptmRS: Best Site Probabilities	Ions Score	# Protein Groups	# Proteins	Master Protein Accessions	# Missed Cleavages	Charge	Original Precursor Charge	DeltaScore	DeltaCn	Rank	Search Engine Rank	Concatenated Rank	m/z [Da]	MH+ [Da]	Theo. MH+ [Da]	DeltaM [ppm]	Deltam/z [Da]	Ions Matched	Matched Ions	Total Ions	Intensity	Activation Type	MS Order	Isolation Interference [%]	Ion Inject Time [ms]	RT [min]	First Scan	Last Scan	Master Scan(s)	Spectrum File	Peptides Matched	Identity Strict	Expectation Value	Homology Threshold	Protease
Jhd2	K119	Acetylation	K1(Acetyl)		High	Mascot (B17)	KKVYFYDVFSELIKDNR	[K].kKVYFYDVFSELIKDNR.[T]	K2(Acetyl): 99.81	46	1	1	P47156	3	4	4	1	0	1	2	2	552.294	2206.16	2206.15	0.4	0.00022	10/260	10	260	8.72961e+06	HCD (High Energy Collision Dissociation)	MS2	1.08717	97.17	41.7279	15998	15998	15970	JHD2_tryp_1ul_HCD.raw	547	28	0.000647079	13	trypsin
Jhd2	K119	Acetylation	K2(Acetyl)		High	Mascot (B17)	KKVYFYDVFSELIKDNR	[K].KkVYFYDVFSELIKDNR.[T]	K2(Acetyl): 99.81	46	1	1	P47156	3	4	4	1	0	1	1	1	552.294	2206.16	2206.15	0.4	0.00022	10/260	10	260	8.72961e+06	HCD (High Energy Collision Dissociation)	MS2	1.08717	97.17	41.7279	15998	15998	15970	JHD2_tryp_1ul_HCD.raw	547	28	0.000647079	13	trypsin
Jhd2	K119	Acetylation	K2(Acetyl)		High	Mascot (B2)	KKVYFYDVFSELIKDNR	[K].KkVYFYDVFSELIKDNR.[T]	K2(Acetyl): 99.79	63	1	1	P47156	3	3	3		0.0308	3	3	3	736.055	2206.15	2206.15	-1.66	-0.00122	11/388	11	388	8.192e+06	EThcD (ETD With Supplemental HCD)	MS2	7.5248	55.5	41.703	9368	9368	9355	JHD2_tryp_1ul_EThcD.raw	599	26	1.5718e-05	13	trypsin
Jhd2	K119	Acetylation	K1(Acetyl)		High	Mascot (B2)	KKVYFYDVFSELIKDNR	[K].kKVYFYDVFSELIKDNR.[T]	K2(Acetyl): 99.79	65	1	1	P47156	3	3	3	0.0308	0	1	1	1	736.055	2206.15	2206.15	-1.66	-0.00122	9/388	9	388	8.192e+06	EThcD (ETD With Supplemental HCD)	MS2	7.5248	55.5	41.703	9368	9368	9355	JHD2_tryp_1ul_EThcD.raw	599	26	9.6471e-06	13	trypsin
Jhd2	K130	Acetylation	K8(Acetyl)		High	Mascot (D17)	DVFSELIK	[Y].DVFSELIk.[D]	K8(Acetyl): 100	22	1	1	P47156	1	2	2	1	0	1	1	1	496.768	992.529	992.53	-0.79	-0.00039	5/92	5	92	2.2287e+07	HCD (High Energy Collision Dissociation)	MS2	12.7504	55.5	39.138	14102	14102	14095	JHD2_AspN_1ul_HCD.raw	228	21	0.0781457	13	asp-n
Jhd2	K130	Acetylation	K12(Acetyl)		High	Mascot (B17)	VYFYDVFSELIKDNR	[K].VYFYDVFSELIkDNR.[T]	K12(Acetyl): 100	76	1	1	P47156	1	3	3	0.8289	0	1	1	1	650.659	1949.96	1949.96	-0.51	-0.00033	11/188	11	188	3.32532e+06	HCD (High Energy Collision Dissociation)	MS2	0	250	44.5757	17344	17344	17314	JHD2_tryp_1ul_HCD.raw	453	27	5.11762e-07	13	trypsin
Jhd2	K147	Acetylation	K2(Acetyl)		High	Mascot (B17)	LKFRDISQLR	[K].LkFRDISQLR.[G]	K2(Acetyl): 100	29	1	1	P47156	2	3	3		0.0333	2	2	2	439.926	1317.76	1317.76	0.18	8e-05	9/136	9	136	4.9172e+07	HCD (High Energy Collision Dissociation)	MS2	2.01572	55.5	33.1173	11021	11021	10999	JHD2_tryp_1ul_HCD.raw	151	23	0.00957077	13	trypsin
Jhd2	K258	Acetylation	K2(Acetyl); C8(Carbamidomethyl)		High	Mascot (D2)	DKPFHIYCLSPPLERVPSG	[C].DkPFHIYcLSPPLERVPSG.[D]	K2(Acetyl): 100	27	1	1	P47156	1	3	3	1	0	1	2	2	752.049	2254.13	2254.13	0.07	5e-05	16/454	16	454	3.26146e+07	EThcD (ETD With Supplemental HCD)	MS2	0	14.12	36.7168	8456	8456	8444	JHD2_AspN_1ul_EThcD.raw	604	23	0.064122	13	asp-n
Jhd2	K258	Acetylation	K2(Acetyl); C8(Carbamidomethyl)		High	Mascot (D2)	DKPFHIYCLSPPLERVPSG	[C].DkPFHIYcLSPPLERVPSG.[D]	K2(Acetyl): 100	30	1	1	P47156	1	3	3		0.0323	2	2	2	752.049	2254.13	2254.13	0.07	5e-05	11/454	11	454	1.81325e+07	EThcD (ETD With Supplemental HCD)	MS2	1.97551	33.551	35.9576	8270	8270	8258	JHD2_AspN_1ul_EThcD.raw	604	23	0.0312613	13	asp-n
Jhd2	K258	Acetylation	K2(Acetyl); C8(Carbamidomethyl)		High	Mascot (D17)	DKPFHIYCLSPPLERVPSG	[C].DkPFHIYcLSPPLERVPSG.[D]	K2(Acetyl): 100	52	1	1	P47156	1	3	3	1	0	1	1	1	752.048	2254.13	2254.13	-1.88	-0.00141	11/310	11	310	1.14243e+07	HCD (High Energy Collision Dissociation)	MS2	15.7315	159.48	37.4555	13223	13223	13201	JHD2_AspN_1ul_HCD.raw	665	26	0.000204546	13	asp-n
Jhd2	K258	Acetylation	K2(Acetyl); C8(Carbamidomethyl)		High	Mascot (D17)	DKPFHIYCLSPPLERVPSG	[C].DkPFHIYcLSPPLERVPSG.[D]	K2(Acetyl): 100	59	1	1	P47156	1	3	3	1	0	1	1	1	752.049	2254.13	2254.13	0.48	0.00036	11/310	11	310	1.69191e+07	HCD (High Energy Collision Dissociation)	MS2	4.89484	55.5	35.9008	12439	12439	12420	JHD2_AspN_1ul_HCD.raw	600	26	4.14115e-05	13	asp-n
Jhd2	K345	Acetylation	K8(Acetyl)		High	Mascot (B17)	RSSLTTVKYGADIHNELPGQITGFPTR	[R].RSSLTTVkYGADIHNELPGQITGFPTR.[E]	K8(Acetyl): 100	54	1	1	P47156	2	3	3	1	0	1	1	1	1000.86	3000.56	3000.55	1.32	0.00132	8/462	8	462	4.68816e+06	HCD (High Energy Collision Dissociation)	MS2	20.9818	55.5	34.0574	11545	11545	11520	JHD2_tryp_1ul_HCD.raw	636	29	0.00013226	13	trypsin
Jhd2	K504	Acetylation	K4(Acetyl)		High	Mascot (B2)	AVQKPNEYIITFPK	[K].AVQkPNEYIITFPK.[C]	K4(Acetyl): 100	37	1	1	P47156	0	3	3	0.3514	0	1	1	1	563.978	1689.92	1689.92	-1.54	-0.00087	6/300	6	300	7.99328e+07	EThcD (ETD With Supplemental HCD)	MS2	5.3072	53.678	34.3068	7538	7538	7526	JHD2_tryp_1ul_EThcD.raw	513	25	0.00504763	13	trypsin
Jhd2	K504	Acetylation	K4(Acetyl)		High	Mascot (B17)	AVQKPNEYIITFPK	[K].AVQkPNEYIITFPK.[C]	K4(Acetyl): 100	40	1	1	P47156	0	3	3	0.15	0	1	1	1	563.977	1689.92	1689.92	-3.38	-0.00191	8/196	8	196	5.8591e+07	HCD (High Energy Collision Dissociation)	MS2	2.90283	44.905	34.297	11667	11667	11645	JHD2_tryp_1ul_HCD.raw	439	27	0.00199726	13	trypsin
Jhd2	K504	Acetylation	K4(Acetyl)		High	Mascot (B17)	AVQKPNEYIITFPK	[K].AVQkPNEYIITFPK.[C]	K4(Acetyl): 100	51	1	1	P47156	0	2	2	0.2549	0	1	1	1	845.462	1689.92	1689.92	-2.87	-0.00242	12/196	12	196	2.28932e+07	HCD (High Energy Collision Dissociation)	MS2	0	55.5	34.3086	11676	11676	11645	JHD2_tryp_1ul_HCD.raw	544	28	0.000230977	13	trypsin
Jhd2	K602	Acetylation	K2(Acetyl)		High	Mascot (C17)	RKIQAIVP	[I].RkIQAIVP.[R]	K2(Acetyl): 100	34	1	1	P47156	1	2	2	1	0	1	1	1	483.809	966.61	966.609	0.83	0.0004	4/108	4	108	4.3777e+06	HCD (High Energy Collision Dissociation)	MS2	8.63542	132.676	28.4955	8478	8478	8462	JHD2_lysarg_1ul_HCD.raw	90	22	0.0019825	13	lysarginase
Jhd2	K602	Acetylation	K2(Acetyl)		High	Mascot (C17)	RKIQAIVP	[I].RkIQAIVP.[R]	K2(Acetyl): 100	38	1	1	P47156	1	2	2	0.7632	0	1	1	1	483.809	966.61	966.609	0.32	0.00016	4/108	4	108	1.49488e+06	HCD (High Energy Collision Dissociation)	MS2	43.4045	250	32.0795	9726	9726	9709	JHD2_lysarg_1ul_HCD.raw	90	22	0.000700185		lysarginase
Jhd2	K659	Acetylation	K2(Acetyl)		High	Mascot (C17)	KKNHLSI	[H].KkNHLSI.[R]	K2(Acetyl): 100	31	1	1	P47156	1	2	2	0.3871	0	1	1	1	441.263	881.518	881.52	-2.58	-0.00114	4/78	4	78	3.41373e+06	HCD (High Energy Collision Dissociation)	MS2	0	250	26.698	7800	7800	7787	JHD2_lysarg_1ul_HCD.raw	196	25	0.00863428		lysarginase
Jhd2	K676	Acetylation	K3(Acetyl); C8(Carbamidomethyl)		High	Mascot (D17)	DSKVSILCTQ	[T].DSkVSILcTQ.[D]	K3(Acetyl): 100	48	1	1	P47156	0	2	2	1	0	1	1	1	596.797	1192.59	1192.59	-0.92	-0.00055	6/152	6	152	3.06199e+07	HCD (High Energy Collision Dissociation)	MS2	0	55.5	32.3352	10571	10571	10553	JHD2_AspN_1ul_HCD.raw	437	24	0.000356001	13	asp-n
Jhd2	K676	Acetylation	K3(Acetyl); C8(Carbamidomethyl)		High	Mascot (D17)	DSKVSILCTQ	[T].DSkVSILcTQ.[D]	K3(Acetyl): 100	52	1	1	P47156	0	2	2		0.0189	2	2	2	596.797	1192.59	1192.59	-1.12	-0.00067	7/152	7	152	2.02755e+07	HCD (High Energy Collision Dissociation)	MS2	42.6258	68.764	32.8202	10823	10823	10799	JHD2_AspN_1ul_HCD.raw	437	24	0.000153621	13	asp-n
Jhd2	K687	Acetylation	C5(Carbamidomethyl); K11(Acetyl)		High	Mascot (B17)	VSILCTQDYLK	[K].VSILcTQDYLk.[S]	K11(Acetyl): 100	38	1	1	P47156	0	2	2	1	0	1	1	1	691.352	1381.7	1381.7	-4.33	-0.00299	8/146	8	146	8.25668e+06	HCD (High Energy Collision Dissociation)	MS2	33.0265	61.765	35.6446	12429	12429	12407	JHD2_tryp_1ul_HCD.raw	311	26	0.0026652	13	trypsin
Jhd2	K687	Acetylation	K4(Acetyl)		High	Mascot (D17)	DYLKSIQNLNNS	[Q].DYLkSIQNLNNS.[D]	K4(Acetyl): 100	59	1	1	P47156	0	2	2	0.3898	0	1	1	1	725.864	1450.72	1450.72	1.74	0.00126	9/184	9	184	3.77998e+06	HCD (High Energy Collision Dissociation)	MS2	0	55.5	33.036	10935	10935	10921	JHD2_AspN_1ul_HCD.raw	347	23	2.1692e-05	13	asp-n
Jhd2	K70	Acetylation	K10(Acetyl)		High	Mascot (B2)	IQNLENLDLKNR	[R].IQNLENLDLkNR.[C]	K10(Acetyl): 100	35	1	1	P47156	1	3	3	1	0	1	1	1	504.611	1511.82	1511.82	0.16	8e-05	8/258	8	258	1.2431e+07	EThcD (ETD With Supplemental HCD)	MS2	45.7219	55.5	30.2463	6675	6675	6663	JHD2_tryp_1ul_EThcD.raw	367	24	0.00627532	13	trypsin
Jhd2	K70	Acetylation	K10(Acetyl)		High	Mascot (B17)	IQNLENLDLKNR	[R].IQNLENLDLkNR.[C]	K10(Acetyl): 100	57	1	1	P47156	1	3	3	0.8246	0	1	1	1	504.611	1511.82	1511.82	0.1	5e-05	9/170	9	170	1.35092e+07	HCD (High Energy Collision Dissociation)	MS2	11.8696	55.5	30.2407	9578	9578	9556	JHD2_tryp_1ul_HCD.raw	367	26	4.01454e-05	13	trypsin
Jhd2	K70	Acetylation	K10(Acetyl)		High	Mascot (B17)	IQNLENLDLKNR	[R].IQNLENLDLkNR.[C]	K10(Acetyl): 100	77	1	1	P47156	1	2	2	0.8312	0	1	1	1	756.412	1511.82	1511.82	-0.29	-0.00022	10/170	10	170	8.66262e+06	HCD (High Energy Collision Dissociation)	MS2	0	55.5	30.2798	9604	9604	9593	JHD2_tryp_1ul_HCD.raw	341	26	3.4334e-07	13	trypsin
Jhd2	K720	Acetylation	K7(Acetyl)		High	Mascot (D17)	DIDSLIKQVGVKL	[K].DIDSLIkQVGVKL.[D]	K7(Acetyl): 100	21	1	1	P47156	1	3	3	0.1905	0	1	1	1	490.624	1469.86	1469.86	0.66	0.00032	6/172	6	172	7.88931e+06	HCD (High Energy Collision Dissociation)	MS2	0	58.412	42.3133	15547	15547	15529	JHD2_AspN_1ul_HCD.raw	90	17	0.0326748	13	asp-n
Jhd2	K720	Acetylation	K11(Acetyl)		High	Mascot (C17)	KSLKDIDSLIKQVGV	[T].KSLKDIDSLIkQVGV.[K]	K11(Acetyl): 100	43	1	1	P47156	2	3	3	0.5116	0	1	1	1	562.333	1684.98	1684.98	-0.15	-9e-05	16/228	16	228	4.78422e+06	HCD (High Energy Collision Dissociation)	MS2	35.4085	138.803	36.943	11494	11494	11473	JHD2_lysarg_1ul_HCD.raw	187	25	0.000471858	13	lysarginase
Jhd2	K720	Acetylation	K7(Acetyl)		High	Mascot (D17)	DIDSLIKQVGVKL	[K].DIDSLIkQVGVKL.[D]	K7(Acetyl): 100	69	1	1	P47156	1	2	2	0.6522	0	1	1	1	735.435	1469.86	1469.86	4.3	0.00316	10/172	10	172	1.60468e+07	HCD (High Energy Collision Dissociation)	MS2	19.6892	55.5	42.2288	15513	15513	15503	JHD2_AspN_1ul_HCD.raw	140	19	8.95567e-07	13	asp-n
Jhd2	K720	Acetylation	K7(Acetyl)		High	Mascot (D17)	DIDSLIKQVGVKLDR	[K].DIDSLIkQVGVKLDR.[-]	K7(Acetyl): 100	76	1	1	P47156	2	2	2	0.2763	0	1	1	1	870.997	1740.99	1740.99	0.55	0.00048	11/226	11	226	2.06797e+07	HCD (High Energy Collision Dissociation)	MS2	4.58904	55.5	39.5551	14317	14317	14296	JHD2_AspN_1ul_HCD.raw	235	22	2.92441e-07	13	asp-n
Jhd2	K725	Acetylation	K5(Acetyl)		High	Mascot (B17)	QVGVKLDR	[K].QVGVkLDR.[-]	K5(Acetyl): 100	35	1	1	P47156	1	2	2	0.7429	0	1	2	2	478.78	956.553	956.552	0.32	0.00015	7/100	7	100	6.57397e+07	HCD (High Energy Collision Dissociation)	MS2	2.40072	55.5	27.454	8305	8305	8288	JHD2_tryp_1ul_HCD.raw	449	27	0.00762459	14	trypsin
Jhd2	K725	Acetylation	K5(Acetyl)		High	Mascot (B17)	QVGVKLDR	[K].QVGVkLDR.[-]	K5(Acetyl): 100	35	1	1	P47156	1	2	2	0.7429	0	1	2	2	478.779	956.551	956.552	-1.15	-0.00055	7/100	7	100	3.98395e+07	HCD (High Energy Collision Dissociation)	MS2	2.626	38.096	28.4541	8816	8816	8805	JHD2_tryp_1ul_HCD.raw	391	27	0.00667032	14	trypsin
Jhd2	K725	Acetylation	K15(Acetyl)		High	Mascot (B17)	SLKDIDSLIKQVGVKLDR	[K].SLKDIDSLIKQVGVkLDR.[-]	K15(Acetyl): 100	35	1	1	P47156	3	4	4	0.4571	0	1	1	1	518.054	2069.2	2069.2	-0.61	-0.00032	14/296	14	296	5.80026e+07	HCD (High Energy Collision Dissociation)	MS2	0	55.5	39.0526	14398	14398	14372	JHD2_tryp_1ul_HCD.raw	138	22	0.00229535	13	trypsin
Jhd2	K725	Acetylation	K12(Acetyl)		High	Mascot (D2)	DIDSLIKQVGVKLDR	[K].DIDSLIKQVGVkLDR.[-]	K12(Acetyl): 100	39	1	1	P47156	2	3	3	0.7436	0	1	1	1	580.999	1740.98	1740.99	-0.93	-0.00054	9/338	9	338	1.63714e+07	EThcD (ETD With Supplemental HCD)	MS2	0	55.5	39.3212	9072	9072	9061	JHD2_AspN_1ul_EThcD.raw	231	19	0.00136013	13	asp-n
Jhd2	K725	Acetylation	K5(Acetyl)		High	Mascot (B2)	QVGVKLDR	[K].QVGVkLDR.[-]	K5(Acetyl): 100	45	1	1	P47156	1	2	2	0.6889	0	1	1	1	478.78	956.553	956.552	0.57	0.00027	7/156	7	156	1.13264e+07	EThcD (ETD With Supplemental HCD)	MS2	3.41019	55.5	24.9523	5569	5569	5555	JHD2_tryp_1ul_EThcD.raw	449	24	0.00078382	13	trypsin
Jhd2	K725	Acetylation	K5(Acetyl)		High	Mascot (B17)	QVGVKLDR	[K].QVGVkLDR.[-]	K5(Acetyl): 100	58	1	1	P47156	1	2	2	0.6034	0	1	1	1	478.78	956.552	956.552	-0.26	-0.00012	6/100	6	100	2.25666e+07	HCD (High Energy Collision Dissociation)	MS2	5.40002	55.5	24.9358	7009	7009	6986	JHD2_tryp_1ul_HCD.raw	441	27	3.72742e-05		trypsin
Jhd2	K725	Acetylation	K12(Acetyl)		High	Mascot (D17)	DIDSLIKQVGVKLDR	[K].DIDSLIKQVGVkLDR.[-]	K12(Acetyl): 100	60	1	1	P47156	2	3	3	0.5	0	1	1	1	580.997	1740.98	1740.99	-4.51	-0.00262	16/226	16	226	1.54239e+07	HCD (High Energy Collision Dissociation)	MS2	0	46.674	39.3142	14196	14196	14188	JHD2_AspN_1ul_HCD.raw	268	22	1.33384e-05	13	asp-n
Jhd2	K93	Acetylation	K4(Acetyl)		High	Mascot (D17)	DPSKLILR	[K].DPSkLILR.[E]	K4(Acetyl): 100	22	1	1	P47156	0	2	2	0.2727	0	1	1	1	492.298	983.589	983.588	0.76	0.00038	6/104	6	104	2.53984e+06	HCD (High Energy Collision Dissociation)	MS2	28.2979	86.794	29.8574	9283	9283	9253	JHD2_AspN_1ul_HCD.raw	86	17	0.0262705	13	asp-n
Jhd2	K93	Acetylation	K4(Acetyl)		High	Mascot (D17)	DPSKLILREPYTIVEYS	[K].DPSkLILREPYTIVEYS.[D]	K4(Acetyl): 100	60	1	1	P47156	2	2	2	0.1833	0	1	1	1	1033.05	2065.09	2065.09	1.8	0.00186	11/258	11	258	4.72458e+06	HCD (High Energy Collision Dissociation)	MS2	8.72762	55.5	38.2789	13666	13666	13632	JHD2_AspN_1ul_HCD.raw	401	24	2.03289e-05	13	asp-n
Jhd2p	S212	Phosphorylation	S9(Phospho)		High	Mascot (C17)	DQYPKSLLS	[A].DQYPKSLLs.[D]	S9(Phospho): 100	26	1	1	P47156	0	2	2	0.5769	0	1	1	1	565.76	1130.51	1130.51	0.16	9e-05	6/132	6	132	3.43584e+06	HCD (High Energy Collision Dissociation)	MS2	0	250	33.2514	11039	11039	11013	JHD2_AspN_1ul_HCD.raw	76	18	0.00899049	13	asp-n
Jhd2p	S212	Phosphorylation	S9(Phospho)		High	Mascot (C17)	DQYPKSLLSDDE	[A].DQYPKSLLsDDE.[D]	S9(Phospho): 100	34	1	1	P47156	2	2	2	0.5588	0	1	1	1	745.311	1489.61	1489.61	3.29	0.00245	9/180	9	180	2.69892e+06	HCD (High Energy Collision Dissociation)	MS2	0	128.896	34.3075	11589	11589	11571	JHD2_AspN_1ul_HCD.raw	94	19	0.00183273	13	asp-n
Jhd2p	S212	Phosphorylation	S9(Phospho)		High	Mascot (C17)	DQYPKSLLSDDE	[A].DQYPKSLLsDDE.[D]	S9(Phospho): 100	34	1	1	P47156	2	2	2	0.5294	0	1	1	1	745.312	1489.62	1489.61	4.84	0.00361	9/180	9	180	9.14933e+06	HCD (High Energy Collision Dissociation)	MS2	46.8083	55.5	33.686	11257	11257	11229	JHD2_AspN_1ul_HCD.raw	107	19	0.00220472	13	asp-n
Jhd2p	S212	Phosphorylation	S9(Phospho)		High	Mascot (C17)	DQYPKSLLSDDE	[A].DQYPKSLLsDDE.[D]	S9(Phospho): 100	42	1	1	P47156	2	2	2	0.5714	0	1	1	1	745.311	1489.61	1489.61	3.2	0.00239	9/180	9	180	4.93271e+06	HCD (High Energy Collision Dissociation)	MS2	25.316	55.5	33.9006	11374	11374	11338	JHD2_AspN_1ul_HCD.raw	94	19	0.000301369	13	asp-n
Jhd2p	S266	Phosphorylation	S10(Phospho)		High	Mascot (C2)	DKPFHIYCLSPPLERVPSG	[C].DKPFHIYCLsPPLERVPSG.[D]	S10(Phospho): 99.99	22	1	1	P47156	0	3	3	0.0909	0	1	1	1	745.691	2235.06	2235.07	-4.01	-0.00299	16/454	16	454	1.39762e+07	EThcD (ETD With Supplemental HCD)	MS2	0	58.388	38.5761	8903	8903	8891	JHD2_AspN_1ul_EThcD.raw	178	20	0.0594826	13	asp-n
Jhd2p	S266	Phosphorylation	C4(Carbamidomethyl); C7(Carbamidomethyl); C15(Carbamidomethyl); S17(Phospho)		High	Mascot	TILCDSCDKPFHIYCLSPPLER	[R].TILcDScDKPFHIYcLsPPLER.[V]	S17(Phospho): 100	33	1	1	P47156	0	3	3	0.8182	0	1	1	1	934.42	2801.25	2801.25	-1	-0.00094	7/344	7	344	5.29961e+07	HCD (High Energy Collision Dissociation)	MS2	0	11.002	37.8088	13664	13664	13640	JHD2_tryp_1ul_HCD.raw	1079	32	0.0253508	13	Trypsin
Jhd2p	S266	Phosphorylation	C4(Carbamidomethyl); C7(Carbamidomethyl); C15(Carbamidomethyl); S17(Phospho)		High	Mascot	TILCDSCDKPFHIYCLSPPLER	[R].TILcDScDKPFHIYcLsPPLER.[V]	S17(Phospho): 100	41	1	1	P47156	0	3	3	0.375	0	1	1	1	934.422	2801.25	2801.25	0.3	0.00028	14/512	14	512	1.89327e+07	EThcD (ETD With Supplemental HCD)	MS2	0	25.849	37.8485	8389	8389	8376	JHD2_tryp_1ul_EThcD.raw	1105	30	0.00492416	13	Trypsin
Jhd2p	S274	Phosphorylation	C8(Carbamidomethyl); S18(Phospho)		High	Mascot (C2)	DKPFHIYCLSPPLERVPSG	[C].DKPFHIYcLSPPLERVPsG.[D]	S18(Phospho): 100	31	1	1	P47156	0	3	3	0.871	0	1	1	1	764.7	2292.08	2292.09	-1.85	-0.00142	18/454	18	454	6.41514e+07	EThcD (ETD With Supplemental HCD)	MS2	13.0262	7.32	37.2493	8585	8585	8575	JHD2_AspN_1ul_EThcD.raw	164	19	0.00592671	13	asp-n
Jhd2p	S274	Phosphorylation	C8(Carbamidomethyl); S18(Phospho)		High	Mascot (C17)	DKPFHIYCLSPPLERVPSGDWICNTCIVGNGYYGFTQ	[C].DKPFHIYcLSPPLERVPsGDWICNTCIVGNGYYGFTQ.[D]	S18(Phospho): 99.99	33	1	1	P47156	1	3	3	0.0606	0	1	1	1	1442.98	4326.94	4326.95	-2.51	-0.00361	19/642	19	642	433133	HCD (High Energy Collision Dissociation)	MS2	13.1246	113.865	43.4954	15978	15978	15965	JHD2_AspN_1ul_HCD.raw	756	28	0.0171985	13	asp-n
Jhd2p	S274	Phosphorylation	C8(Carbamidomethyl); S18(Phospho)		High	Mascot (C17)	DKPFHIYCLSPPLERVPSG	[C].DKPFHIYcLSPPLERVPsG.[D]	S18(Phospho): 100	33	1	1	P47156	0	3	3	0.2121	0	1	1	1	764.699	2292.08	2292.09	-2.41	-0.00184	11/310	11	310	2.81743e+07	HCD (High Energy Collision Dissociation)	MS2	0	16.642	37.6878	13330	13330	13313	JHD2_AspN_1ul_HCD.raw	154	21	0.00365166	13	asp-n
Jhd2p	S274	Phosphorylation	C8(Carbamidomethyl); S18(Phospho)		High	Mascot (C17)	DKPFHIYCLSPPLERVPSG	[C].DKPFHIYcLSPPLERVPsG.[D]	S18(Phospho): 100	33	1	1	P47156	0	3	3	0.3939	0	1	1	1	764.698	2292.08	2292.09	-3.29	-0.00251	18/310	18	310	5.25491e+07	HCD (High Energy Collision Dissociation)	MS2	49.9492	15.045	37.253	13129	13129	13101	JHD2_AspN_1ul_HCD.raw	165	21	0.00434965	13	asp-n
Jhd2p	S274	Phosphorylation	S4(Phospho); C9(Carbamidomethyl); C12(Carbamidomethyl); C37(Carbamidomethyl)		High	Mascot (B17)	RVPSGDWICNTCIVGNGYYGFTQDTHDYSLPEFQEYCK	[E].RVPsGDWIcNTcIVGNGYYGFTQDTHDYSLPEFQEYcK.[R]	S4(Phospho): 100	46	1	1	P47156	1	4	4	0.2609	0	1	1	1	1165	4656.96	4656.96	1.7	0.00198	32/648	32	648	1.75444e+06	HCD (High Energy Collision Dissociation)	MS2	1.7091	250	40.787	12966	12966	12943	JHD2_lysarg_1ul_HCD.raw	1393	34	0.00172156	13	lysarginase
Jhd2p	S274	Phosphorylation	C8(Carbamidomethyl); S18(Phospho)		High	Mascot (C17)	DKPFHIYCLSPPLERVPSG	[C].DKPFHIYcLSPPLERVPsG.[D]	S18(Phospho): 100	61	1	1	P47156	0	2	2	0.6066	0	1	1	1	1146.54	2292.08	2292.09	-3.13	-0.00358	15/310	15	310	2.9532e+07	HCD (High Energy Collision Dissociation)	MS2	0	36.352	37.2733	13142	13142	13126	JHD2_AspN_1ul_HCD.raw	163	21	7.0171e-06	13	asp-n
Jhd2p	S274	Phosphorylation	C8(Carbamidomethyl); S18(Phospho)		High	Mascot (C17)	DKPFHIYCLSPPLERVPSG	[C].DKPFHIYcLSPPLERVPsG.[D]	S18(Phospho): 100	62	1	1	P47156	0	2	2	0.5323	0	1	1	1	1146.55	2292.09	2292.09	1.03	0.00118	12/310	12	310	5.61013e+06	HCD (High Energy Collision Dissociation)	MS2	0	138.327	37.6601	13319	13319	13293	JHD2_AspN_1ul_HCD.raw	155	21	4.56354e-06	13	asp-n
Jhd2p	S340	Phosphorylation	S5(Phospho)		High	Mascot	NRRSSLTTVK	[K].NRRSsLTTVK.[Y]	S5(Phospho): 99.76	32	1	1	P47156	2	2	2	0.125	0	1	1	1	621.321	1241.64	1241.64	-0.41	-0.00025	7/146	7	146	1.3823e+07	HCD (High Energy Collision Dissociation)	MS2	0	128.953	21.7284	5745	5745	5733	JHD2_tryp_1ul_HCD.raw	210	25	0.00685787	13	Trypsin
Jhd2p	S340	Phosphorylation	S5(Phospho)		High	Mascot	NRRSSLTTVK	[K].NRRSsLTTVK.[Y]	S5(Phospho): 100	38	1	1	P47156	2	3	3	0.0789	0	1	1	1	414.55	1241.64	1241.64	-0.47	-0.00019	7/218	7	218	5.88266e+06	EThcD (ETD With Supplemental HCD)	MS2	42.3847	250	21.726	4955	4955	4947	JHD2_tryp_1ul_EThcD.raw	206	22	0.00150604	13	Trypsin
Jhd2p	S340	Phosphorylation	S3(Phospho)		High	Mascot	RSSLTTVKYGADIHNELPGQITGFPTR	[R].RSsLTTVKYGADIHNELPGQITGFPTR.[E]	S3(Phospho): 99.44	81	1	1	P47156	2	3	3	0.0494	0	1	1	1	1013.51	3038.52	3038.51	3.53	0.00357	11/462	11	462	7.00849e+06	HCD (High Energy Collision Dissociation)	MS2	0	93.166	34.8114	11951	11951	11925	JHD2_tryp_1ul_HCD.raw	668	30	2.79735e-07	13	Trypsin
Jhd2p	S711	Phosphorylation	S8(Phospho)		High	Mascot (C17)	DELYFTKSLK	[D].DELYFTKsLK.[D]	S8(Phospho): 100	40	1	1	P47156	0	2	2	0.3	0	1	1	1	662.314	1323.62	1323.62	-1.47	-0.00097	13/134	13	134	1.06666e+07	HCD (High Energy Collision Dissociation)	MS2	9.74612	24.835	33.3723	11111	11111	11106	JHD2_AspN_1ul_HCD.raw	63	17	0.000345391	13	asp-n
Jhd2	K117/K118	Acetylation	K12(Acetyl)		High	Mascot (D17)	DSTHASEILKKKVYFY	[S].DSTHASEILKKkVYFY.[D]	K11(Acetyl): 49.86; K12(Acetyl): 49.86	27	1	1	P47156	1	2	2	0.0741	0	1	1	1	986.014	1971.02	1971.02	-0.65	-0.00064	8/208	8	208	1.03803e+07	HCD (High Energy Collision Dissociation)	MS2	0	67.695	31.4711	10131	10131	10099	JHD2_AspN_1ul_HCD.raw	430	24	0.0435952	13	asp-n
Jhd2	K117/K118	Acetylation	K1(Acetyl)		High	Mascot (C17)	KKKVYFYDVFSELIKDN	[L].kKKVYFYDVFSELIKDN.[R]	K2(Acetyl): 49.88; K3(Acetyl): 49.88	39	1	1	P47156	3	3	3		0.0488	3	3	3	726.721	2178.15	2178.15	-0.1	-7e-05	8/258	8	258	3.64511e+06	HCD (High Energy Collision Dissociation)	MS2	63.6794	55.5	39.9327	12642	12642	12609	JHD2_lysarg_1ul_HCD.raw	589	30	0.00338911	13	lysarginase
Jhd2	K117/K118	Acetylation	K2(Acetyl)		High	Mascot (C17)	KKKVYFYDVFSELIKDN	[L].KkKVYFYDVFSELIKDN.[R]	K2(Acetyl): 49.88; K3(Acetyl): 49.88	41	1	1	P47156	3	3	3	0.0488	0	1	2	2	726.721	2178.15	2178.15	-0.1	-7e-05	8/258	8	258	3.64511e+06	HCD (High Energy Collision Dissociation)	MS2	63.6794	55.5	39.9327	12642	12642	12609	JHD2_lysarg_1ul_HCD.raw	589	30	0.00228079	13	lysarginase
Jhd2	K117/K118	Acetylation	K3(Acetyl)		High	Mascot (C17)	KKKVYFYDVFSELIKDN	[L].KKkVYFYDVFSELIKDN.[R]	K2(Acetyl): 49.88; K3(Acetyl): 49.88	41	1	1	P47156	3	3	3	0.0488	0	1	1	1	726.721	2178.15	2178.15	-0.1	-7e-05	8/258	8	258	3.64511e+06	HCD (High Energy Collision Dissociation)	MS2	63.6794	55.5	39.9327	12642	12642	12609	JHD2_lysarg_1ul_HCD.raw	589	30	0.00228079	13	lysarginase
Jhd2	K117/K118	Acetylation	K1(Acetyl)		High	Mascot (C2)	KKKVYFYDVFSELIKDN	[L].kKKVYFYDVFSELIKDN.[R]	K2(Acetyl): 49.92; K3(Acetyl): 49.92	44	1	1	P47156	3	3	3		0.0222	2	2	2	726.721	2178.15	2178.15	-0.26	-0.00019	19/386	19	386	4.49326e+06	EThcD (ETD With Supplemental HCD)	MS2	3.91001	143.181	39.2976	8029	8029	8019	JHD2_lysarg_1ul_EThcD.raw	534	22	0.000949536	13	lysarginase
Jhd2	K117/K118	Acetylation	K2(Acetyl)		High	Mascot (C2)	KKKVYFYDVFSELIKDN	[L].KkKVYFYDVFSELIKDN.[R]	K2(Acetyl): 49.92; K3(Acetyl): 49.92	45	1	1	P47156	3	3	3	0.0222	0	1	1	1	726.721	2178.15	2178.15	-0.26	-0.00019	19/386	19	386	4.49326e+06	EThcD (ETD With Supplemental HCD)	MS2	3.91001	143.181	39.2976	8029	8029	8019	JHD2_lysarg_1ul_EThcD.raw	534	22	0.000786161	13	lysarginase
Jhd2	K118/K119	Acetylation	K2(Acetyl)		High	Mascot (B17)	KKVYFYDVFSELIKDNR	[K].KkVYFYDVFSELIKDNR.[T]	K1(Acetyl): 50; K2(Acetyl): 50	80	1	1	P47156	3	3	3	0.0625	0	1	1	1	736.057	2206.16	2206.15	1.32	0.00097	12/260	12	260	6.6376e+06	HCD (High Energy Collision Dissociation)	MS2	19.9723	250	41.7234	15997	15997	15970	JHD2_tryp_1ul_HCD.raw	536	28	2.89824e-07	13	trypsin
Jhd2	K118/K130	Acetylation	K1(Acetyl)		High	Mascot (C17)	KKKVYFYDVFSELIKDN	[L].kKKVYFYDVFSELIKDN.[R]	K3(Acetyl): 49.68; K15(Acetyl): 49.68	31	1	1	P47156	3	3	3	1	0	1	3	3	726.721	2178.15	2178.15	-0.1	-7e-05	10/258	10	258	6.43965e+06	HCD (High Energy Collision Dissociation)	MS2	14.212	142.009	39.3146	12388	12388	12365	JHD2_lysarg_1ul_HCD.raw	589	30	0.0222375	13	lysarginase
Jhd2	K118/K130	Acetylation	K2(Acetyl)		High	Mascot (C17)	KKKVYFYDVFSELIKDN	[L].KkKVYFYDVFSELIKDN.[R]	K3(Acetyl): 49.68; K15(Acetyl): 49.68	31	1	1	P47156	3	3	3	1	0	1	2	2	726.721	2178.15	2178.15	-0.1	-7e-05	10/258	10	258	6.43965e+06	HCD (High Energy Collision Dissociation)	MS2	14.212	142.009	39.3146	12388	12388	12365	JHD2_lysarg_1ul_HCD.raw	589	30	0.021139	13	lysarginase
Jhd2	K118/K130	Acetylation	K3(Acetyl)		High	Mascot (C17)	KKKVYFYDVFSELIKDN	[L].KKkVYFYDVFSELIKDN.[R]	K3(Acetyl): 49.68; K15(Acetyl): 49.68	31	1	1	P47156	3	3	3	1	0	1	1	1	726.721	2178.15	2178.15	-0.1	-7e-05	10/258	10	258	6.43965e+06	HCD (High Energy Collision Dissociation)	MS2	14.212	142.009	39.3146	12388	12388	12365	JHD2_lysarg_1ul_HCD.raw	589	30	0.021139	13	lysarginase
Jhd2	K243/K248	Acetylation	K1(Acetyl)		High	Mascot (B17)	KTNDPKR	[R].kTNDPKR.[T]	K1(Acetyl): 50; K6(Acetyl): 50	38	1	1	P47156	2	2	2	0.1579	0	1	1	1	450.748	900.49	900.49	-0.16	-7e-05	5/98	5	98	408042	HCD (High Energy Collision Dissociation)	MS2	0	338.22	15.3487	4017	4017	4015	JHD2_tryp_1ul_HCD.raw	418	27	0.00324449	13	trypsin
Jhd2	K258	Acetylation	C4(Carbamidomethyl); C7(Carbamidomethyl); K9(Acetyl); C15(Carbamidomethyl)		High	Mascot (B17)	TILCDSCDKPFHIYCLSPPLER	[R].TILcDScDkPFHIYcLSPPLER.[V]	K9(Acetyl): 100	31	1	1	P47156	0	2	2	0.2258	0	1	1	1	1382.15	2763.29	2763.29	-1.47	-0.00203	11/344	11	344	8.20316e+06	HCD (High Energy Collision Dissociation)	MS2	0	28.23	36.5408	12900	12900	12866	JHD2_tryp_1ul_HCD.raw	280	25	0.0111206	13	trypsin
Jhd2	K37	Acetylation	K5(Acetyl); C13(Carbamidomethyl); M20(Oxidation)		High	Mascot (B17)	YGMVKVVPPNGFCPPLSIDMENFTFQPR	[R].YGMVkVVPPNGFcPPLSIDmENFTFQPR.[I]	K5(Acetyl): 100	39	1	1	P47156	1	4	4	0.1282	0	1	1	1	825.402	3298.58	3298.57	3.48	0.00287	11/398	11	398	1.38522e+07	HCD (High Energy Collision Dissociation)	MS2	17.8724	7.313	39.1892	14494	14494	14468	JHD2_tryp_1ul_HCD.raw	590	28	0.00361262	13	trypsin
Jhd2	K37	Acetylation	M3(Oxidation); K5(Acetyl)		High	Mascot (B2)	YGMVKVVPPNGFCPPLSIDMENFTFQPR	[R].YGmVkVVPPNGFCPPLSIDMENFTFQPR.[I]	K5(Acetyl): 100	40	1	1	P47156	1	3	3	0.025	0	1	1	1	1081.19	3241.55	3241.55	0.81	0.00088	13/614	13	614	3.52698e+07	EThcD (ETD With Supplemental HCD)	MS2	2.15528	55.5	43.5692	9805	9805	9796	JHD2_tryp_1ul_EThcD.raw	529	25	0.00292702	13	trypsin
Jhd2	K37	Acetylation	M3(Oxidation); K5(Acetyl)		High	Mascot (B17)	YGMVKVVPPNGFCPPLSIDMENFTFQPR	[R].YGmVkVVPPNGFCPPLSIDMENFTFQPR.[I]	K5(Acetyl): 100	44	1	1	P47156	1	3	3	1	0	1	1	1	1081.19	3241.56	3241.55	3.97	0.00429	9/398	9	398	5.96651e+07	HCD (High Energy Collision Dissociation)	MS2	5.09129	34.186	43.5426	16936	16936	16921	JHD2_tryp_1ul_HCD.raw	480	28	0.00106957	13	trypsin
Jhd2	K37	Acetylation	M3(Oxidation); K5(Acetyl)		High	Mascot (B17)	YGMVKVVPPNGFCPPLSIDMENFTFQPR	[R].YGmVkVVPPNGFCPPLSIDMENFTFQPR.[I]	K5(Acetyl): 100	52	1	1	P47156	1	4	4	0.0385	0	1	1	1	811.147	3241.57	3241.55	4.37	0.00354	13/398	13	398	8.13466e+06	HCD (High Energy Collision Dissociation)	MS2	15.5591	250	43.6504	16972	16972	16951	JHD2_tryp_1ul_HCD.raw	488	28	0.000164206	13	trypsin
Jhd2	K37	Acetylation	M8(Oxidation); K10(Acetyl)		High	Mascot (B17)	RLGVRYGMVKVVPPNGFCPPLSIDMENFTFQPR	[K].RLGVRYGmVkVVPPNGFCPPLSIDMENFTFQPR.[I]	K10(Acetyl): 100	56	1	1	P47156	3	4	4	1	0	1	1	1	956.486	3822.92	3822.93	-1.07	-0.00103	10/484	10	484	1.42164e+07	HCD (High Energy Collision Dissociation)	MS2	0	49.198	40.7043	15386	15386	15371	JHD2_tryp_1ul_HCD.raw	650	29	8.91012e-05	13	trypsin
Jhd2	K37	Acetylation	M7(Oxidation); K9(Acetyl)		High	Mascot (B17)	LGVRYGMVKVVPPNGFCPPLSIDMENFTFQPR	[R].LGVRYGmVkVVPPNGFCPPLSIDMENFTFQPR.[I]	K9(Acetyl): 100	58	1	1	P47156	2	4	4	0.569	0	1	1	1	917.461	3666.82	3666.83	-1.04	-0.00096	10/458	10	458	1.34058e+07	HCD (High Energy Collision Dissociation)	MS2	18.9185	23.814	42.4808	16411	16411	16393	JHD2_tryp_1ul_HCD.raw	567	28	4.30084e-05	13	trypsin
Jhd2	K37	Acetylation	K5(Acetyl); C13(Carbamidomethyl)		High	Mascot (B17)	YGMVKVVPPNGFCPPLSIDMENFTFQPR	[R].YGMVkVVPPNGFcPPLSIDMENFTFQPR.[I]	K5(Acetyl): 100	58	1	1	P47156	1	3	3	1	0	1	1	1	1094.86	3282.57	3282.58	-2.3	-0.00252	15/398	15	398	6.36664e+06	HCD (High Energy Collision Dissociation)	MS2	7.44985	55.5	43.9606	17085	17085	17072	JHD2_tryp_1ul_HCD.raw	529	28	4.24058e-05	13	trypsin
Jhd2	K658	Acetylation	K3(Acetyl)		High	Mascot (B17)	HKKNHLSIR	[R].HKkNHLSIR.[Q]	K2(Acetyl): 99.66	42	1	1	P47156	2	2	2	0.0952	0	1	1	1	587.843	1174.68	1174.68	-0.73	-0.00043	7/112	7	112	1.26079e+06	HCD (High Energy Collision Dissociation)	MS2	0	163.072	20.6393	5419	5419	5408	JHD2_tryp_1ul_HCD.raw	251	25	0.000821568	13	trypsin
Jhd2	K713	Acetylation	K3(Acetyl)		High	Mascot (B17)	SLKDIDSLIKQVGVKLDR	[K].SLkDIDSLIKQVGVKLDR.[-]	K3(Acetyl): 100	36	1	1	P47156	3	4	4		0.027	2	2	2	518.055	2069.2	2069.2	0.68	0.00035	20/296	20	296	2.98748e+07	HCD (High Energy Collision Dissociation)	MS2	0	250	40.8693	15490	15490	15459	JHD2_tryp_1ul_HCD.raw	118	21	0.0016027	13	trypsin
Jhd2	K713	Acetylation	K3(Acetyl)		High	Mascot (B2)	SLKDIDSLIKQVGVKLDR	[K].SLkDIDSLIKQVGVKLDR.[-]	K3(Acetyl): 100	37	1	1	P47156	3	3	3	0.027	0	1	1	1	690.402	2069.19	2069.2	-2.55	-0.00176	11/432	11	432	8.87746e+06	EThcD (ETD With Supplemental HCD)	MS2	0	46.357	39.1605	8713	8713	8699	JHD2_tryp_1ul_EThcD.raw	132	19	0.00120933	13	trypsin
Jhd2	K713	Acetylation	K3(Acetyl)		High	Mascot (B17)	SLKDIDSLIKQVGVKLDR	[K].SLkDIDSLIKQVGVKLDR.[-]	K3(Acetyl): 100	38	1	1	P47156	3	4	4	0.9737	0	1	2	2	518.055	2069.2	2069.2	0.57	0.00029	20/296	20	296	1.91354e+07	HCD (High Energy Collision Dissociation)	MS2	3.53761	157.532	42.0553	16182	16182	16176	JHD2_tryp_1ul_HCD.raw	118	21	0.000858721	13	trypsin
Jhd2	K713	Acetylation	K3(Acetyl)		High	Mascot (B17)	SLKDIDSLIKQVGVKLDR	[K].SLkDIDSLIKQVGVKLDR.[-]	K3(Acetyl): 100	47	1	1	P47156	3	3	3		0.0208	2	2	2	690.403	2069.19	2069.2	-1.67	-0.00115	12/296	12	296	1.96411e+07	HCD (High Energy Collision Dissociation)	MS2	22.5368	55.5	39.085	14422	14422	14384	JHD2_tryp_1ul_HCD.raw	132	22	0.000141105	13	trypsin
Jhd2	K713	Acetylation	K3(Acetyl)		High	Mascot (B17)	SLKDIDSLIKQVGVKLDR	[K].SLkDIDSLIKQVGVKLDR.[-]	K3(Acetyl): 100	47	1	1	P47156	3	4	4	0.1702	0	1	1	1	518.055	2069.2	2069.2	0.8	0.00042	19/296	19	296	1.87233e+07	HCD (High Energy Collision Dissociation)	MS2	67.0057	35.063	38.3417	13953	13953	13926	JHD2_tryp_1ul_HCD.raw	118	21	0.000127014	13	trypsin
Jhd2	K713	Acetylation	K3(Acetyl)		High	Mascot (B17)	SLKDIDSLIKQVGVKLDR	[K].SLkDIDSLIKQVGVKLDR.[-]	K3(Acetyl): 100	48	1	1	P47156	3	3	3	0.1042	0	1	1	1	690.405	2069.2	2069.2	1.34	0.00092	11/296	11	296	2.0557e+07	HCD (High Energy Collision Dissociation)	MS2	27.0672	55.5	39.2622	14533	14533	14516	JHD2_tryp_1ul_HCD.raw	118	21	9.45915e-05	13	trypsin
Jhd2	K243me1	K methylation	C3(Carbamidomethyl); C6(Carbamidomethyl); K8(Methyl)		High	Mascot (C17)	DACIVCRKTN	[D].DAcIVcRkTN.[D]	K8(Methyl): 99.76	27	1	1	P47156	0	2	2	1	0	1	1	1	625.804	1250.6	1250.6	2.01	0.00125	6/136	6	136	1.14252e+06	HCD (High Energy Collision Dissociation)	MS2	21.115	207.35	23.2997	6246	6246	6227	JHD2_AspN_1ul_HCD.raw	1092	25	0.115929	13	Asp-n
Jhd2	K258me1	K methylation	C5(Carbamidomethyl); C8(Carbamidomethyl); K10(Methyl); C16(Carbamidomethyl)		High	Mascot (A17)	RTILCDSCDKPFHIYCLSPPLER	[K].RTILcDScDkPFHIYcLSPPLER.[V]	K10(Methyl): 100	36	1	1	P47156	1	4	4	0.1667	0	1	1	1	723.604	2891.39	2891.4	-2.64	-0.00191	14/390	14	390	2.72766e+07	HCD (High Energy Collision Dissociation)	MS2	28.5376	18.327	35.2698	12206	12206	12198	JHD2_tryp_1ul_HCD.raw	4961	34	0.0697492	13	Trypsin
Jhd2	K258me1	K methylation	C3(Carbamidomethyl); K5(Methyl); C11(Carbamidomethyl)		High	Mascot (C17)	DSCDKPFHIYCLSPPLERVPSG	[C].DScDkPFHIYcLSPPLERVPSG.[D]	K5(Methyl): 100	52	1	1	P47156	2	3	3	1	0	1	1	1	863.411	2588.22	2588.23	-3.16	-0.00273	10/352	10	352	4.12943e+06	HCD (High Energy Collision Dissociation)	MS2	0	55.5	36.6122	12814	12814	12782	JHD2_AspN_1ul_HCD.raw	1938	28	0.000547424	13	Asp-n
Jhd2	K258me2	K methylation	D1(Methyl); K2(Dimethyl); C8(Carbamidomethyl)		High	Mascot (C17)	DKPFHIYCLSPPLERVPSG	[C].dkPFHIYcLSPPLERVPSG.[D]	K2(2xMethyl): 100	53	1	1	P47156	1	3	3	1	0	1	2	2	752.062	2254.17	2254.17	0.91	0.00068	8/310	8	310	1.66145e+07	HCD (High Energy Collision Dissociation)	MS2	21.967	69.835	37.4295	13214	13214	13193	JHD2_AspN_1ul_HCD.raw	6598	33	0.00164582	13	Asp-n
Jhd2	K258me3	K methylation	K2(Trimethyl); C8(Carbamidomethyl)		High	Mascot (C17)	DKPFHIYCLSPPLERVPSG	[C].DkPFHIYcLSPPLERVPSG.[D]	K2(3xMethyl): 100	53	1	1	P47156	1	3	3	1	0	1	1	1	752.062	2254.17	2254.17	0.91	0.00068	8/310	8	310	1.66145e+07	HCD (High Energy Collision Dissociation)	MS2	21.967	69.835	37.4295	13214	13214	13193	JHD2_AspN_1ul_HCD.raw	6598	33	0.00164582	13	Asp-n
Jhd2	K37me3	K methylation	N-Term(Acetyl); K5(Trimethyl)		High	Mascot (A17)	YGMVKVVPPNGFCPPLSIDMENFTFQPR	[R].yGMVkVVPPNGFCPPLSIDMENFTFQPR.[I]	K5(3xMethyl): 100	42	1	1	P47156	1	3	3	0.9762	0	1	1	1	1089.87	3267.6	3267.6	-1.48	-0.00162	15/398	15	398	4.05966e+06	HCD (High Energy Collision Dissociation)	MS2	21.1286	180.376	45.2273	17605	17605	17588	JHD2_tryp_1ul_HCD.raw	7529	36	0.0236433	13	Trypsin
Jhd2	K381me2	K methylation	K12(Dimethyl); D15(Methyl); M18(Oxidation); M25(Oxidation)		High	Mascot (A2)	NINGDELIDYLKYCDHPMNLTNLPMAHNSLLPLFKR	[K].NINGDELIDYLkYCdHPmNLTNLPmAHNSLLPLFKR.[N]	K12(2xMethyl): 100	34	1	1	P47156	2	3	3	0.0882	0	1	1	1	1429.71	4287.13	4287.14	-3.09	-0.00441	20/880	20	880	2.21289e+07	EThcD (ETD With Supplemental HCD)	MS2	61.4696	18.753	42.1206	9462	9462	9450	JHD2_tryp_1ul_EThcD.raw	11118	32	0.237682	25	Trypsin
Jhd2	K457me1	K methylation	K3(Methyl); E10(Methyl); C13(Carbamidomethyl)		High	Mascot (C2)	DPKVWYSIPESGCTKFN	[G].DPkVWYSIPeSGcTKFN.[D]	K15(Methyl): 100	27	1	1	P47156	1	3	3	0.0741	0	1	1	1	685.999	2055.98	2055.98	-1.56	-0.00107	12/402	12	402	5.06467e+07	EThcD (ETD With Supplemental HCD)	MS2	6.41273	25.688	37.7575	8708	8708	8699	JHD2_AspN_1ul_EThcD.raw	2320	27	0.217499	13	Asp-n
Jhd2	K457me1	K methylation	E10(Methyl); C13(Carbamidomethyl); K15(Methyl)		High	Mascot (C17)	DPKVWYSIPESGCTKFN	[G].DPKVWYSIPeSGcTkFN.[D]	K15(Methyl): 100	30	1	1	P47156	1	3	3	0.0333	0	1	1	1	685.999	2055.98	2055.98	-1.38	-0.00095	12/274	12	274	6.95365e+07	HCD (High Energy Collision Dissociation)	MS2	9.25109	18.607	37.7515	13364	13364	13352	JHD2_AspN_1ul_HCD.raw	2409	29	0.111637	13	Asp-n
Jhd2	K457me1	K methylation	E7(Methyl); C10(Carbamidomethyl); K12(Methyl)		High	Mascot (A17)	VWYSIPESGCTK	[K].VWYSIPeSGcTk.[F]	K12(Methyl): 100	33	1	1	P47156	0	2	2	1	0	1	2	2	727.852	1454.7	1454.7	-0.51	-0.00037	5/140	5	140	1.98064e+07	HCD (High Energy Collision Dissociation)	MS2	4.35649	55.5	36.4952	12871	12871	12841	JHD2_tryp_1ul_HCD.raw	1188	28	0.030959	13	Trypsin
Jhd2	K457me1	K methylation	C13(Carbamidomethyl); K15(Methyl)		High	Mascot (C2)	DPKVWYSIPESGCTKFN	[G].DPKVWYSIPESGcTkFN.[D]	K15(Methyl): 100	39	1	1	P47156	1	3	3	0.1026	0	1	1	1	681.326	2041.96	2041.97	-2.45	-0.00167	10/402	10	402	1.69449e+08	EThcD (ETD With Supplemental HCD)	MS2	0.645509	3.024	35.233	8089	8089	8080	JHD2_AspN_1ul_EThcD.raw	1651	25	0.0114213	13	Asp-n
Jhd2	K457me1	K methylation	C13(Carbamidomethyl); K15(Methyl)		High	Mascot (C17)	DPKVWYSIPESGCTKFN	[G].DPKVWYSIPESGcTkFN.[D]	K15(Methyl): 100	46	1	1	P47156	1	2	2	0.1522	0	1	1	1	1021.49	2041.97	2041.97	2.4	0.00245	9/274	9	274	5.12418e+07	HCD (High Energy Collision Dissociation)	MS2	3.30149	18.743	35.2332	12081	12081	12067	JHD2_AspN_1ul_HCD.raw	2210	28	0.00283375	13	Asp-n
Jhd2	K457me1	K methylation	C13(Carbamidomethyl); K15(Methyl)		High	Mascot (C17)	DPKVWYSIPESGCTKFN	[G].DPKVWYSIPESGcTkFN.[D]	K15(Methyl): 100	49	1	1	P47156	1	3	3	0.2245	0	1	1	1	681.324	2041.96	2041.97	-4.96	-0.00338	14/274	14	274	1.30609e+08	HCD (High Energy Collision Dissociation)	MS2	4.05191	4.607	35.2048	12068	12068	12057	JHD2_AspN_1ul_HCD.raw	1896	28	0.00130559	13	Asp-n
Jhd2	K457me1	K methylation	C10(Carbamidomethyl); K12(Methyl)		High	Mascot (A17)	VWYSIPESGCTK	[K].VWYSIPESGcTk.[F]	K12(Methyl): 100	52	1	1	P47156	0	2	2	0.2692	0	1	1	1	720.844	1440.68	1440.68	-0.76	-0.00054	7/140	7	140	5.09191e+07	HCD (High Energy Collision Dissociation)	MS2	15.53	15.29	33.3682	11155	11155	11140	JHD2_tryp_1ul_HCD.raw	956	27	0.000331458	13	Trypsin
Jhd2	K457me1	K methylation	C8(Carbamidomethyl); K10(Methyl)		High	Mascot (D17)	YSIPESGCTKF	[W].YSIPESGcTkF.[N]	K10(Methyl): 100	55	1	1	P47156	2	2	2	0.5273	0	1	1	1	651.805	1302.6	1302.6	-1.24	-0.00081	6/134	6	134	3.35043e+07	HCD (High Energy Collision Dissociation)	MS2	37.7249	10.267	31.3559	10607	10607	10594	JHD2_chymo_1ul_HCD.raw	2642	49	0.000386281	25	Chymotrypsin
Jhd2	K457me2	K methylation	C13(Carbamidomethyl); K15(Dimethyl)		High	Mascot (C17)	DPKVWYSIPESGCTKFN	[G].DPKVWYSIPESGcTkFN.[D]	K15(2xMethyl): 100	29	1	1	P47156	1	3	3		0.0333	2	2	2	685.999	2055.98	2055.98	-1.38	-0.00095	12/274	12	274	6.95365e+07	HCD (High Energy Collision Dissociation)	MS2	9.25109	18.607	37.7515	13364	13364	13352	JHD2_AspN_1ul_HCD.raw	2409	29	0.14448	13	Asp-n
Jhd2	K457me2	K methylation	C10(Carbamidomethyl); K12(Dimethyl)		High	Mascot (A17)	VWYSIPESGCTK	[K].VWYSIPESGcTk.[F]	K12(2xMethyl): 100	33	1	1	P47156	0	2	2	1	0	1	1	1	727.852	1454.7	1454.7	-0.51	-0.00037	5/140	5	140	1.98064e+07	HCD (High Energy Collision Dissociation)	MS2	4.35649	55.5	36.4952	12871	12871	12841	JHD2_tryp_1ul_HCD.raw	1188	28	0.030959	13	Trypsin
Jhd2	K504me1	K methylation	K4(Methyl); E7(Methyl)		High	Mascot (A2)	AVQKPNEYIITFPK	[K].AVQkPNeYIITFPK.[C]	K4(Methyl): 100	36	1	1	P47156	0	3	3	0.0278	0	1	1	1	559.318	1675.94	1675.94	-1.07	-0.0006	7/300	7	300	4.59384e+07	EThcD (ETD With Supplemental HCD)	MS2	1.17962	10.432	36.5795	8071	8071	8062	JHD2_tryp_1ul_EThcD.raw	3286	27	0.0439175	13	Trypsin
Jhd2	K504me1	K methylation	K4(Methyl)		High	Mascot (A2)	AVQKPNEYIITFPK	[K].AVQkPNEYIITFPK.[C]	K4(Methyl): 100	45	1	1	P47156	0	3	3	0.2444	0	1	1	1	554.646	1661.92	1661.93	-0.73	-0.00041	6/300	6	300	7.35582e+06	EThcD (ETD With Supplemental HCD)	MS2	41.1528	132.522	35.5111	7817	7817	7802	JHD2_tryp_1ul_EThcD.raw	3490	27	0.00517363	13	Trypsin
Jhd2	K504me1	K methylation	K4(Methyl); E7(Methyl)		High	Mascot (A17)	AVQKPNEYIITFPK	[K].AVQkPNeYIITFPK.[C]	K4(Methyl): 100	53	1	1	P47156	0	3	3	0.8868	0	1	1	1	559.318	1675.94	1675.94	-1.51	-0.00084	7/196	7	196	5.40226e+07	HCD (High Energy Collision Dissociation)	MS2	3.19733	45.278	36.5885	12929	12929	12909	JHD2_tryp_1ul_HCD.raw	3405	32	0.000839628	13	Trypsin
Jhd2	K504me2	K methylation	K4(Dimethyl)		High	Mascot (A2)	AVQKPNEYIITFPK	[K].AVQkPNEYIITFPK.[C]	K4(2xMethyl): 100	35	1	1	P47156	0	3	3		0.0278	2	2	2	559.318	1675.94	1675.94	-1.07	-0.0006	7/300	7	300	4.59384e+07	EThcD (ETD With Supplemental HCD)	MS2	1.17962	10.432	36.5795	8071	8071	8062	JHD2_tryp_1ul_EThcD.raw	3286	27	0.0569689	13	Trypsin
Jhd2	K504me2	K methylation	K4(Dimethyl)		High	Mascot (A17)	AVQKPNEYIITFPK	[K].AVQkPNEYIITFPK.[C]	K4(2xMethyl): 100	53	1	1	P47156	0	3	3	0.8868	0	1	2	2	559.318	1675.94	1675.94	-1.51	-0.00084	7/196	7	196	5.40226e+07	HCD (High Energy Collision Dissociation)	MS2	3.19733	45.278	36.5885	12929	12929	12909	JHD2_tryp_1ul_HCD.raw	3405	32	0.000839628	13	Trypsin
Jhd2	K553me1	K methylation	K7(Methyl); C9(Carbamidomethyl)		High	Mascot (C17)	DYKLTQKACVF	[T].DYKLTQkAcVF.[D]	K7(Methyl): 100	47	1	1	P47156	0	2	2	1	0	1	1	1	693.859	1386.71	1386.71	1.37	0.00095	9/152	9	152	3.66942e+07	HCD (High Energy Collision Dissociation)	MS2	11.4012	43.944	32.1041	10459	10459	10440	JHD2_AspN_1ul_HCD.raw	2616	29	0.00245249	13	Asp-n
Jhd2	K634me1	K methylation	C21(Carbamidomethyl); C24(Carbamidomethyl); K25(Methyl)		High	Mascot (A2)	TTLLEVHTDPNDEDEEYDIFCSQCK	[R].TTLLEVHTDPNDEDEEYDIFcSQck.[T]	K25(Methyl): 100	41	1	1	P47156	0	3	3	0.0244	0	1	1	1	1024.77	3072.31	3072.31	0.42	0.00043	28/578	28	578	2.27614e+07	EThcD (ETD With Supplemental HCD)	MS2	1.46309	55.5	36.7336	8106	8106	8095	JHD2_tryp_1ul_EThcD.raw	350	17	0.00141592	13	Trypsin
Jhd2	K634me1	K methylation	C21(Carbamidomethyl); C24(Carbamidomethyl); K25(Methyl)		High	Mascot (A17)	TTLLEVHTDPNDEDEEYDIFCSQCK	[R].TTLLEVHTDPNDEDEEYDIFcSQck.[T]	K25(Methyl): 100	68	1	1	P47156	0	3	3	0.1471	0	1	1	1	1024.78	3072.32	3072.31	3.4	0.00349	24/386	24	386	1.43836e+07	HCD (High Energy Collision Dissociation)	MS2	0	55.5	36.746	13026	13026	13003	JHD2_tryp_1ul_HCD.raw	411	23	3.21967e-06	13	Trypsin
Jhd2	K725me2/R728me2	K methylation	K12(Dimethyl)		High	Mascot (C17)	DIDSLIKQVGVKLDR	[K].DIDSLIKQVGVkLDR.[-]	K12(2xMethyl): 49.92; R15(2xMethyl): 49.92	33	1	1	P47156	2	3	3	0.6061	0	1	2	2	576.341	1727.01	1727.01	2.18	0.00125	15/226	15	226	7.9451e+06	HCD (High Energy Collision Dissociation)	MS2	31.4957	94.717	42.1948	15498	15498	15478	JHD2_AspN_1ul_HCD.raw	2971	30	0.0734299	14	Asp-n
Jhd2	R242me1	K methylation	C6(Carbamidomethyl); C9(Carbamidomethyl); K11(Methyl)		High	Mascot (C2)	DDDDACIVCRKTN	[E].DDDDAcIVcRkTN.[D]	R10(Methyl): 99.71	28	1	1	P47156	3	3	3	0.5714	0	1	1	1	532.564	1595.68	1595.68	-0.25	-0.00013	10/274	10	274	5.63795e+06	EThcD (ETD With Supplemental HCD)	MS2	24.1994	111.878	24.9176	5700	5700	5690	JHD2_AspN_1ul_EThcD.raw	393	19	0.0278203	13	Asp-n
Jhd2	R242me1	K methylation	C5(Carbamidomethyl); C8(Carbamidomethyl); K10(Methyl)		High	Mascot (C17)	DDDACIVCRKTN	[D].DDDAcIVcRkTN.[D]	R9(Methyl): 100	31	1	1	P47156	2	2	2	0.9677	0	1	1	1	740.83	1480.65	1480.65	0.42	0.00031	8/164	8	164	745406	HCD (High Energy Collision Dissociation)	MS2	0	137.649	24.5023	6669	6669	6647	JHD2_AspN_1ul_HCD.raw	708	23	0.0293092	13	Asp-n
Jhd2	R242me1	K methylation	C5(Carbamidomethyl); C8(Carbamidomethyl); K10(Methyl)		High	Mascot (C2)	DDDACIVCRKTN	[D].DDDAcIVcRkTN.[D]	R9(Methyl): 99.75	32	1	1	P47156	2	3	3	0.8125	0	1	1	1	494.222	1480.65	1480.65	-0.39	-0.00019	6/252	6	252	1.24799e+06	EThcD (ETD With Supplemental HCD)	MS2	17.9521	229.015	24.4958	5611	5611	5600	JHD2_AspN_1ul_EThcD.raw	687	21	0.02118	13	Asp-n
[truncated: 34 more rows]

## Sheet: Rph1p
Enzyme	Modification site	Modification	Modifications within peptide	Included in study?	Confidence	Identifying Node	Sequence	Annotated Sequence	ptmRS: Best Site Probabilities	Ions Score	# Protein Groups	# Proteins	Master Protein Accessions	# Missed Cleavages	Charge	Original Precursor Charge	DeltaScore	DeltaCn	Rank	Search Engine Rank	Concatenated Rank	m/z [Da]	MH+ [Da]	Theo. MH+ [Da]	DeltaM [ppm]	Deltam/z [Da]	Ions Matched	Matched Ions	Total Ions	Intensity	Activation Type	MS Order	Isolation Interference [%]	Ion Inject Time [ms]	RT [min]	First Scan	Last Scan	Master Scan(s)	Spectrum File	Peptides Matched	Identity Strict	Expectation Value	Homology Threshold	Protease
[truncated: 231 more rows]

[truncated: 1 more sheets: Gis1p]
